# Supplementary material for: Integrated Modeling of Gene Regulatory and Metabolic Networks in Mycobacterium tuberculosis
Source: PLoS Comput Biol. 2015 Nov 30;11(11):e1004543. doi: 10.1371/journal.pcbi.1004543 (PMC4664399; doi:10.1371/journal.pcbi.1004543)
Supplement: S1 Table — (XLSX) [file pcbi.1004543.s002.xlsx]

## Sheet: Reactions
Table S1: Reaction and metabolite information for the metabolic model M. tuberculosis iSM810. Tab 1: Reactions contained in the metabolic model. The majority of reactions (Rows 5-878) are based on model contents of GSMN-TB1.1 (Lofthouse et al., 2013). The remaining reactions are derived from iNJ661 (Jamshidi et al., 2007), HQ-Mtb (Kalapanulak, 2009), and literature sources. Tab 2: Metabolites con…
Reaction Number	Reaction Name	Pathway	SubSystem	Reaction Formula	Lower Bound	Upper Bound	Gene-Reaction Association	Reference
R1	Glycerol kinase glpK	C3 compounds, Glycerol metabolism	Carbon metabolism (excluding central carbon metabolism)	ATP[c] + GL[c] -> GL3P[c] + H[c] + ADP[c]	0	1000	Rv3696c	Lofthouse 2013
R4	glycerol-3-phosphate dehydrogenase glpD1, glpD2	C3 compounds, Glycerol metabolism	Carbon metabolism (excluding central carbon metabolism)	GL3P[c] + MK[c] -> MKH2[c] + DHAP[c]	0	1000	Rv3302c OR Rv2249c	Lofthouse 2013
R5	glyceraldehyde dehydrogenase aldC	C3 compounds, glyceraldehyde	Carbon metabolism (excluding central carbon metabolism)	T3[c] + NAD[c] -> DGLYCERATE[c] + NADH[c]	0	1000	Rv2858c OR Rv0458
R6	conserved hypothetical protein belonging to the glycerate kinase family	C3 compounds, glycerate	Carbon metabolism (excluding central carbon metabolism)	ATP[c] + DGLYCERATE[c] -> ADP[c] + 3PG[c]	0	1000	Rv2205c
R7	ribokinase rbsK	C5 compounds, D-ribose	Carbon metabolism (excluding central carbon metabolism)	ATP[c] + RIB[c] -> ADP[c] + R5P[c]	0	1000	Rv2436
R8	fructose-bisphosphate aldolase fba	C6 Compounds, Fructose	Carbon metabolism (excluding central carbon metabolism)	F1P[c] -> DHAP[c] + T3[c]	0	1000	Rv0363c	Lofthouse 2013
R9	Xylose isomerase	C6 Compounds, Fructose	Carbon metabolism (excluding central carbon metabolism)	FRU[c] <=> GLC[c]	-1000	1000	orphan
R10	Mannose isomerase	C6 Compounds, mannose	Carbon metabolism (excluding central carbon metabolism)	FRU[c] <=> MAN[c]	-1000	1000	orphan
R11	mannose-6-phosphate isomerase manA	C6 Compounds, mannose	Carbon metabolism (excluding central carbon metabolism)	MAN6P[c] <=> F6P[c]	-1000	1000	Rv3255c	Lofthouse 2013
R12	phosphomannomutase pmmA, pmmB	C6 Compounds, mannose	Carbon metabolism (excluding central carbon metabolism)	MAN1P[c] <=> MAN6P[c]	-1000	1000	Rv3257c OR Rv3308	Lofthouse 2013
R13	mannose-1-phosphate guanylyltransferase manB	C6 Compounds, mannose	Carbon metabolism (excluding central carbon metabolism)	MAN1P[c] + GTP[c] -> GDPMAN[c] + PI[c]	0	1000	Rv3264c
R14	polyprenol mannose synthase, Ppm1	C6 Compounds, mannose	Carbon metabolism (excluding central carbon metabolism)	GDPMAN[c] + DPP[c] -> GDP[c] + PPM[c]	0	1000	Rv2051c
R15	Possible GDP-Mannose 4,6-dehydratase gca, gmdA	GDP-D-rhamnose biosynthesis/ Fructose and mannose metabolism	Carbon metabolism (excluding central carbon metabolism)	GDPMAN[c] -> GDPDHDOMAN[c]	0	1000	Rv0112 OR Rv1511
R16	GDP-4-dehydro-6-deoxy-D-mannose epimerase / GDP-4-dehydro-6-L-deoxygalactose reductase	GDP-D-rhamnose biosynthesis/ Fructose and mannose metabolism	Carbon metabolism (excluding central carbon metabolism)	GDPDHDOMAN[c] -> GDPDHDOGAL[c]	0	1000	Rv1512
R17	GDP-4-dehydro-6-deoxy-D-mannose epimerase / GDP-4-dehydro-6-L-deoxygalactose reductase	GDP-D-rhamnose biosynthesis/ Fructose and mannose metabolism	Carbon metabolism (excluding central carbon metabolism)	GDPDHDOGAL[c] + NADPH[c] -> GDPFUC[c] + NADP[c]	0	1000	Rv1512
R18	galactokinase, galK	C6 Compounds, Galactose	Carbon metabolism (excluding central carbon metabolism)	ATP[c] + GLAC[c] -> ADP[c] + GAL1P[c]	0	1000	Rv0620	Lofthouse 2013
R19	UTP-hexose-1-phosphate uridylyltransferase, galTa, galTb	C6 Compounds, Galactose	Carbon metabolism (excluding central carbon metabolism)	GAL1P[c] + UTP[c] -> PPI[c] + UDPGAL[c]	0	1000	Rv0619 OR Rv0618	Lofthouse 2013
R20	UDP-glucose 4-epimerase galE1, galE2, galE3	C6 Compounds, Galactose	Carbon metabolism (excluding central carbon metabolism)	UDPG[c] <=> UDPGAL[c]	-1000	1000	Rv3634c OR Rv0501 OR Rv0536	Lofthouse 2013
R21	UTP-glucose-1-phosphate uridylyltransferase, galU	C6 Compounds, Galactose	Carbon metabolism (excluding central carbon metabolism)	UTP[c] + G1P[c] -> PPI[c] + UDPG[c]	0	1000	Rv0993
R22	inositol-1-phosphate synthase, Ino1	Inositols, MYO-INOSITOL SYNTHESIS	Carbon metabolism (excluding central carbon metabolism)	bDG6P[c] <=> IP[c]	-1000	1000	Rv0046c OR Rv2612c AND Rv1822	Lofthouse 2013
R23	myoinositol phosphatase	Inositols, MYO-INOSITOL SYNTHESIS	Carbon metabolism (excluding central carbon metabolism)	IP[c] -> PI[c] + MI[c]	0	1000	Rv2701c	Lofthouse 2013
R24	alpha-glucosidase	Disaccharides, maltose	Carbon metabolism (excluding central carbon metabolism)	MLT[c] -> 2 GLC[c]	0	1000	Rv2471
R25	alpha-glucosidase	Disaccharides, Sucrose	Carbon metabolism (excluding central carbon metabolism)	SUC[c] -> GLC[c] + FRU[c]	0	1000	Rv2471
R26	beta-glucosidase bglS	Disaccharides, cellobiose	Carbon metabolism (excluding central carbon metabolism)	h2o[c] + CELB[c] -> 2 bDGLC[c]	0	1000	Rv0186
R27	alpha,alpha-trehalose- phosphate synthase otsA	Trehalose synthesis	Carbon metabolism (excluding central carbon metabolism)	UDPG[c] + G6P[c] -> UDP[c] + TRE6P[c]	0	1000	Rv3490	Lofthouse 2013
R28	Maltose phosphorylase	Disaccharides, Trehalose	Carbon metabolism (excluding central carbon metabolism)	PI[c] + MLT[c] -> bDGLC[c] + bDG1P[c]	0	1000	Rv3401
R29	possible beta-phosphoglucomutase		Central carbon metabolism	bDG1P[c] <=> bDG6P[c]	-1000	1000	Rv3400
R30	trehalose synthase treS (TreS Pathway)	Disaccharides, Trehalose	Carbon metabolism (excluding central carbon metabolism)	MLT[c] <=> TRE[c]	-1000	1000	orphan
R31	trehalose-phosphatase otsB2	Disaccharides, Trehalose	Carbon metabolism (excluding central carbon metabolism)	TRE6P[c] -> PI[c] + TRE[c]	0	1000	Rv3372	Lofthouse 2013
R32	formate dehydrogenase fdhF	Organic Acids	Other	NAD[c] + FOR[c] -> NADH[c] + CO2[c]	0	1000	Rv2900c	Lofthouse 2013
R33	glucokinase	Phosphorylation of glucose	Central carbon metabolism	ATP[c] + GLC[c] -> ADP[c] + G6P[c]	0	1000	Rv0650	Lofthouse 2013
R34	glucokinase	Phosphorylation of glucose	Central carbon metabolism	ATP[c] + bDGLC[c] -> ADP[c] + bDG6P[c]	0	1000	Rv0650
R35	polyphosphate glucokinase ppgK	Phosphorylation of glucose	Central carbon metabolism	GLC[c] + 40_n_41_POLYP[c] -> G6P[c] + 40_n_1_41_POLYP[c]	0	1000	Rv2702	Lofthouse 2013
R36	polyphosphate glucokinase	Phosphorylation of glucose	Central carbon metabolism	bDGLC[c] + 40_n_41_POLYP[c] -> bDG6P[c] + 40_n_1_41_POLYP[c]	0	1000	Rv2702
R37	glucose-6-phosphate isomerase	Interconversion between alpha and beta forms of glucose-6-phosphate	Central carbon metabolism	G6P[c] <=> bDG6P[c]	-1000	1000	Rv0946c
R38	phosphoglucomutase pgmA	Interconversion between glucose-6-phosphate and glucose-1-phosphate	Central carbon metabolism	G6P[c] <=> G1P[c]	-1000	1000	Rv3068c
R39	glucose-6-phosphate isomerase	Interconversion between glucose-6-phosphate and fructose-6-phosphate	Central carbon metabolism	bDG6P[c] <=> F6P[c]	-1000	1000	Rv0946c
R40	glucose-6-phosphate isomerase, pgi	Interconversion between glucose-6-phosphate and fructose-6-phosphate	Central carbon metabolism	G6P[c] <=> F6P[c]	-1000	1000	Rv0946c
R41	6-phosphofructokinase, pfkA or pfkB	Glycolysis	Central carbon metabolism	ATP[c] + F6P[c] -> ADP[c] + FDP[c]	0	1000	Rv3010c OR Rv2029c	Lofthouse 2013
R43	fructose-bisphosphatase	Gluconeogenesis	Central carbon metabolism	FDP[c] -> F6P[c] + PI[c]	0	1000	Rv1099c	Lofthouse 2013
R44	fructose-bisphosphate aldolase	Glycolysis	Central carbon metabolism	FDP[c] <=> DHAP[c] + G3P[c]	-1000	1000	Rv0363c	Lofthouse 2013
R45	triose-phosphate isomerase	Glycolysis	Central carbon metabolism	DHAP[c] <=> G3P[c]	-1000	1000	Rv1438
R46	glyceraldehyde-3-phosphate dehydrogenase	Glycolysis	Central carbon metabolism	NAD[c] + PI[c] + G3P[c] <=> NADH[c] + 13PDG[c]	-1000	1000	Rv1436
R48	phosphoglycerate kinase	Glycolysis	Central carbon metabolism	ADP[c] + 13PDG[c] <=> ATP[c] + 3PG[c]	-1000	1000	Rv1437
R49	phosphoglycerate mutase gpm2, gpm1	Glycolysis	Central carbon metabolism	3PG[c] <=> 2PG[c]	-1000	1000	Rv3214 OR Rv0489
R50	phosphopyruvate hydratase	Glycolysis	Central carbon metabolism	2PG[c] <=> PEP[c]	-1000	1000	Rv1023
R51	pyruvate kinase	Glycolysis	Central carbon metabolism	H[c] + ADP[c] + PEP[c] -> ATP[c] + PYR[c]	0	1000	Rv1617	Lofthouse 2013
R52	pyruvate dehydrogenase (acetyl-transferring), E1 component, aceE	Glycolysis	Central carbon metabolism	PYR[c] + LIPO[c] + 0.001 THI[c] -> CO2[c] + ADLIPO[c]	0	1000	Rv2241	Lofthouse 2013
R53	dihydrolipoyllysine-residue acetyltransferase pdhC, E2 component of PDH	Glycolysis	Central carbon metabolism	ADLIPO[c] + COA[c] <=> DLIPO[c] + ACCOA[c]	-1000	1000	Rv2215	Lofthouse 2013
R54	dihydrolipoyl dehydrogenase lpdC, E3 component of PDH	Glycolysis	Central carbon metabolism	NAD[c] + DLIPO[c] <=> NADH[c] + LIPO[c]	-1000	1000	Rv0462	Lofthouse 2013
R55	citrate synthasev citA, gltA1, gltA2	Citrate cycle (TCA cycle)	Central carbon metabolism	ACCOA[c] + OA[c] -> COA[c] + CIT[c]	0	1000	Rv0896 OR Rv0889c OR Rv1131
R56	Aconitase	Citrate cycle (TCA cycle)	Central carbon metabolism	CIT[c] <=> CISACONITATE[c]	-1000	1000	Rv1475c
R57	Aconitase	Citrate cycle (TCA cycle)	Central carbon metabolism	CISACONITATE[c] <=> ICIT[c]	-1000	1000	Rv1475c
R58	isocitrate dehydrogenase (NADP), icd1, icd2	Citrate cycle (TCA cycle)	Central carbon metabolism	NADP[c] + ICIT[c] -> NADPH[c] + CO2[c] + AKG[c]	0	1000	Rv3339c OR Rv0066c
R59	oxoglutarate dehydrogenase	Citrate cycle (TCA cycle)	Central carbon metabolism	LIPO[c] + AKG[c] -> CO2[c] + SDLIPO[c]	0	1000	orphan
R60	dihydrolipoyllysine-residue succinyltransferase	Citrate cycle (TCA cycle)	Central carbon metabolism	COA[c] + SDLIPO[c] -> DLIPO[c] + SUCCOA[c]	0	1000	orphan
R61	Alpha-Ketoglutarate decarboxylase kgd (menD, sucA)	Citrate cycle (TCA cycle)	Central carbon metabolism	AKG[c] -> CO2[c] + SUCCSAL[c]	0	1000	Rv1248c OR Rv0555
R62	a-ketoglutarate: ferredoxin oxidoreductase	Citrate cycle (TCA cycle)	Central carbon metabolism	COA[c] + AKG[c] + FERI[c] -> CO2[c] + SUCCOA[c] + FERO[c]	0	1000	Rv2454c AND Rv2455c
R63	succinate-CoA ligase	Citrate cycle (TCA cycle)	Central carbon metabolism	ADP[c] + PI[c] + SUCCOA[c] <=> ATP[c] + COA[c] + SUCC[c]	-1000	1000	Rv0952 AND Rv0951
R64	fumarate hydratase	Citrate cycle (TCA cycle)	Central carbon metabolism	FUM[c] <=> MAL[c]	-1000	1000	Rv1098c
R65	malate dehydrogenase	Citrate cycle (TCA cycle)	Central carbon metabolism	NAD[c] + MAL[c] <=> NADH[c] + OA[c]	-1000	1000	Rv1240	Lofthouse 2013
R67	acetyl-CoA synthetase	Pyruvate metabolism	Other	ATP[c] + COA[c] + AC[c] -> PPI[c] + ACCOA[c] + AMP[c]	0	1000	Rv3667
R68	aldehyde dehydrogenase (NAD)	Pyruvate metabolism	Other	NAD[c] + ACAL[c] -> NADH[c] + AC[c]	0	1000	Rv0458
R69	pyruvate phosphate dikinase ppdK	Gluconeogenesis	Central carbon metabolism	ATP[c] + PI[c] + PYR[c] -> PPI[c] + PEP[c] + AMP[c]	0	1000	Rv1127c
R70	D-lactate dehydrogenase	Pyruvate metabolism	Central carbon metabolism	NAD[c] + LAC[c] <=> NADH[c] + PYR[c]	-1000	1000	Rv0728c
R71	L-lactate dehydrogenase, lldD1 or lldD2	Pyruvate metabolism	Central carbon metabolism	NAD[c] + LLAC[c] <=> NADH[c] + PYR[c]	-1000	1000	Rv1872c OR Rv0694
R72	malic enzyme (malate dehydrogenase (oxaloacetate-decarboxylating))	Pyruvate metabolism	Central carbon metabolism	NAD[c] + MAL[c] <=> NADH[c] + CO2[c] + PYR[c]	-1000	1000	Rv2332
R73	alcohol dehydrogenase adhA, adh, adhE1, adhB	Pyruvate metabolism	Other	NADH[c] + ACAL[c] <=> NAD[c] + ETH[c]	-1000	1000	Rv1862 OR Rv1530 OR Rv0162c OR Rv0761c
R74	alcohol dehydrogenase (nadp dependent) adhC	Pyruvate metabolism	Other	NADPH[c] + ACAL[c] <=> NADP[c] + ETH[c]	-1000	1000	Rv3045
R75	acetate kinase ackA	Pyruvate metabolism	Other	ATP[c] + AC[c] -> ADP[c] + ACETYLP[c]	0	1000	Rv0409
R76	phosphate acetyltransferase pta	Pyruvate metabolism	Other	COA[c] + ACETYLP[c] <=> PI[c] + ACCOA[c]	-1000	1000	Rv0408
R77	acylphosphatase	Pyruvate metabolism	Other	ACETYLP[c] -> PI[c] + AC[c]	0	1000	Rv2922A
R78	phosphate acetyltransferase	Propanoate metabolism	Central carbon metabolism	COA[c] + PROPIONYLP[c] <=> PI[c] + PROPIONYLCOA[c]	-1000	1000	Rv0408
R79	acetate kinase	Propanoate metabolism	Central carbon metabolism	ATP[c] + PROPANOATE[c] -> ADP[c] + PROPIONYLP[c]	0	1000	Rv0409
R80	methylmalonyl-CoA decarboxylase	Propanoate metabolism	Central carbon metabolism	SMMALONYLCOA[c] -> CO2[c] + PROPIONYLCOA[c]	0	1000	Rv0974c OR Rv3280
R81	acetyl-CoA synthetase	Propanoate metabolism	Central carbon metabolism	ATP[c] + COA[c] + PROPANOATE[c] -> PPI[c] + AMP[c] + PROPIONYLCOA[c]	0	1000	orphan
R82	methycitrate synthase, prpC	Propanoate metabolism - methycitrate cycle	Central carbon metabolism	OA[c] + PROPIONYLCOA[c] -> COA[c] + 2METHYLCITRATE[c]	0	1000	Rv1131	Lofthouse 2013
R83	2-methylcitrate dehydrase, prpD	Propanoate metabolism - methycitrate cycle	Central carbon metabolism	2METHYLCITRATE[c] -> 2METHYLCISACONITATE[c]	0	1000	Rv1130	Lofthouse 2013
R84	aconitate hydratase, can	Propanoate metabolism - methycitrate cycle	Central carbon metabolism	2METHYLCISACONITATE[c] -> METHYLISOCITRATE[c]	0	1000	Rv1475c	Lofthouse 2013
R85	2-methylisocitrate lyase/isocitrarte lyase ICL1 (aceA or icl gene) or ILC2 (aceAa and aceAb genes)	Propanoate metabolism - methycitrate cycle	Central carbon metabolism	METHYLISOCITRATE[c] -> PYR[c] + SUCC[c]	0	1000	Rv0467	Lofthouse 2013
R86	acyl-CoA dehydrogenase	Propanoate metabolism	Central carbon metabolism	MK[c] + PROPIONYLCOA[c] -> MKH2[c] + ACRCOA[c]	0	1000	Rv3140
R87	glucose-6-phosphate 1-dehydrogenase zwf, zwf2	Pentose phosphate pathway	Central carbon metabolism	NADP[c] + G6P[c] + 0.001 F420[c] -> NADPH[c] + D6PGL[c]	0	1000	Rv1447c OR Rv1121
R88	6-phosphogluconolactonase	Pentose phosphate pathway	Central carbon metabolism	D6PGL[c] -> D6PGC[c]	0	1000	Rv1445c
R89	phosphogluconate dehydrogenase, gnd1 or gnd2	Pentose phosphate pathway	Central carbon metabolism	NADP[c] + D6PGC[c] -> NADPH[c] + CO2[c] + RL5P[c]	0	1000	Rv1122 OR Rv1844c
R90	ribulose-phosphate 3-epimerase rpe	Pentose phosphate pathway	Central carbon metabolism	RL5P[c] <=> X5P[c]	-1000	1000	Rv0408
R91	ribose-5-phosphate isomerase, rpiB	Pentose phosphate pathway	Central carbon metabolism	RL5P[c] <=> R5P[c]	-1000	1000	Rv2465c	Lofthouse 2013
R92	phosphoglucomutase	Pentose phosphate pathway	Central carbon metabolism	R1P[c] <=> R5P[c]	-1000	1000	Rv3068c	Lofthouse 2013
R93	transketolase tkt	Pentose phosphate pathway	Central carbon metabolism	R5P[c] + 0.001 THI[c] + X5P[c] -> G3P[c] + S7P[c]	0	1000	Rv1449c	Lofthouse 2013
R94	transketolase tkt	Pentose phosphate pathway	Central carbon metabolism	G3P[c] + 0.001 THI[c] + S7P[c] -> R5P[c] + X5P[c]	0	1000	Rv1449c	Lofthouse 2013
R95	transketolase tkt	Pentose phosphate pathway	Central carbon metabolism	0.001 THI[c] + X5P[c] + E4P[c] -> F6P[c] + G3P[c]	0	1000	Rv1449c
R96	transketolase tkt	Pentose phosphate pathway	Central carbon metabolism	F6P[c] + G3P[c] + 0.001 THI[c] -> X5P[c] + E4P[c]	0	1000	Rv1449c
R97	transaldolase tal	Pentose phosphate pathway	Central carbon metabolism	G3P[c] + S7P[c] <=> F6P[c] + E4P[c]	-1000	1000	Rv1448c
R98	ribokinase rbsK	Pentose phosphate pathway	Central carbon metabolism	ATP[c] + RIB[c] -> ADP[c] + DR5P[c]	0	1000	Rv2436
R99	deoxyribose-phosphate aldolase	Pentose phosphate pathway	Central carbon metabolism	DR5P[c] -> G3P[c] + ACAL[c]	0	1000	Rv0478
R100	pyruvate carboxylase	Anapleurotic reactions	Central carbon metabolism	PYR[c] + BIOTIN_CO2[c] <=> OA[c] + 0.999 BIOTIN[c]	-1000	1000	Rv2967c	Lofthouse 2013
R101	phosphoenolpyruvate carboxykinase (GTP) pckA	Anapleurotic reactions	Central carbon metabolism	GDP[c] + CO2[c] + PEP[c] <=> GTP[c] + OA[c]	-1000	1000	Rv0211
R102	isocitrate lyase ICL1 (aceA or icl gene) or ILC2 (aceAa and aceAb genes). Note that In Mycobacterium tuberculosis strain CDC155... <Preview truncated at 128 characters>	Glyoxylate shunt	Central carbon metabolism	ICIT[c] -> SUCC[c] + GLX[c]	0	1000	Rv0467	Lofthouse 2013
R103	malate synthase	Glyoxylate shunt	Central carbon metabolism	ACCOA[c] + GLX[c] -> COA[c] + MAL[c]	0	1000	Rv1837c
R104	glycolaldehyde dehydrogenase	Glyoxylate shunt	Central carbon metabolism	NAD[c] + GLAL[c] -> NADH[c] + GLYCOLATE[c]	0	1000	orphan
R105	(S)-2-hydroxy-acid oxidase	Glyoxylate shunt	Central carbon metabolism	GLYCOLATE[c] + O2[c] -> GLX[c] + H2O2[c]	0	1000	Rv1257c
R106	methylenetetrahydrofolate dehydrogenase (NADP)	One carbon pool by folate	Other	NADP[c] + METTHF[c] <=> NADPH[c] + METHF[c]	-1000	1000	Rv3356c
R107	methenyltetrahydrofolate cyclohydrolase	One carbon pool by folate	Other	METHF[c] <=> FTHF[c]	-1000	1000	Rv3356c
R108	5,10-methylenetetrahydrofolate reductase (FADH2)	One carbon pool by folate	Other	METTHF[c] + FADH2[c] -> MTHF[c] + FAD[c]	0	1000	orphan
R109	ATP sulfurylase	Sulfate metabolism	Other	ATP[c] + SLF[c] -> PPI[c] + APS[c]	0	1000	Rv1285	Lofthouse 2013
R110	adenylyl-sulfate kinase, cysNC	Sulfate metabolism	Other	ATP[c] + APS[c] -> ADP[c] + PAPS[c]	0	1000	Rv1286	Lofthouse 2013
R111	3-phosphoadenylylsulfate (PAPS) reductase cysH (thioredoxin-dependent)	Sulfate metabolism	Other	APS[c] + RTHIO[c] -> AMP[c] + OTHIO[c] + H2SO3[c]	0	1000	Rv2392	Lofthouse 2013
R112	sulfite reductase nirA	Sulfate metabolism	Other	6 FERO[c] + H2SO3[c] <=> 6 FERI[c] + H2S[c]	-1000	1000	Rv2391	Lofthouse 2013
R113	3,5-bisphosphate nucleotidase	Sulfate metabolism	Other	PAP[c] -> PI[c] + AMP[c]	0	1000	orphan
R114	nitrate reductase narGHIJ, or fused narX	Nitrogen metabolism	Other	MKH2[c] + 0.001 MOLYBDENUM[c] + NO3[c] -> 2 H[c] + MK[c] + NO2[c]	0	1000	Rv1161 AND Rv1162 AND Rv1164 AND Rv1163 OR Rv1736c
R119	type I NADH dehydrogenase, nuoA-N	Energy metabolism	Other	MK[c] + NADH[c] -> 4 H[c] + MKH2[c] + NAD[c]	0	1000	Rv3145 AND Rv3146 AND Rv3147 AND Rv3148 AND Rv3149 AND Rv3150 AND Rv3151 AND Rv3152 AND Rv3153 AND Rv3154 AND Rv3155 AND Rv3156 ... <Preview truncated at 128 characters>
R120	type II NADH dehydrogenase, ndhA or ndh	Energy metabolism	Other	MK[c] + NADH[c] -> MKH2[c] + NAD[c]	0	1000	Rv1854c OR Rv0392c
R121	NADPH-dependent quinone oxidoreductase activity of LpdA - slow compared to NAD pathway	Energy metabolism	Other	MK[c] + NADPH[c] -> MKH2[c] + NADP[c]	0	1000	Rv0462	Lofthouse 2013
R122	succinate dehydrogenase, sdhABCD	Energy metabolism	Central carbon metabolism	MK[c] + SUCC[c] <=> MKH2[c] + FUM[c]	-1000	1000	Rv3318 AND Rv3319 AND Rv3316 AND Rv3317
R123	probable succinate dehydrogenase, sdhABCD OR probable fumarate reductase, frdABCD	Energy metabolism	Central carbon metabolism	SUCC[c] + FAD[c] <=> FUM[c] + FADH2[c]	-1000	1000	Rv3318 AND Rv3319 AND Rv3316 AND Rv3317 OR Rv1552 AND Rv1553 AND Rv1554 AND Rv1555
R124	ferredoxin-NADP reductase fprA, fprB, fdR	Energy metabolism	Other	NADPH[c] + FE3[c] <=> NADP[c] + FE2[c]	-1000	1000	Rv3106	Lofthouse 2013
R125	aa3-type cytochrome c oxidase, ctaCDE AND cytochrome bc1 Or bd-type menaquinol oxidase	Energy metabolism	Other	MKH2[c] + 2 HEME_FE3[c] <=> MK[c] + 2 HEME_FE2[c]	-1000	1000	Rv2194 AND Rv2195 AND Rv2196 AND Rv2196 AND Rv1451 AND Rv1456c AND Rv3029c AND Rv3028c AND Rv2200c AND Rv3043c AND Rv2193 AND Rv... <Preview truncated at 128 characters>
R126	aa3-type cytochrome c oxidase, ctaCDE AND cytochrome bc1	Energy metabolism	Other	0.5 O2[c] + 2 HEME_FE2[c] -> 6 H[c] + 2 HEME_FE3[c]	0	1000	Rv2194 AND Rv2195 AND Rv2196 AND Rv2196 AND Rv1451 AND Rv1456c AND Rv3029c AND Rv3028c AND Rv2200c AND Rv3043c AND Rv2193 AND Rv... <Preview truncated at 128 characters>
R127	bd-type menaquinol oxidase	Energy metabolism	Other	0.5 O2[c] + 2 HEME_FE2[c] -> 2 H[c] + 2 HEME_FE3[c]	0	1000	Rv1623c AND Rv1622c	Lofthouse 2013
R128	Complex V: ATP synthase (atpABCDEFGH)	Energy metabolism	Other	4 H[c] + ADP[c] + PI[c] <=> ATP[c]	-1000	1000	Rv1308 AND Rv1304 AND Rv1311 AND Rv1310 AND Rv1305 AND Rv1306 AND Rv1309 AND Rv1307
R129	Possible Mg2+ Transport P-Type ATPase C MGTC	Energy metabolism	Other	ATP[c] -> ADP[c] + PI[c]	1	1.0001	Rv1811
R130	Inorganic pyrophosphatase	Energy metabolism	Other	PPI[c] -> 2 PI[c]	0	1000	Rv3628	Lofthouse 2013
R131	proton-pumping inorganic diphosphatase	Energy metabolism	Other	PPI[c] -> H[c] + 2 PI[c]	0	1000	Rv3628	Lofthouse 2013
R132	polyphosphate kinase	Energy metabolism	Other	ATP[c] + 40_n_1_41_POLYP[c] <=> ADP[c] + 40_n_41_POLYP[c]	-1000	1000	Rv2984
R133	ferredoxin-NADP reductase fprA, fprB	Energy metabolism	Other	NADP[c] + 2 FERO[c] <=> NADPH[c] + 2 FERI[c]	-1000	1000	Rv3106 OR Rv0886	Lofthouse 2013
R134	catalase-peroxidase, katG		Other	2 H2O2[c] -> O2[c]	0	1000	Rv1908c
R135	glutamate decarboxylase gadB	Amino acid degradation, Glutamate family, Glutamate	Amino acid metabolism	GLU[c] -> CO2[c] + GABA[c]	0	1000	Rv3432c	Lofthouse 2013
R136	4-aminobutyrate transaminase gabT	Amino acid degradation, Glutamate family, Glutamate	Amino acid metabolism	AKG[c] + GABA[c] <=> SUCCSAL[c] + GLU[c]	-1000	1000	Rv2589	Lofthouse 2013
R137	succinate-semialdehyde dehydrogenase gabD1, gabD2	Amino acid degradation, Glutamate family, Glutamate	Amino acid metabolism	NADP[c] + SUCCSAL[c] -> NADPH[c] + SUCC[c]	0	1000	Rv0234c OR Rv1731
R138	Proline dehydrogenase	Amino acid degradation, Glutamate family, Proline	Amino acid metabolism	FAD[c] + PRO[c] -> FADH2[c] + P5C[c]	0	1000	Rv1188	Lofthouse 2013
R139	Probable pyrroline-5-carboxylate dehydrogenase	Amino acid degradation, Glutamate family, 4-hydroxyproline	Amino acid metabolism	NAD[c] + P5C[c] -> NADH[c] + HYDROXYGLU[c]	0	1000	Rv1187	Lofthouse 2013
R140	Transaminase (aminotransferases)	Amino acid degradation, Glutamate family, 4-hydroxyproline degradation	Amino acid metabolism	AKG[c] + HYDROXYGLU[c] -> GLU[c] + HYDROXYAKG[c]	0	1000	orphan
R141	4-hydroxy-2-oxoglutarate aldolase	Glyoxylate shunt	Central carbon metabolism	HYDROXYAKG[c] <=> PYR[c] + GLX[c]	-1000	1000	Rv1223	Lofthouse 2013
R142	1-pyrroline-5-carboxylate dehydrogenase rocA	Amino acid degradation, Glutamate family, Proline	Amino acid metabolism	NAD[c] + P5C[c] -> NADH[c] + GLU[c]	0	1000	Rv1187	Lofthouse 2013
R143	arginine deiminase arcA	Amino acid degradation, Glutamate family, Arginine	Amino acid metabolism	ARG[c] -> CITR[c] + NH3[c]	0	1000	Rv1001
R144	ornithine aminotransferase rocD1, rocD2	Amino acid degradation, Glutamate family, Arginine	Amino acid metabolism	AKG[c] + ORN[c] -> GLU[c] + GLUGSAL[c]	0	1000	Rv2321c OR Rv2322c	Lofthouse 2013
R145	ornithine carbamoyltransferase	Amino acid degradation, Glutamate family, Arginine	Amino acid metabolism	ORN[c] + CAP[c] -> PI[c] + CITR[c]	0	1000	Rv1656	Lofthouse 2013
R146	ornithine decarboxylase adi	Amino acid degradation, Glutamate family, Arginine	Amino acid metabolism	ORN[c] -> CO2[c] + PTRSC[c]	0	1000	Rv2531c	Lofthouse 2013
R147	spermidine synthase	Amino acid degradation, Glutamate family, Arginine	Amino acid metabolism	PTRSC[c] + SAM[c] -> SPRMD[c] + 5MTA[c]	0	1000	Rv2601	Lofthouse 2013
R148	Urease (3 subunits: alpha ureA, Beta ureB AND gamma ureC), and urease accessory proteins: ureD, ureF, ureG	Amino acid degradation, Glutamate family, Arginine	Amino acid metabolism	UREA[c] -> CO2[c] + NH3[c]	0	1000	orphan	Lofthouse 2013
R149	Branched-chain-amino-acid transaminase	Amino acid degradation, Branched chain amino acids, Isoleucine	Amino acid metabolism	AKG[c] + ILE[c] <=> GLU[c] + OMVAL[c]	-1000	1000	Rv2210c	Lofthouse 2013
R150	3-methyl-2-oxobutanoate dehydrogenase (alpha subunit AND beta subunit)	Amino acid degradation, Branched chain amino acids, Isoleucine	Amino acid metabolism	LIPO[c] + OXOMETHYLPENTANOATE[c] -> CO2[c] + 2MBUTLIPO[c]	0	1000	Rv2497c AND Rv2496c
R151	dihydrolipoyllysine-residue acetyltransferase	Amino acid degradation, Branched chain amino acids, Isoleucine	Amino acid metabolism	COA[c] + 2MBUTLIPO[c] <=> DLIPO[c] + 2MBUTCOA[c]	-1000	1000	Rv2495c
R152	acyl-CoA dehydrogenase	Amino acid degradation, Branched chain amino acids, Isoleucine	Amino acid metabolism	MK[c] + 2MBUTCOA[c] -> MKH2[c] + 2MBECOA[c]	0	1000	Rv3140	Lofthouse 2013
R153	enoyl-CoA hydratase echA8, echA6, echA14, echA12	Amino acid degradation, Branched chain amino acids, Isoleucine	Amino acid metabolism	2MBECOA[c] -> HMBUTCOA[c]	0	1000	Rv1070c OR Rv0905 OR Rv2486 OR Rv1472
R154	3-hydroxyacyl-CoA dehydrogenase	Amino acid degradation, Branched chain amino acids, Isoleucine	Amino acid metabolism	NAD[c] + HMBUTCOA[c] -> NADH[c] + MAACCOA[c]	0	1000	Rv3774 OR Rv1144
R155	acetyl-CoA acetyltransferase fadA3	Amino acid degradation, Branched chain amino acids, Isoleucine	Amino acid metabolism	COA[c] + MAACCOA[c] <=> ACCOA[c] + PROPIONYLCOA[c]	-1000	1000	Rv1074c
R156	acetyl-CoA/propionyl-CoA carboxylase carboxytransferase subunit: 6 paralogues in Mtb: accD1, accD2, accD3, accD4, accD5, accD6	Amino acid degradation, Branched chain amino acids, Isoleucine	Amino acid metabolism	PROPIONYLCOA[c] + BIOTIN_CO2[c] -> SMMALONYLCOA[c] + 0.999 BIOTIN[c]	0	1000	Rv0904c OR Rv2502c OR Rv0974c OR Rv0904c OR Rv3799c OR Rv3280 OR Rv2247
R157	methylmalonyl-CoA epimerase	Amino acid degradation, Branched chain amino acids, Isoleucine	Amino acid metabolism	SMMALONYLCOA[c] <=> RMMALONYLCOA[c]	-1000	1000	Rv0855 orA
R158	methylmalonyl-CoA mutase (small subunit mutA AND large subunit mutB)	Amino acid degradation, Branched chain amino acids, Isoleucine	Amino acid metabolism	RMMALONYLCOA[c] + 0.001 COB_III[c] -> SUCCOA[c]	0	1000	Rv1492 AND Rv1493
R159	methylmalonyl-CoA mutase (small subunit mutA AND large subunit mutB)	Amino acid degradation, Branched chain amino acids, Isoleucine	Amino acid metabolism	SUCCOA[c] + 0.001 COB_III[c] -> RMMALONYLCOA[c]	0	1000	Rv1492 AND Rv1493
R160	3-methyl-2-oxobutanoate dehydrogenase pdhA, pdhB	Amino acid degradation, Branched chain amino acids, Leucine	Amino acid metabolism	LIPO[c] + MOP[c] -> CO2[c] + 3MBUTLIPO[c]	0	1000	Rv2496c AND Rv2497c
R161	dihydrolipoyllysine-residue acetyltransferase, pdhC	Amino acid degradation, Branched chain amino acids, Leucine	Amino acid metabolism	COA[c] + 3MBUTLIPO[c] <=> DLIPO[c] + 3MBUTCOA[c]	-1000	1000	Rv2495c
R162	acyl-CoA dehydrogenase	Amino acid degradation, Branched chain amino acids, Leucine	Amino acid metabolism	MK[c] + 3MBUTCOA[c] -> MKH2[c] + 3MBECOA[c]	0	1000	Rv3140
R163	acetyl-CoA/propionyl-CoA carboxylase carboxytransferase subunit: 6 paralogues in Mtb: accD1, accD2, accD3, accD4, accD5, accD6	Amino acid degradation, Branched chain amino acids, Leucine	Amino acid metabolism	BIOTIN_CO2[c] + 3MBECOA[c] -> 0.999 BIOTIN[c] + MGLUTCOA[c]	0	1000	Rv0904c OR Rv2502c OR Rv0974c OR Rv0904c OR Rv3799c OR Rv3280 OR Rv2247
R164	methylglutaconyl-CoA hydratase	Amino acid degradation, Branched chain amino acids, Leucine	Amino acid metabolism	MGLUTCOA[c] -> HMGLUTCOA[c]	0	1000	orphan
R165	hydroxymethylglutaryl-CoA lyase	Amino acid degradation, Branched chain amino acids, Leucine	Amino acid metabolism	HMGLUTCOA[c] -> ACCOA[c] + ACTAC[c]	0	1000	orphan
R166	acetoacetate-CoA ligase	Amino acid degradation, Branched chain amino acids, Leucine	Amino acid metabolism	ATP[c] + COA[c] + ACTAC[c] -> PPI[c] + AMP[c] + AACCOA[c]	0	1000	orphan
R167	3-oxoacid CoA-transferase scoA, scoB	Amino acid degradation, Branched chain amino acids, Leucine	Amino acid metabolism	SUCCOA[c] + ACTAC[c] <=> SUCC[c] + AACCOA[c]	-1000	1000	Rv2504c AND Rv2503c
R168	3-methyl-2-oxobutanoate dehydrogenase (alpha subunit pdhA AND beta subunit pdhB)	Amino acid degradation, Branched chain amino acids, Valine	Amino acid metabolism	LIPO[c] + OMVAL[c] -> CO2[c] + IBUTLIPO[c]	0	1000	Rv2497c AND Rv2496c
R169	dihydrolipoyllysine-residue acetyltransferase	Amino acid degradation, Branched chain amino acids, Valine	Amino acid metabolism	COA[c] + IBUTLIPO[c] <=> DLIPO[c] + IBUTCOA[c]	-1000	1000	Rv2495c
R170	acyl-CoA dehydrogenase	Amino acid degradation, Branched chain amino acids, Valine	Amino acid metabolism	MK[c] + IBUTCOA[c] -> MKH2[c] + MACRCOA[c]	0	1000	Rv3140
R171	enoyl-CoA hydratase	Amino acid degradation, Branched chain amino acids, Valine	Amino acid metabolism	MACRCOA[c] -> HIBUTCOA[c]	0	1000	Rv1070c OR Rv0905 OR Rv2486 OR Rv1472
R172	3-hydroxyisobutyryl-CoA hydrolase	Amino acid degradation, Branched chain amino acids, Valine	Amino acid metabolism	HIBUTCOA[c] -> COA[c] + HIBUT[c]	0	1000	orphan
R173	3-hydroxyacyl-CoA dehydrogenase	Amino acid degradation, Branched chain amino acids, Valine	Amino acid metabolism	NAD[c] + HIBUT[c] -> NADH[c] + METHYMALONATE[c]	0	1000	Rv1144 OR Rv0751c
R174	methylmalonate-semialdehyde dehydrogenase (acylating)	Amino acid degradation, Branched chain amino acids, Valine	Amino acid metabolism	NAD[c] + COA[c] + METHYMALONATE[c] -> NADH[c] + CO2[c] + PROPIONYLCOA[c]	0	1000	Rv0753c
R175	spontaneous iminosuccinate deamination	Amino acid degradation, The aspartate family, Aspartate	Amino acid metabolism	ISUCC[c] -> OA[c] + NH3[c]	0	1000	orphan
R176	aspartate decarboxylase, panD	Amino acid degradation, The aspartate family, Aspartate	Amino acid metabolism	ASP[c] -> CO2[c] + bALA[c]	0	1000	Rv3601c	Lofthouse 2013
R177	asparaginase ansA	Amino acid degradation, The aspartate family, Asparagine	Amino acid metabolism	ASN[c] -> NH3[c] + ASP[c]	0	1000	Rv1538c	Lofthouse 2013
R178	L-threonine 3-dehydrogenase	Amino acid degradation, The aspartate family, Threonine	Amino acid metabolism	NAD[c] + THR[c] -> NADH[c] + 2A3KB[c]	0	1000	Rv2259	Lofthouse 2013
R179	spontaneous decarboxylation	Amino acid degradation, The aspartate family, Threonine	Amino acid metabolism	2A3KB[c] -> CO2[c] + AMINOACETONE[c]	0	1000	orphan
R180	spontaneous	Amino acid degradation, The aspartate family, Threonine	Amino acid metabolism	NADH[c] + AMINOACETONE[c] -> NAD[c] + 1_AMINO_PROPAN_2_OL[c]	0	1000	orphan
R181	cystathionine gamma-lyase	Amino acid degradation, The aspartate family, Threonine	Amino acid metabolism	NH3[c] + OBUT[c] + CYS[c] -> LLCT[c]	0	1000	Rv1079	Lofthouse 2013
R182	lysine decarboxylase	Amino acid degradation, The aspartate family, Lysine	Amino acid metabolism	LYS[c] -> CO2[c] + CADA[c]	0	1000	Rv2531c
R183	spontaneous	Amino acid degradation, The aspartate family, methionine	Amino acid metabolism	PI[c] + O2[c] + OBUT[c] -> CO2[c] + PROPIONYLP[c]	0	1000	orphan
R184	aminomethyltransferase gcvT	Amino acid degradation, The serine family, Glycine	Amino acid metabolism	SAP[c] + THF[c] -> METTHF[c] + NH3[c] + DHLIPOYLPROTEIN[c]	0	1000	Rv2211c
R185	glycine hydroxymethyltransferase glyA, glyA2	Amino acid degradation, The serine family, Glycine	Amino acid metabolism	THF[c] + SER[c] <=> METTHF[c] + GLY[c]	-1000	1000	Rv1093 OR Rv0070c	Lofthouse 2013
R186	glycine dehydrogenase gcvB	Amino acid degradation, The serine family, Glycine	Amino acid metabolism	GLY[c] + LIPOYLPROTEIN[c] -> CO2[c] + SAP[c]	0	1000	Rv1832
R186b	glycine dehydrogenase gcvB	Amino acid degradation, The serine family, Glycine	Amino acid metabolism	NAD[c] + GLY[c] -> NADH[c] + GLX[c] + NH3[c]	0	1000	orphan	Lofthouse 2013
R187	dihydrolipoyl dehydrogenase lpd	Amino acid degradation, The serine family, Glycine	Amino acid metabolism	NAD[c] + DHLIPOYLPROTEIN[c] <=> NADH[c] + LIPOYLPROTEIN[c]	-1000	1000	Rv0462	Lofthouse 2013
R188	L-serine ammonia-lyase (dehydratase) sdaA	Amino acid degradation, The serine family, Serine	Amino acid metabolism	SER[c] -> PYR[c] + NH3[c]	0	1000	Rv0069c
R189	cysteine desulfhydrase	Amino acid degradation, The serine family, cysteine	Amino acid metabolism	CYS[c] -> PYR[c] + H2S[c] + NH3[c]	0	1000	Rv1464	Lofthouse 2013
R190	L-Tyrosine:2-oxoglutarate aminotransferase	Amino acid degradation, The aromatic family, Tyrosine	Amino acid metabolism	AKG[c] + TYR[c] <=> GLU[c] + 4HPP[c]	-1000	1000	Rv3565 OR Rv0337c
R191	4-hydroxyphenylpyruvate dioxygenase	Amino acid degradation, The aromatic family, Tyrosine	Amino acid metabolism	O2[c] + 4HPP[c] -> CO2[c] + HOMOGEN[c]	0	1000	Rv1322A
R192	homogentisate 1,2-dioxygenase	Amino acid degradation, The aromatic family, Tyrosine	Amino acid metabolism	O2[c] + HOMOGEN[c] -> MACAC[c]	0	1000	orphan
R193	maleylacetoacetate isomerase	Amino acid degradation, The aromatic family, Tyrosine	Amino acid metabolism	MACAC[c] <=> FUACAC[c]	-1000	1000	orphan
R194	fumarylacetoacetase	Amino acid degradation, The aromatic family, Tyrosine	Amino acid metabolism	FUACAC[c] -> FUM[c] + ACTAC[c]	0	1000	orphan
R195	L-Phenylalanine:2-oxoglutarate aminotransferase	Amino acid degradation, The aromatic family, Phenylalanine	Amino acid metabolism	AKG[c] + PHE[c] <=> GLU[c] + PHPYR[c]	-1000	1000	Rv3565 OR Rv0337c
R196	glutamine synthetase glnA1, glnA3, glnA4	Amino acid biosynthesis, Glutamate family, Glutamate/glutamine	Amino acid metabolism	ATP[c] + GLU[c] + NH3[c] -> ADP[c] + PI[c] + GLN[c]	0	1000	Rv2220 OR Rv1878 OR Rv2860c	Lofthouse 2013
R197	glutamate synthase gltB, gltD	Amino acid biosynthesis, Glutamate family, Glutamate/glutamine	Amino acid metabolism	NADH[c] + AKG[c] + GLN[c] <=> NAD[c] + 2 GLU[c]	-1000	1000	Rv3859c AND Rv3858c	Lofthouse 2013
R198	glutamate dehydrogenase (NADP)	Amino acid biosynthesis, Glutamate family, Glutamate/glutamine	Amino acid metabolism	NADPH[c] + AKG[c] + NH3[c] <=> NADP[c] + GLU[c]	-1000	1000	Rv2476c	Lofthouse 2013
R199	glutamate 5-kinase proB	Amino acid biosynthesis, Glutamate family, Proline	Amino acid metabolism	ATP[c] + GLU[c] -> ADP[c] + GLUP[c]	0	1000	Rv2439c	Lofthouse 2013
R200	glutamate-5-semialdehyde dehydrogenase proA	Amino acid biosynthesis, Glutamate family, Proline	Amino acid metabolism	NADPH[c] + GLUP[c] -> PI[c] + NADP[c] + GLUGSAL[c]	0	1000	Rv2427c	Lofthouse 2013
R201	spontaneous	Amino acid biosynthesis, Glutamate family, Proline	Amino acid metabolism	GLUGSAL[c] <=> P5C[c]	-1000	1000	orphan
R202	pyrroline-5-carboxylate reductase proC	Amino acid biosynthesis, Glutamate family, Proline	Amino acid metabolism	NADH[c] + NADPH[c] + 2 P5C[c] <=> NAD[c] + NADP[c] + 2 PRO[c]	-1000	1000	Rv0500	Lofthouse 2013
R203	N-acetylglutamate synthase, argA	Amino acid biosynthesis, Glutamate family, Arginine	Amino acid metabolism	ACCOA[c] + GLU[c] <=> COA[c] + NAGLU[c]	-1000	1000	Rv2747	Lofthouse 2013
R204	acetylglutamate kinase	Amino acid biosynthesis, Glutamate family, Arginine	Amino acid metabolism	ATP[c] + NAGLU[c] -> ADP[c] + NAGLUP[c]	0	1000	Rv1654	Lofthouse 2013
R205	N-acetyl-gamma-glutamyl-phosphate reductase	Amino acid biosynthesis, Glutamate family, Arginine	Amino acid metabolism	NADPH[c] + NAGLUP[c] -> PI[c] + NADP[c] + NAGLUS[c]	0	1000	Rv1652	Lofthouse 2013
R206	acetonitrile aminotransferase	Amino acid biosynthesis, Glutamate family, Arginine	Amino acid metabolism	GLU[c] + NAGLUS[c] -> AKG[c] + NAORN[c]	0	1000	Rv1655
R207	glutamate N-acetyltransferase	Amino acid biosynthesis, Glutamate family, Arginine	Amino acid metabolism	GLU[c] + NAORN[c] <=> ORN[c] + NAGLU[c]	-1000	1000	Rv1653	Lofthouse 2013
R208	carbamoyl-phosphate synthase (small chain carA and large chain carB)	Amino acid biosynthesis, Glutamate family, Arginine	Amino acid metabolism	2 ATP[c] + CO2[c] + GLN[c] -> 2 ADP[c] + PI[c] + GLU[c] + CAP[c]	0	1000	Rv1383 AND Rv1384	Lofthouse 2013
R209	argininosuccinate synthase	Amino acid biosynthesis, Glutamate family, Arginine	Amino acid metabolism	ATP[c] + CITR[c] + ASP[c] -> PPI[c] + AMP[c] + ARGSUCC[c]	0	1000	Rv1658	Lofthouse 2013
R210	argininosuccinate lyase	Amino acid biosynthesis, Glutamate family, Arginine	Amino acid metabolism	ARGSUCC[c] -> FUM[c] + ARG[c]	0	1000	Rv1659	Lofthouse 2013
R211	acetolactate synthase, ilvB and ilvN	Amino acid biosynthesis, Branched chain amino acids, Valine	Amino acid metabolism	2 PYR[c] + 0.001 THI[c] -> CO2[c] + ACLAC[c]	0	1000	Rv3002c AND Rv3003c	Lofthouse 2013
R212	ketol-acid reductoisomerase ilvC	Amino acid biosynthesis, Branched chain amino acids, Valine	Amino acid metabolism	NADPH[c] + ACLAC[c] -> NADP[c] + DHMVA[c]	0	1000	Rv3001c	Lofthouse 2013
R213	dihydroxy-acid dehydratase ilvD	Amino acid biosynthesis, Branched chain amino acids, Valine	Amino acid metabolism	DHMVA[c] -> OMVAL[c]	0	1000	Rv0189c	Lofthouse 2013
R214	branched-chain-amino-acid transaminase ilvE	Amino acid biosynthesis, Branched chain amino acids, Valine	Amino acid metabolism	GLU[c] + OMVAL[c] <=> AKG[c] + VAL[c]	-1000	1000	Rv2210c
R215	threonine ammonia-lyase	Amino acid biosynthesis, Branched chain amino acids, Isoleucine	Amino acid metabolism	THR[c] -> NH3[c] + OBUT[c]	0	1000	Rv1559
R216	acetolactate synthase ilvX, ilvG, ilvB1, ilvB2	Amino acid biosynthesis, Branched chain amino acids, Isoleucine	Amino acid metabolism	PYR[c] + OBUT[c] -> CO2[c] + ABUT[c]	0	1000	Rv3509c OR Rv1820 OR Rv3003c OR Rv3470c AND Rv3002c	Lofthouse 2013
R217	ketol-acid reductoisomerase	Amino acid biosynthesis, Branched chain amino acids, Isoleucine	Amino acid metabolism	NADPH[c] + ABUT[c] -> NADP[c] + DIHYDROXYMETHYLPENTANOATE[c]	0	1000	Rv3001c	Lofthouse 2013
R218	dihydroxy-acid dehydratase	Amino acid biosynthesis, Branched chain amino acids, Isoleucine	Amino acid metabolism	DIHYDROXYMETHYLPENTANOATE[c] -> OXOMETHYLPENTANOATE[c]	0	1000	Rv0189c
R219	branched-chain-amino-acid transaminase	Amino acid biosynthesis, Branched chain amino acids, Isoleucine	Amino acid metabolism	GLU[c] + OXOMETHYLPENTANOATE[c] <=> AKG[c] + ILE[c]	-1000	1000	Rv2210c
R220	2-isopropylmalate synthase leuA	Amino acid biosynthesis, Branched chain amino acids, Leucine	Amino acid metabolism	ACCOA[c] + OMVAL[c] -> COA[c] + IPPMAL[c]	0	1000	Rv3710
R221	3-isopropylmalate dehydratase (large subunit leuC AND small subunit leuD)	Amino acid biosynthesis, Branched chain amino acids, Leucine	Amino acid metabolism	IPPMAL[c] <=> CBHCAP[c]	-1000	1000	Rv2988c AND Rv2987c
R222	3-isopropylmalate dehydrogenase	Amino acid biosynthesis, Branched chain amino acids, Leucine	Amino acid metabolism	NAD[c] + CBHCAP[c] -> NADH[c] + OICAP[c]	0	1000	Rv2995c	Lofthouse 2013
R223	spontaneous	Amino acid biosynthesis, Branched chain amino acids, Leucine	Amino acid metabolism	OICAP[c] -> CO2[c] + MOP[c]	0	1000	orphan
R224	branched-chain-amino-acid transaminase	Amino acid biosynthesis, Branched chain amino acids, Leucine	Amino acid metabolism	GLU[c] + MOP[c] <=> AKG[c] + LEU[c]	-1000	1000	Rv2210c
R225	aspartate transaminase aspB, aspC	Amino acid biosynthesis, The aspartate family, Aspartate	Amino acid metabolism	OA[c] + GLU[c] <=> AKG[c] + ASP[c]	-1000	1000	Rv3565 OR Rv0337c	Lofthouse 2013
R226	asparagine synthase asnB	Amino acid biosynthesis, The aspartate family, Asparagine	Amino acid metabolism	ATP[c] + ASP[c] + GLN[c] -> PPI[c] + AMP[c] + GLU[c] + ASN[c]	0	1000	Rv2201
R227	aspartate kinase ask	Amino acid biosynthesis, The aspartate family, Threonine	Amino acid metabolism	ATP[c] + ASP[c] -> ADP[c] + ASP4P[c]	0	1000	Rv3709c	Lofthouse 2013
R228	aspartate-semialdehyde dehydrogenase asd	Amino acid biosynthesis, The aspartate family, Threonine	Amino acid metabolism	NADPH[c] + ASP4P[c] -> PI[c] + NADP[c] + ASPSA[c]	0	1000	Rv3708c	Lofthouse 2013
R229	homoserine dehydrogenase thrA	Amino acid biosynthesis, The aspartate family, Threonine	Amino acid metabolism	NADPH[c] + ASPSA[c] -> NADP[c] + HSER[c]	0	1000	Rv1294	Lofthouse 2013
R230	homoserine kinase thrB	Amino acid biosynthesis, The aspartate family, Threonine	Amino acid metabolism	ATP[c] + HSER[c] -> ADP[c] + PHSER[c]	0	1000	Rv1296	Lofthouse 2013
R231	threonine synthase thrC	Amino acid biosynthesis, The aspartate family, Threonine	Amino acid metabolism	PHSER[c] -> PI[c] + THR[c]	0	1000	Rv1295	Lofthouse 2013
R232	dihydrodipicolinate synthase dapA	Amino acid biosynthesis, The aspartate family, Lysine	Amino acid metabolism	PYR[c] + ASPSA[c] -> DIHYDRODIPICOLINATE[c]	0	1000	Rv2753c	Lofthouse 2013
R233	dihydrodipicolinate reductase dapB	Amino acid biosynthesis, The aspartate family, Lysine	Amino acid metabolism	NADH[c] + NADPH[c] + 2 DIHYDRODIPICOLINATE[c] -> NAD[c] + NADP[c] + 2 TETRAHYDRODIPICOLINATE[c]	0	1000	Rv2773c	Lofthouse 2013
R234	2,3,4,5-tetrahydropyridine-2,6-dicarboxylate N-succinyltransferase	Amino acid biosynthesis, The aspartate family, Lysine	Amino acid metabolism	SUCCOA[c] + TETRAHYDRODIPICOLINATE[c] -> COA[c] + SAOPIM[c]	0	1000	Rv1201c
R235	succinyldiaminopimelate transaminase argD	Amino acid biosynthesis, The aspartate family, Lysine	Amino acid metabolism	GLU[c] + SAOPIM[c] <=> AKG[c] + SDAPIM[c]	-1000	1000	Rv1655 OR Rv0858c	Lofthouse 2013
R236	succinyl-diaminopimelate desuccinylase dapE	Amino acid biosynthesis, The aspartate family, Lysine	Amino acid metabolism	SDAPIM[c] -> SUCC[c] + DAPIM[c]	0	1000	Rv1202
R237	diaminopimelate epimerase dapF	Amino acid biosynthesis, The aspartate family, Lysine	Amino acid metabolism	DAPIM[c] <=> MDAPIM[c]	-1000	1000	Rv2726c
R238	diaminopimelate decarboxylase lysA	Amino acid biosynthesis, The aspartate family, Lysine	Amino acid metabolism	MDAPIM[c] -> CO2[c] + LYS[c]	0	1000	Rv1293
R239	homoserine O-succinyltransferase	Amino acid biosynthesis, The aspartate family, Methionine	Amino acid metabolism	SUCCOA[c] + HSER[c] <=> COA[c] + OSLHSER[c]	-1000	1000	orphan
R240	cystathionine gamma-synthase metB	Amino acid biosynthesis, The aspartate family, Methionine	Amino acid metabolism	CYS[c] + OSLHSER[c] -> SUCC[c] + LLCT[c]	0	1000	Rv1079	Lofthouse 2013
R241	cystathionine beta-lyase	Amino acid biosynthesis, The aspartate family, Methionine	Amino acid metabolism	LLCT[c] -> PYR[c] + NH3[c] + HCYS[c]	0	1000	Rv3340
R242	Probable Homocysteine S-Methyltransferase mmuM	Amino acid biosynthesis, The aspartate family, Methionine	Amino acid metabolism	SAM[c] + HCYS[c] -> MET[c] + SAH[c]	0	1000	Rv2458
R243	methionine synthase (cobalamin-dependent) metH	Amino acid biosynthesis, The aspartate family, Methionine	Amino acid metabolism	MTHF[c] + HCYS[c] + 0.002 COB[I][c] -> THF[c] + MET[c] + 0.001 COB_II[c]	0	1000	Rv2124c	Lofthouse 2013
R244	methionine synthase (cobalamin-dependent) metH	Amino acid biosynthesis, The aspartate family, Methionine	Amino acid metabolism	THF[c] + MET[c] + 0.002 COB[I][c] -> MTHF[c] + HCYS[c] + 0.001 COB_II[c]	0	1000	Rv2124c	Lofthouse 2013
R245	methionine synthase (cobalamin-independent) metE	Amino acid biosynthesis, The aspartate family, Methionine	Amino acid metabolism	MTHF[c] + HCYS[c] <=> THF[c] + MET[c]	-1000	1000	Rv1133c	Lofthouse 2013
R246	alanine dehydrogenase	Amino acid biosynthesis, The pyruvate family, alanine	Amino acid metabolism	NADH[c] + PYR[c] + NH3[c] <=> NAD[c] + ALA[c]	-1000	1000	Rv2780	Lofthouse 2013
R247	phosphoglycerate dehydrogenase	Amino acid biosynthesis, The serine family, Serine	Amino acid metabolism	NAD[c] + 3PG[c] -> NADH[c] + PHP[c]	0	1000	Rv2996c	Lofthouse 2013
R248	phosphoserine transaminase	Amino acid biosynthesis, The serine family, Serine	Amino acid metabolism	GLU[c] + PHP[c] <=> AKG[c] + 3PSER[c]	-1000	1000	Rv0884c	Lofthouse 2013
R249	phosphoserine phosphatase	Amino acid biosynthesis, The serine family, Serine	Amino acid metabolism	3PSER[c] -> PI[c] + SER[c]	0	1000	Rv3042c	Lofthouse 2013
R250	serine O-acetyltransferase	Amino acid biosynthesis, The serine family, Cysteine	Amino acid metabolism	ACCOA[c] + SER[c] <=> COA[c] + ASER[c]	-1000	1000	Rv2335	Lofthouse 2013
R251	cysteine synthase cysK, cysM	Amino acid biosynthesis, The serine family, Cysteine	Amino acid metabolism	H2S[c] + ASER[c] -> AC[c] + CYS[c]	0	1000	Rv2334 OR Rv1336
R252	homoserine O-acetyltransferase metA	Amino acid biosynthesis, The serine family, Cysteine	Amino acid metabolism	ACCOA[c] + HSER[c] <=> COA[c] + OAHSER[c]	-1000	1000	Rv3341
R253	cystathionine gamma-synthase metB	Amino acid biosynthesis, The serine family, Cysteine	Amino acid metabolism	CYS[c] + OAHSER[c] -> AC[c] + LLCT[c]	0	1000	Rv1079	Lofthouse 2013
R254	cystathionine gamma-synthase metB	Amino acid biosynthesis, The serine family, Cysteine	Amino acid metabolism	H2S[c] + OAHSER[c] -> AC[c] + HCYS[c]	0	1000	Rv1079
R255	cystathionine gamma-synthase metB	Amino acid biosynthesis, The serine family, Cysteine	Amino acid metabolism	H2S[c] + OSLHSER[c] -> SUCC[c] + HCYS[c]	0	1000	Rv1079
R256	cystathionine gamma-synthase metB	Amino acid biosynthesis, The serine family, Cysteine	Amino acid metabolism	OSLHSER[c] -> SUCC[c] + NH3[c] + OBUT[c]	0	1000	Rv1079
R257	cystathionine beta-synthase cysM2	Amino acid biosynthesis, The serine family, Cysteine	Amino acid metabolism	SER[c] + HCYS[c] -> LLCT[c]	0	1000	Rv1077	Lofthouse 2013
R258	cystathionine gamma-lyase	Amino acid biosynthesis, The serine family, Cysteine	Amino acid metabolism	LLCT[c] -> NH3[c] + OBUT[c] + CYS[c]	0	1000	Rv1079	Lofthouse 2013
R259	s-adenosylmethionine synthetase	Amino acid biosynthesis, The serine family, Cysteine	Amino acid metabolism	ATP[c] + MET[c] -> PI[c] + PPI[c] + SAM[c]	0	1000	Rv1392	Lofthouse 2013
R260	S-adenosylhomocysteine hydrolase	Amino acid biosynthesis, The serine family, Cysteine	Amino acid metabolism	SAH[c] -> HCYS[c] + ADN[c]	0	1000	Rv3248c	Lofthouse 2013
R261	ATP phosphoribosyltransferase	Amino acid biosynthesis, The histidine family, Histidine	Amino acid metabolism	ATP[c] + PRPP[c] -> PPI[c] + PRBATP[c]	0	1000	Rv2121c	Lofthouse 2013
R262	phosphoribosyl-ATP diphosphatase	Amino acid biosynthesis, The histidine family, Histidine	Amino acid metabolism	PRBATP[c] -> PPI[c] + PRBAMP[c]	0	1000	Rv2122c
R263	phosphoribosyl-AMP cyclohydrolase	Amino acid biosynthesis, The histidine family, Histidine	Amino acid metabolism	PRBAMP[c] -> PRFP[c]	0	1000	Rv1606
R264	1-(5-phosphoribosyl)-5-[(5-phosphoribosylamino)methylideneamino]imidazole-4-carboxamide isomerase	Amino acid biosynthesis, The histidine family, Histidine	Amino acid metabolism	PRFP[c] -> PRLP[c]	0	1000	Rv1603	Lofthouse 2013
R265	amidotransferase	Amino acid biosynthesis, The histidine family, Histidine	Amino acid metabolism	GLN[c] + PRLP[c] -> GLU[c] + AICAR[c] + DIMGP[c]	0	1000	Rv1602
R266	imidazole glycerol-phosphate dehydratase	Amino acid biosynthesis, The histidine family, Histidine	Amino acid metabolism	DIMGP[c] -> IMACP[c]	0	1000	Rv1601	Lofthouse 2013
R267	histidinol-phosphate transaminase hisC, hisC2	Amino acid biosynthesis, The histidine family, Histidine	Amino acid metabolism	GLU[c] + IMACP[c] <=> AKG[c] + HISOLP[c]	-1000	1000	Rv3772 OR Rv1600
R268	histidinol-phosphatase	Amino acid biosynthesis, The histidine family, Histidine	Amino acid metabolism	HISOLP[c] -> PI[c] + HISOL[c]	0	1000	Rv1601
R269	histidinol dehydrogenase hisD	Amino acid biosynthesis, The histidine family, Histidine	Amino acid metabolism	2 NAD[c] + HISOL[c] -> 2 NADH[c] + HIS[c]	0	1000	Rv1599	Lofthouse 2013
R270	3-deoxy-d-arabino-heptulosonate 7-phosphate synthase aroG	Amino acid biosynthesis, The aromatic family, The shikimate pathway	Amino acid metabolism	PEP[c] + E4P[c] -> PI[c] + 3DDAH7P[c]	0	1000	Rv2178c	Lofthouse 2013
R271	3-dehydroquinate synthase	Amino acid biosynthesis, The aromatic family, The shikimate pathway	Amino acid metabolism	3DDAH7P[c] -> PI[c] + DQT[c]	0	1000	Rv2538c
R272	3-dehydroquinate dehydratase	Amino acid biosynthesis, The aromatic family, The shikimate pathway	Amino acid metabolism	DQT[c] -> DHSK[c]	0	1000	Rv2537c	Lofthouse 2013
R273	shikimate dehydrogenase	Amino acid biosynthesis, The aromatic family, The shikimate pathway	Amino acid metabolism	NADPH[c] + DHSK[c] -> NADP[c] + SME[c]	0	1000	Rv2552c	Lofthouse 2013
R274	shikimate kinase	Amino acid biosynthesis, The aromatic family, The shikimate pathway	Amino acid metabolism	ATP[c] + SME[c] -> ADP[c] + SME3P[c]	0	1000	Rv2539c
R275	3-phosphoshikimate 1-carboxyvinyltransferase	Amino acid biosynthesis, The aromatic family, The shikimate pathway	Amino acid metabolism	PEP[c] + SME3P[c] -> PI[c] + 3PSME[c]	0	1000	Rv3227
R276	chorismate synthase	Amino acid biosynthesis, The aromatic family, The shikimate pathway	Amino acid metabolism	3PSME[c] -> PI[c] + CHOR[c]	0	1000	Rv2540c
R277	anthranilate synthase trpE, trpG	Amino acid biosynthesis, The aromatic family, Tryptophan biosynthesis	Amino acid metabolism	GLN[c] + CHOR[c] -> PYR[c] + GLU[c] + AN[c]	0	1000	Rv1609
R278	anthranilate phosphoribosyltransferase trpD	Amino acid biosynthesis, The aromatic family, Tryptophan biosynthesis	Amino acid metabolism	PRPP[c] + AN[c] -> PPI[c] + NPRAN[c]	0	1000	Rv2192c	Lofthouse 2013
R279	phosphoribosylanthranilate isomerase	Amino acid biosynthesis, The aromatic family, Tryptophan biosynthesis	Amino acid metabolism	NPRAN[c] -> CPAD5P[c]	0	1000	Rv1603	Lofthouse 2013
R280	indole-3-glycerol-phosphate synthase trpC	Amino acid biosynthesis, The aromatic family, Tryptophan biosynthesis	Amino acid metabolism	CPAD5P[c] -> CO2[c] + IGP[c]	0	1000	Rv1611
R281	tryptophan synthase trpA, trpB	Amino acid biosynthesis, The aromatic family, Tryptophan biosynthesis	Amino acid metabolism	SER[c] + IGP[c] -> G3P[c] + TRP[c]	0	1000	Rv1613 AND Rv1612	Lofthouse 2013
R282	chorismate mutase	Amino acid biosynthesis, The aromatic family, Tyrosine and phenylalanine	Amino acid metabolism	CHOR[c] <=> PHEN[c]	-1000	1000	Rv1885c OR Rv0948c	Lofthouse 2013
R283	prephenate dehydratase	Amino acid biosynthesis, The aromatic family, Tyrosine and phenylalanine	Amino acid metabolism	PHEN[c] -> CO2[c] + PHPYR[c]	0	1000	Rv3838c
R284	aspartate transaminase	Amino acid biosynthesis, The aromatic family, Tyrosine and phenylalanine	Amino acid metabolism	GLU[c] + PHPYR[c] <=> AKG[c] + PHE[c]	-1000	1000	Rv3565 OR Rv0337c
R285	prephenate dehydrogenase tyrA	Amino acid biosynthesis, The aromatic family, Tyrosine and phenylalanine	Amino acid metabolism	NAD[c] + PHEN[c] -> NADH[c] + CO2[c] + 4HPP[c]	0	1000	Rv3754
R286	aspartate transaminase aspB	Amino acid biosynthesis, The aromatic family, Tyrosine and phenylalanine	Amino acid metabolism	GLU[c] + 4HPP[c] <=> AKG[c] + TYR[c]	-1000	1000	Rv3565 OR Rv0337c
R287	ribose-phosphate diphosphokinase	Nucleotide biosynthesis	Nucleotide biosynthesis	ATP[c] + R5P[c] <=> AMP[c] + PRPP[c]	-1000	1000	Rv1017c
R288	aspartate carbamoyltransferase	Nucleotide biosynthesis, de novo biosynthesis of pyrimidine ribonucleotides	Nucleotide biosynthesis	CAP[c] + ASP[c] -> PI[c] + CAASP[c]	0	1000	Rv1380
R289	dihydroorotase	Nucleotide biosynthesis, de novo biosynthesis of pyrimidine ribonucleotides	Nucleotide biosynthesis	CAASP[c] <=> DOROA[c]	-1000	1000	Rv1381
R290	dihydroorotate oxidase	Nucleotide biosynthesis, de novo biosynthesis of pyrimidine ribonucleotides	Nucleotide biosynthesis	O2[c] + DOROA[c] -> H2O2[c] + OROA[c]	0	1000	Rv2139
R291	orotate phosphoribosyltransferase	Nucleotide biosynthesis, de novo biosynthesis of pyrimidine ribonucleotides	Nucleotide biosynthesis	PRPP[c] + OROA[c] -> PPI[c] + OMP[c]	0	1000	Rv0382c
R292	orotidine-5-phosphate decarboxylase	Nucleotide biosynthesis, de novo biosynthesis of pyrimidine ribonucleotides	Nucleotide biosynthesis	OMP[c] -> CO2[c] + UMP[c]	0	1000	Rv1385
R293	cytidylate kinase	Nucleotide biosynthesis, de novo biosynthesis of pyrimidine ribonucleotides	Nucleotide biosynthesis	ATP[c] + UMP[c] <=> ADP[c] + UDP[c]	-1000	1000	Rv1712
R294	nucleoside-diphosphate kinase	Nucleotide biosynthesis, de novo biosynthesis of pyrimidine ribonucleotides	Nucleotide biosynthesis	ATP[c] + UDP[c] <=> ADP[c] + UTP[c]	-1000	1000	Rv2445c	Lofthouse 2013
R295	CTP synthase	Nucleotide biosynthesis, de novo biosynthesis of pyrimidine ribonucleotides	Nucleotide biosynthesis	ATP[c] + UTP[c] + GLN[c] -> ADP[c] + PI[c] + GLU[c] + CTP[c]	0	1000	Rv1699
R296	CTP synthase	Nucleotide biosynthesis, de novo biosynthesis of pyrimidine ribonucleotides	Nucleotide biosynthesis	ATP[c] + UTP[c] + NH3[c] -> ADP[c] + PI[c] + CTP[c]	0	1000	Rv1699
R297	ribonucleoside-diphosphate reductase, nrdE and nrdF2	Nucleotide biosynthesis, de novo biosynthesis of pyrimidine ribonucleotides	Nucleotide biosynthesis	O2[c] + RTHIO[c] + CDP[c] -> OTHIO[c] + DCDP[c]	0	1000	Rv3051c AND Rv3048c	Lofthouse 2013
R298	ribonucleoside-diphosphate reductase, nrdZ	Nucleotide biosynthesis, de novo biosynthesis of pyrimidine ribonucleotides	Nucleotide biosynthesis	RTHIO[c] + COB_II[c] + CDP[c] -> OTHIO[c] + COB_III[c] + DCDP[c]	0	1000	Rv0570
R299	nucleoside-diphosphate kinase	Nucleotide biosynthesis, de novo biosynthesis of pyrimidine ribonucleotides	Nucleotide biosynthesis	ATP[c] + DCDP[c] -> ADP[c] + DCTP[c]	0	1000	Rv2445c	Lofthouse 2013
R300	dCTP deaminase	Nucleotide biosynthesis, de novo biosynthesis of pyrimidine deoxyribonucleotides	Nucleotide biosynthesis	DCTP[c] -> NH3[c] + DUTP[c]	0	1000	Rv0321
R301	dUTP diphosphatase	Nucleotide biosynthesis, de novo biosynthesis of pyrimidine deoxyribonucleotides	Nucleotide biosynthesis	DUTP[c] -> PPI[c] + DUMP[c]	0	1000	Rv2697c	Lofthouse 2013
R302	thymidylate synthase, thyX	Nucleotide biosynthesis, de novo biosynthesis of pyrimidine deoxyribonucleotides	Nucleotide biosynthesis	METTHF[c] + FADH2[c] + DUMP[c] <=> FAD[c] + THF[c] + DTMP[c]	-1000	1000	Rv2754c	Lofthouse 2013
R303	thymidylate synthase, thyA	Nucleotide biosynthesis, de novo biosynthesis of pyrimidine deoxyribonucleotides	Nucleotide biosynthesis	METTHF[c] + DUMP[c] <=> DTMP[c] + DHF[c]	-1000	1000	Rv2764c	Lofthouse 2013
R304	dTMP kinase	Nucleotide biosynthesis, de novo biosynthesis of pyrimidine deoxyribonucleotides	Nucleotide biosynthesis	ATP[c] + DTMP[c] <=> ADP[c] + DTDP[c]	-1000	1000	Rv3247c
R305	nucleoside-diphosphate kinase	Nucleotide biosynthesis, de novo biosynthesis of pyrimidine deoxyribonucleotides	Nucleotide biosynthesis	ATP[c] + DTDP[c] <=> ADP[c] + DTTP[c]	-1000	1000	Rv2445c	Lofthouse 2013
R306	nucleoside-diphosphate kinase	Nucleotide biosynthesis, Pyrimidines	Nucleotide biosynthesis	ATP[c] + CDP[c] <=> ADP[c] + CTP[c]	-1000	1000	Rv2445c	Lofthouse 2013
R307	cytidylate kinase	Nucleotide biosynthesis, Pyrimidines	Nucleotide biosynthesis	ATP[c] + CMP[c] <=> ADP[c] + CDP[c]	-1000	1000	Rv1712
R308	dCTP pyrophosphatase	Nucleotide biosynthesis, Pyrimidines	Nucleotide biosynthesis	DCTP[c] -> PPI[c] + DCMP[c]	0	1000	orphan
R309	cytidylate kinase	Nucleotide biosynthesis, Pyrimidines	Nucleotide biosynthesis	ATP[c] + DCMP[c] <=> ADP[c] + DCDP[c]	-1000	1000	Rv1712
R310	thioredoxin-disulfide reductase	Nucleotide biosynthesis, Pyrimidines	Nucleotide biosynthesis	NADPH[c] + OTHIO[c] -> NAD[c] + RTHIO[c]	0	1000	Rv3913
R311	uracil phosphoribosyltransferase	Nucleotide biosynthesis, Pyrimidines	Nucleotide biosynthesis	PPI[c] + UMP[c] -> PRPP[c] + URA[c]	0	1000	Rv3309c
R312	uracil phosphoribosyltransferase	Nucleotide biosynthesis, Pyrimidines	Nucleotide biosynthesis	PRPP[c] + URA[c] -> PPI[c] + UMP[c]	0	1000	Rv3309c
R313	amidophosphoribosyltransferase	Nucleotide biosynthesis, Purines	Nucleotide biosynthesis	GLN[c] + PRPP[c] -> PPI[c] + GLU[c] + PRAM[c]	0	1000	Rv0808
R314	phosphoribosylamine-glycine ligase	Nucleotide biosynthesis, Purines	Nucleotide biosynthesis	ATP[c] + GLY[c] + PRAM[c] -> ADP[c] + PI[c] + GAR[c]	0	1000	Rv0772
R315	phosphoribosylglycinamide formyltransferase	Nucleotide biosynthesis, Purines	Nucleotide biosynthesis	FTHF[c] + GAR[c] -> THF[c] + FGAR[c]	0	1000	Rv0956
R316	phosphoribosylformylglycinamidine synthase	Nucleotide biosynthesis, Purines	Nucleotide biosynthesis	ATP[c] + GLN[c] + FGAR[c] -> ADP[c] + PI[c] + GLU[c] + FGAM[c]	0	1000	Rv0803
R317	phosphoribosylformylglycinamidine cyclo-ligase	Nucleotide biosynthesis, Purines	Nucleotide biosynthesis	ATP[c] + FGAM[c] -> ADP[c] + PI[c] + AIR[c]	0	1000	Rv0809
R318	phosphoribosylaminoimidazole carboxylase	Nucleotide biosynthesis, Purines	Nucleotide biosynthesis	ATP[c] + AIR[c] + HCO3[c] -> ADP[c] + PI[c] + CAIR[c]	0	1000	Rv3276c
R319	phosphoribosylaminoimidazolesuccinocarboxamide synthase, purC	Nucleotide biosynthesis, Purines	Nucleotide biosynthesis	ATP[c] + ASP[c] + CAIR[c] -> ADP[c] + PI[c] + SAICAR[c]	0	1000	Rv0780	Lofthouse 2013
R320	adenylosuccinate lyase	Nucleotide biosynthesis, Purines	Nucleotide biosynthesis	SAICAR[c] <=> FUM[c] + AICAR[c]	-1000	1000	Rv0777	Lofthouse 2013
R321	phosphoribosylaminoimidazolecarboxamide formyltransferase	Nucleotide biosynthesis, Purines	Nucleotide biosynthesis	FTHF[c] + AICAR[c] <=> THF[c] + PRFICA[c]	-1000	1000	Rv0957
R322	phosphoribosylaminoimidazolecarboxamide formyltransferase	Nucleotide biosynthesis, Purines	Nucleotide biosynthesis	PRFICA[c] <=> IMP[c]	-1000	1000	Rv0957
R323	adenylate cyclase	Nucleotide biosynthesis, Purines	Nucleotide biosynthesis	ATP[c] -> PPI[c] + cAMP[c]	0	1000	Rv1625c or Rv1264 or Rv1647 or Rv2212 or Rv0386 or Rv1318c or Rv1319c or Rv1320c or Rv3645 or Rv1900c	Lofthouse 2013
R324	Probable Adenylate-or Guanylate cyclase	Nucleotide biosynthesis, Purines	Nucleotide biosynthesis	GTP[c] -> PPI[c] + cGMP[c]	0	1000	Rv2435c
R325	3,5-cyclic-nucleotide phosphodiesterase	Nucleotide biosynthesis, Purines	Nucleotide biosynthesis	cAMP[c] -> AMP[c]	0	1000	Rv0805
R326	3,5-cyclic-nucleotide phosphodiesterase	Nucleotide biosynthesis, Purines	Nucleotide biosynthesis	cGMP[c] -> GMP[c]	0	1000	Rv0805
R327	guanylate kinase	Nucleotide biosynthesis, Purines	Nucleotide biosynthesis	ATP[c] + DGMP[c] <=> ADP[c] + DGDP[c]	-1000	1000	Rv1389
R328	guanylate kinase	Nucleotide biosynthesis, Purines	Nucleotide biosynthesis	GMP[c] + DATP[c] <=> GDP[c] + DADP[c]	-1000	1000	Rv1389
R329	nucleoside-diphosphate kinase	Nucleotide biosynthesis, Purines	Nucleotide biosynthesis	ATP[c] + DUDP[c] <=> ADP[c] + DUTP[c]	-1000	1000	Rv2445c	Lofthouse 2013
R330	ribonucleoside-diphosphate reductase, nrdE and nrdF2	Nucleotide biosynthesis, de novo biosynthesis of pyrimidine ribonucleotides	Nucleotide biosynthesis	UDP[c] + O2[c] + RTHIO[c] -> OTHIO[c] + DUDP[c]	0	1000	Rv3051c AND Rv3048c	Lofthouse 2013
R331	ribonucleoside-diphosphate reductase, nrdZ	Nucleotide biosynthesis, de novo biosynthesis of pyrimidine ribonucleotides	Nucleotide biosynthesis	UDP[c] + RTHIO[c] + COB_45_II[c] -> OTHIO[c] + DUDP[c] + COB_45_III[c]	0	1000	Rv0570
R332	Probable 5-Methylthioadenosine Phosphorylase PNP	Other nucleotide metabolism	Nucleotide biosynthesis	PI[c] + 5MTA[c] -> MTR1P[c] + AD[c]	0	1000	Rv0535	Lofthouse 2013
R333	adenine phosphoribosyltransferase	Nucleotide biosynthesis, Purines	Nucleotide biosynthesis	PRPP[c] + AD[c] -> PPI[c] + AMP[c]	0	1000	Rv2584c
R334	Hypoxanthine-guanine phosphoribosyltransferase	Nucleotide biosynthesis, Purines	Nucleotide biosynthesis	PRPP[c] + GN[c] -> PPI[c] + GMP[c]	0	1000	Rv3624c
R335	Hypoxanthine-guanine phosphoribosyltransferase	Nucleotide biosynthesis, Purines	Nucleotide biosynthesis	PRPP[c] + HYXN[c] -> PPI[c] + IMP[c]	0	1000	Rv3624c
R336	Xanthine phosphoribosyltransferase	Nucleotide biosynthesis, Purines	Nucleotide biosynthesis	PRPP[c] + XAN[c] -> PPI[c] + XMP[c]	0	1000	orphan
R337	purine-nucleoside phosphorylase	Nucleotide biosynthesis, Purines	Nucleotide biosynthesis	PI[c] + DIN[c] <=> HYXN[c] + DR1P[c]	-1000	1000	Rv3307	Lofthouse 2013
R338	purine-nucleoside phosphorylase	Nucleotide biosynthesis, Purines	Nucleotide biosynthesis	PI[c] + DA[c] <=> AD[c] + DR1P[c]	-1000	1000	Rv3307
R338b	phosphoglucomutase	Nucleotide biosynthesis, Purines	Nucleotide biosynthesis	DR1P[c] <=> R5P[c]	-1000	1000	Rv3068c
R339	purine-nucleoside phosphorylase	Nucleotide biosynthesis, Purines	Nucleotide biosynthesis	R1P[c] + HYXN[c] <=> PI[c] + INS[c]	-1000	1000	Rv3307
R340	purine-nucleoside phosphorylase	Nucleotide biosynthesis, Purines	Nucleotide biosynthesis	R1P[c] + AD[c] <=> PI[c] + ADN[c]	-1000	1000	Rv3307
R341	purine-nucleoside phosphorylase	Nucleotide biosynthesis, Purines	Nucleotide biosynthesis	R1P[c] + GN[c] <=> PI[c] + GSN[c]	-1000	1000	Rv3307
R342	purine-nucleoside phosphorylase	Nucleotide biosynthesis, Purines	Nucleotide biosynthesis	R1P[c] + XAN[c] <=> PI[c] + XTSINE[c]	-1000	1000	Rv3307
R343	ribonucleoside hydrolase	Nucleotide biosynthesis, Purines	Nucleotide biosynthesis	XTSINE[c] -> RIB[c] + XAN[c]	0	1000	orphan
R344	adenosine deaminase	Nucleotide biosynthesis, Purines	Nucleotide biosynthesis	ADN[c] -> NH3[c] + INS[c]	0	1000	Rv3313c
R345	adenosine deaminase	Nucleotide biosynthesis, Purines	Nucleotide biosynthesis	DA[c] -> NH3[c] + DIN[c]	0	1000	Rv3313c
R346	dGTP pyrophosphohydrolase mutT	Nucleotide biosynthesis, Purines	Nucleotide biosynthesis	DGTP[c] -> PPI[c] + DGMP[c]	0	1000	orphan
R347	GTP diphosphokinase	Nucleotide biosynthesis, Purines	Nucleotide biosynthesis	ATP[c] + GTP[c] -> AMP[c] + ppGpp[c]	0	1000	Rv2583c
R348	guanosine-3,5-bis(diphosphate) 3-diphosphatase	Nucleotide biosynthesis, Purines	Nucleotide biosynthesis	ppGpp[c] -> GDP[c] + PPI[c]	0	1000	Rv2583c
R349	adenylosuccinate synthase	Nucleotide biosynthesis, Purines, ATP, ADP	Nucleotide biosynthesis	GTP[c] + ASP[c] + IMP[c] -> PI[c] + GDP[c] + ASUC[c]	0	1000	Rv0357c
R350	adenylosuccinate lyase	Nucleotide biosynthesis, Purines, ATP, ADP	Nucleotide biosynthesis	ASUC[c] <=> FUM[c] + AMP[c]	-1000	1000	Rv0777
R351	adenylate kinase	Nucleotide biosynthesis, Purines, ATP, ADP	Nucleotide biosynthesis	ATP[c] + AMP[c] <=> 2 ADP[c]	-1000	1000	Rv0733
R351b			Nucleotide biosynthesis	ATP[c] + ADN[c] <=> ADP[c] + AMP[c]	-1000	1000	Rv2202c	Lofthouse 2013
R352	ribonucleoside-diphosphate reductase, nrdE and nrdF2	Nucleotide biosynthesis, de novo biosynthesis of pyrimidine ribonucleotides	Nucleotide biosynthesis	ADP[c] + O2[c] + RTHIO[c] -> OTHIO[c] + DADP[c]	0	1000	Rv3051c AND Rv3048c	Lofthouse 2013
R353	ribonucleoside-diphosphate reductase, nrdZ	Nucleotide biosynthesis, de novo biosynthesis of pyrimidine ribonucleotides	Nucleotide biosynthesis	ADP[c] + RTHIO[c] + COB_II[c] -> OTHIO[c] + COB_III[c] + DADP[c]	0	1000	Rv0570
R354	nucleoside-diphosphate kinase	Nucleotide biosynthesis, Purines, ATP, ADP	Nucleotide biosynthesis	ATP[c] + DADP[c] <=> ADP[c] + DATP[c]	-1000	1000	Rv2445c
R355	IMP dehydrogenase guaB1, guaB2, guaB3	Nucleotide biosynthesis, Purines, GTP, dGTP	Nucleotide biosynthesis	NAD[c] + IMP[c] -> NADH[c] + XMP[c]	0	1000	Rv3411c AND Rv3410c AND Rv1843c
R356	GMP synthase	Nucleotide biosynthesis, Purines, GTP, dGTP	Nucleotide biosynthesis	ATP[c] + GLN[c] + XMP[c] -> PPI[c] + AMP[c] + GLU[c] + GMP[c]	0	1000	Rv3396c
R357	guanylate kinase	Nucleotide biosynthesis, Purines, GTP, dGTP	Nucleotide biosynthesis	ATP[c] + GMP[c] <=> ADP[c] + GDP[c]	-1000	1000	Rv1389
R358	nucleoside-diphosphate kinase	Nucleotide biosynthesis, Purines, GTP, dGTP	Nucleotide biosynthesis	ATP[c] + GDP[c] <=> ADP[c] + GTP[c]	-1000	1000	Rv2445c
R359	ribonucleoside-diphosphate reductase, nrdE and nrdF2	Nucleotide biosynthesis, de novo biosynthesis of pyrimidine ribonucleotides	Nucleotide biosynthesis	GDP[c] + O2[c] + RTHIO[c] -> OTHIO[c] + DGDP[c]	0	1000	Rv3051c AND Rv3048c	Lofthouse 2013
R360	ribonucleoside-diphosphate reductase, nrdZ	Nucleotide biosynthesis, de novo biosynthesis of pyrimidine ribonucleotides	Nucleotide biosynthesis	GDP[c] + RTHIO[c] + COB_45_II[c] -> OTHIO[c] + DGDP[c] + COB_45_III[c]	0	1000	Rv0570
R361	nucleoside-diphosphate kinase	Nucleotide biosynthesis, Purines, GTP, dGTP	Nucleotide biosynthesis	ATP[c] + DGDP[c] <=> ADP[c] + DGTP[c]	-1000	1000	Rv2445c
R362	L-aspartate oxidase	Cofactor biosynthesis, Nicotinamide nucleotides (NAD+, NADP) biosynthesis	Cofactor biosynthesis	FUM[c] + ASP[c] -> SUCC[c] + ISUCC[c]	0	1000	Rv1595
R363	L-aspartate oxidase	Cofactor biosynthesis, Nicotinamide nucleotides (NAD+, NADP) biosynthesis	Cofactor biosynthesis	O2[c] + ASP[c] -> H2O2[c] + ISUCC[c]	0	1000	Rv1595
R364	quinolinate synthase	Cofactor biosynthesis, Nicotinamide nucleotides (NAD+, NADP) biosynthesis	Cofactor biosynthesis	DHAP[c] + ISUCC[c] -> PI[c] + QA[c]	0	1000	Rv1594
R365	nicotinate-nucleotide diphosphorylase	Cofactor biosynthesis, Nicotinamide nucleotides (NAD+, NADP) biosynthesis	Cofactor biosynthesis	PRPP[c] + QA[c] -> PPI[c] + CO2[c] + NACN[c]	0	1000	Rv1596	Lofthouse 2013
R366	nicotinamidase	Cofactor biosynthesis, Nicotinamide nucleotides (NAD+, NADP) biosynthesis	Cofactor biosynthesis	h2o[c] + NAM[c] <=> NH3[c] + NAC[c]	-1000	1000	Rv2043c
R367	nicotinate phosphoribosyltransferase	Cofactor biosynthesis, Nicotinamide nucleotides (NAD+, NADP) biosynthesis	Cofactor biosynthesis	PRPP[c] + NAC[c] -> PPI[c] + NACN[c]	0	1000	Rv0573c
R368	nicotinate-nucleotide adenylyltransferase	Cofactor biosynthesis, Nicotinamide nucleotides (NAD+, NADP) biosynthesis	Cofactor biosynthesis	ATP[c] + NACN[c] -> PPI[c] + NAAD[c]	0	1000	Rv2421c
R369	NAD synthetase (NH3-dependent), nadE	Cofactor biosynthesis, Nicotinamide nucleotides (NAD+, NADP) biosynthesis	Cofactor biosynthesis	ATP[c] + NH3[c] + NAAD[c] -> NAD[c] + PPI[c] + AMP[c]	0	1000	Rv2438c	Lofthouse 2013
R370	NAD synthase (glutamine-hydrolysing), nadE	Cofactor biosynthesis, Nicotinamide nucleotides (NAD+, NADP) biosynthesis	Cofactor biosynthesis	ATP[c] + GLN[c] + NAAD[c] -> NAD[c] + PPI[c] + AMP[c] + GLU[c]	0	1000	Rv2438c	Lofthouse 2013
R371	purine-nucleoside phosphorylase	Cofactor biosynthesis, Nicotinamide nucleotides (NAD+, NADP) biosynthesis	Cofactor biosynthesis	R1P[c] + NAC[c] -> PI[c] + NACD[c]	0	1000	Rv3307	Lofthouse 2013
R372	purine-nucleoside phosphorylase	Cofactor biosynthesis, Nicotinamide nucleotides (NAD+, NADP) biosynthesis	Cofactor biosynthesis	R1P[c] + NAM[c] -> PI[c] + NAMD[c]	0	1000	Rv3307	Lofthouse 2013
R373	serine/threonine-protein kinase PknG	Cofactor biosynthesis, Nicotinamide nucleotides (NAD+, NADP) biosynthesis	Cofactor biosynthesis	ATP[c] + NACD[c] -> ADP[c] + NACN[c]	0	1000	Rv0410c
R374	ribosylnicotinamide kinase	Cofactor biosynthesis, Nicotinamide nucleotides (NAD+, NADP) biosynthesis	Cofactor biosynthesis	ATP[c] + NAMD[c] -> ADP[c] + NAMN[c]	0	1000	orphan
R375	nicotinate-nucleotide adenylyltransferase	Cofactor biosynthesis, Nicotinamide nucleotides (NAD+, NADP) biosynthesis	Cofactor biosynthesis	ATP[c] + NAMN[c] -> NAD[c] + PPI[c]	0	1000	Rv2421c
R376	NAD(P) transhydrogenase (pntAa AND pntAb AND pntB)	Cofactor biosynthesis, Nicotinamide nucleotides (NAD+, NADP) biosynthesis	Cofactor biosynthesis	NAD[c] + NADPH[c] <=> NADH[c] + NADP[c]	-1000	1000	Rv0155 AND Rv0157 AND Rv0156
R377	NAD kinase	Cofactor biosynthesis, Nicotinamide nucleotides (NAD+, NADP) biosynthesis	Cofactor biosynthesis	ATP[c] + NAD[c] -> ADP[c] + NADP[c]	0	1000	Rv1695	Lofthouse 2013
R378	NADP phosphatase	Cofactor biosynthesis, Nicotinamide nucleotides (NAD+, NADP) biosynthesis	Cofactor biosynthesis	NADP[c] -> NAD[c] + PI[c]	0	1000	orphan
R379	Probable Soluble Pyrimidine Nucleotide Transhydrogenase sthA	Cofactor biosynthesis, Nicotinate and nicotinamide metabolism	Cofactor biosynthesis	NAD[c] + NADPH[c] -> NADH[c] + NADP[c]	0	1000	Rv2713 OR Rv3303c
R380	Probable NADH Pyrophosphatase nudC	Cofactor biosynthesis, NAD salvage pathway II	Cofactor biosynthesis	NAD[c] -> AMP[c] + NAMN[c]	0	1000	Rv3199c
R381	GTP cyclohydrolase II ribA2, ribA2	Cofactor biosynthesis, Riboflavin (vitamin B2), FMN and FAD biosynthesis	Cofactor biosynthesis	GTP[c] -> PPI[c] + FOR[c] + D6RP5P[c]	0	1000	Rv1415 OR Rv1940
R382	diaminohydroxyphosphoribosylaminopyrimidine deaminase ribD, ribG	Cofactor biosynthesis, Riboflavin (vitamin B2), FMN and FAD biosynthesis	Cofactor biosynthesis	D6RP5P[c] -> NH3[c] + A6RP5P[c]	0	1000	Rv2671 OR Rv1409
R383	5-amino-6-(5-phosphoribosylamino)uracil reductase	Cofactor biosynthesis, Riboflavin (vitamin B2), FMN and FAD biosynthesis	Cofactor biosynthesis	NADPH[c] + A6RP5P[c] -> NADP[c] + A6RP5P2[c]	0	1000	Rv2671 OR Rv1409
R384	pyrimidine phosphatase	Cofactor biosynthesis, Riboflavin (vitamin B2), FMN and FAD biosynthesis	Cofactor biosynthesis	A6RP5P2[c] -> PI[c] + A6RP[c]	0	1000	orphan
R385	3,4-dihydroxy-2-butanone 4-phosphate synthase	Cofactor biosynthesis, Riboflavin (vitamin B2), FMN and FAD biosynthesis	Cofactor biosynthesis	RL5P[c] -> FOR[c] + DB4P[c]	0	1000	Rv1940
R386	6,7-dimethyl-8-ribityllumazine synthase	Cofactor biosynthesis, Riboflavin (vitamin B2), FMN and FAD biosynthesis	Cofactor biosynthesis	A6RP[c] + DB4P[c] -> PI[c] + D8RL[c]	0	1000	Rv1416	Lofthouse 2013
R387	riboflavin synthase	Cofactor biosynthesis, Riboflavin (vitamin B2), FMN and FAD biosynthesis	Cofactor biosynthesis	2 D8RL[c] -> A6RP[c] + RIBFLAV[c]	0	1000	Rv1412
R388	riboflavin kinase/FMN adenylyltransferase	Cofactor biosynthesis, Riboflavin (vitamin B2), FMN and FAD biosynthesis	Cofactor biosynthesis	ATP[c] + RIBFLAV[c] -> ADP[c] + FMN[c]	0	1000	Rv2786c
R388b	FMN reductase	Cofactor biosynthesis, Riboflavin (vitamin B2), FMN and FAD biosynthesis	Cofactor biosynthesis	H[c] + FMN[c] -> FMNH2[c]	0	1000	orphan
R388c	5,6-dimethylbenzimidazole synthase, BluB	Cofactor biosynthesis, Riboflavin (vitamin B2), FMN and FAD biosynthesis	Cofactor biosynthesis	H[c] + NADH[c] + O2[c] + FMNH2[c] -> NAD[c] + E4P[c] + DMB[c]	0	1000	orphan
R388d	nicotinate-nucleotide:5,6-dimethylbenzimidazole phospho-D-ribosyltransferase, CobT	Cofactor biosynthesis, Riboflavin (vitamin B2), FMN and FAD biosynthesis	Cofactor biosynthesis	NACN[c] + DMB[c] -> ARP[c]	0	1000	orphan
R389	FMN adenylyltransferase	Cofactor biosynthesis, Riboflavin (vitamin B2), FMN and FAD biosynthesis	Cofactor biosynthesis	ATP[c] + FMN[c] -> PPI[c] + FAD[c]	0	1000	Rv2786c
R390	3-methyl-2-oxobutanoate hydroxymethyltransferase	Cofactor biosynthesis, Coenzyme-A biosynthesis	Cofactor biosynthesis	METTHF[c] + OMVAL[c] -> THF[c] + AKP[c]	0	1000	Rv2225	Lofthouse 2013
R391	2-dehydropantoate 2-reductase	Cofactor biosynthesis, Coenzyme-A biosynthesis	Cofactor biosynthesis	NADPH[c] + AKP[c] -> NADP[c] + PANT[c]	0	1000	Rv2573
R392	pantoate-beta-alanine ligase, panC	Cofactor biosynthesis, Coenzyme-A biosynthesis	Cofactor biosynthesis	ATP[c] + bALA[c] + PANT[c] -> PPI[c] + AMP[c] + PNTO[c]	0	1000	Rv3602c
R393	pantothenate kinase	Cofactor biosynthesis, Coenzyme-A biosynthesis	Cofactor biosynthesis	ATP[c] + PNTO[c] -> ADP[c] + 4PPNTO[c]	0	1000	Rv1092c
R394	phosphopantothenate—cysteine ligase, coaB (bifunctional protein)	Cofactor biosynthesis, Coenzyme-A biosynthesis	Cofactor biosynthesis	CYS[c] + CTP[c] + 4PPNTO[c] -> PPI[c] + CMP[c] + 4PPNCYS[c]	0	1000	Rv1391
R395	phosphopantothenoylcysteine decarboxylase, coaB (bifunctional protein)	Cofactor biosynthesis, Coenzyme-A biosynthesis	Cofactor biosynthesis	4PPNCYS[c] -> CO2[c] + 4PPNTE[c]	0	1000	Rv1391
R396	pantetheine-phosphate adenylyltransferase	Cofactor biosynthesis, Coenzyme-A biosynthesis	Cofactor biosynthesis	ATP[c] + 4PPNTE[c] -> PPI[c] + DPCOA[c]	0	1000	Rv2965c	Lofthouse 2013
R397	dephospho-CoA kinase	Cofactor biosynthesis, Coenzyme-A biosynthesis	Cofactor biosynthesis	ATP[c] + DPCOA[c] -> ADP[c] + COA[c]	0	1000	Rv1631
R398	holo-[acyl-carrier-protein] synthase acpS OR hypothetical withy 4-phosphopantetheinyl transferase region, pptA - artificial r... <Preview truncated at 128 characters>	Cofactor biosynthesis, ACP biosynthesis	Cofactor biosynthesis	COA[c] -> ACP[c]	0	1000	Rv2523c OR Rv2794c	Lofthouse 2013
R399	GTP cyclohydrolase I	Cofactor biosynthesis, Folate biosynthesis	Cofactor biosynthesis	GTP[c] -> FOR[c] + AHTD[c]	0	1000	Rv3609c
R400	alkaline phosphatase (phoP & phoR)	Cofactor biosynthesis, Folate biosynthesis	Cofactor biosynthesis	AHTD[c] -> 3 PI[c] + DHP[c]	0	1000	Rv0757 AND Rv0758	Lofthouse 2013
R401	dihydroneopterin aldolase [note: GLAL product removed as it is a dead-end]	Cofactor biosynthesis, Folate biosynthesis	Cofactor biosynthesis	DHP[c] -> GLAL[c] + AHHMP[c]	0	1000	Rv3607c
R402	2-amino-4-hydroxy-6-hydroxymethyldihydropteridine diphosphokinase	Cofactor biosynthesis, Folate biosynthesis	Cofactor biosynthesis	ATP[c] + AHHMP[c] -> AMP[c] + AHHMD[c]	0	1000	Rv3606c
R403	aminodeoxychorismate synthase	Cofactor biosynthesis, Folate biosynthesis	Cofactor biosynthesis	GLN[c] + CHOR[c] -> GLU[c] + ADCHOR[c]	0	1000	Rv0013
R404	aminodeoxychorismate lyase	Cofactor biosynthesis, Folate biosynthesis	Cofactor biosynthesis	ADCHOR[c] -> PYR[c] + PABA[c]	0	1000	Rv0812
R405	dihydropteroate synthase, DHPS or probable dihydropteroate synthase	Cofactor biosynthesis, Folate biosynthesis	Cofactor biosynthesis	AHHMD[c] + PABA[c] -> PPI[c] + DHPT[c]	0	1000	Rv3608c OR Rv1207	Lofthouse 2013
R406	dihydropteroate synthase, DHPS or probable dihydropteroate synthase	Cofactor biosynthesis, Folate biosynthesis	Cofactor biosynthesis	AHHMP[c] + PABA[c] -> DHPT[c]	0	1000	Rv3608c OR Rv1207
R407	dihydrofolate synthase	Cofactor biosynthesis, Folate biosynthesis	Cofactor biosynthesis	ATP[c] + GLU[c] + DHPT[c] -> ADP[c] + PI[c] + DHF[c]	0	1000	Rv2447c
R408	dihydrofolate reductase, folA (dfrA)	Cofactor biosynthesis, Folate biosynthesis	Cofactor biosynthesis	NADPH[c] + DHF[c] -> NADP[c] + THF[c]	0	1000	Rv2763c	Lofthouse 2013
R409	tetrahydrofolylpolyglutamate synthase	Cofactor biosynthesis, Folate biosynthesis	Cofactor biosynthesis	ATP[c] + GLU[c] + THF[c] -> ADP[c] + PI[c] + THFG[c]	0	1000	Rv2447c
R410	g-glutamyl hydrolase	Cofactor biosynthesis, Folate biosynthesis	Cofactor biosynthesis	THFG[c] -> GLU[c] + THF[c]	0	1000	orphan
R411	cysteine desulfurase nifS OR csdB	Cofactor biosynthesis, ferredoxin biosynthesis	Cofactor biosynthesis	FE2[c] + CYS[c] -> FERO[c] + ALA[c]	0	1000	Rv3025c OR Rv1464
R412	isochorismate synthase entC, mbt1	Cofactor biosynthesis, Menaquinone biosynthesis	Cofactor biosynthesis	CHOR[c] <=> ICHOR[c]	-1000	1000	Rv3215 OR Rv2386c
R413	2-succinyl-6-hydroxy-2,4-cyclohexadiene-1-carboxylate synthase	Cofactor biosynthesis, Menaquinone biosynthesis	Cofactor biosynthesis	AKG[c] + ICHOR[c] -> CO2[c] + PYR[c] + SHCHC[c]	0	1000	Rv0555
R414	o-succinylbenzoate synthase	Cofactor biosynthesis, Menaquinone biosynthesis	Cofactor biosynthesis	SHCHC[c] -> OSB[c]	0	1000	orphan
R415	o-succinylbenzoate-CoA ligase	Cofactor biosynthesis, Menaquinone biosynthesis	Cofactor biosynthesis	ATP[c] + COA[c] + OSB[c] -> PPI[c] + AMP[c] + OSBCOA[c]	0	1000	Rv0542c AND Rv0553
R416	naphthoate synthase, menB	Cofactor biosynthesis, Menaquinone biosynthesis	Cofactor biosynthesis	OSBCOA[c] -> COA[c] + DHN[c]	0	1000	Rv0548c	Lofthouse 2013
R417	1,4-dihydroxy-2-naphthoate prenyltransferase, menA	Cofactor biosynthesis, Menaquinone biosynthesis	Cofactor biosynthesis	DHN[c] + NPP[c] -> PPI[c] + CO2[c] + DMK[c]	0	1000	Rv0534c
R418	demethylmenaquinone methyltransferase	Cofactor biosynthesis, Menaquinone biosynthesis	Cofactor biosynthesis	SAM[c] + DMK[c] -> MKH2[c] + SAH[c]	0	1000	orphan	Lofthouse 2013
R419	hypothetical reaction	Cofactor biosynthesis, biotin biosynthesis	Cofactor biosynthesis	4 ACCOA[c] -> 3 COA[c] + PIMELOYL_COA[c]	0	1000	orphan
R420	probable-8-amino-7-oxonooate synthase bioF1, bioF2	Cofactor biosynthesis, biotin biosynthesis	Cofactor biosynthesis	ALA[c] + PIMELOYL_COA[c] -> CO2[c] + COA[c] + 8_AMINO7_OXONOOATE[c]	0	1000	Rv1569 AND Rv0032
R421	probable adenosylmethionine-8-amino-7-oxonooate amino transferase bioA	Cofactor biosynthesis, biotin biosynthesis	Cofactor biosynthesis	SAM[c] + 8_AMINO7_OXONOOATE[c] -> 7_8_DIAMINONOOATE[c] + SAM_2_OXOBUTANOATE[c]	0	1000	Rv1568
R422	artificial reaction to regenerate SAM	Cofactor biosynthesis, biotin biosynthesis	Cofactor biosynthesis	SAM_2_OXOBUTANOATE[c] -> SAM[c]	0	1000	orphan
R423	probable dethiobiotin synthase bioD	Cofactor biosynthesis, biotin biosynthesis	Cofactor biosynthesis	ATP[c] + CO2[c] + 7_8_DIAMINONOOATE[c] -> ADP[c] + DETHIOBIOTIN[c]	0	1000	Rv1570	Lofthouse 2013
R424	biotin synthase bioB	Cofactor biosynthesis, biotin biosynthesis	Cofactor biosynthesis	H2S[c] + SAM[c] + DETHIOBIOTIN[c] -> BIOTIN[c] + DA[c]	0	1000	Rv1589
R425	carbonic anhydrase	Cofactor biosynthesis, biotin biosynthesis	Cofactor biosynthesis	CO2[c] -> HCO3[c]	0	1000	Rv3588c OR Rv1284	Lofthouse 2013
R426	biotin—[acetyl-CoA-carboxylase] ligase, birA	Cofactor biosynthesis, biotin biosynthesis	Cofactor biosynthesis	ATP[c] + BIOTIN[c] -> PPI[c] + AMP[c] + BIOTIN_BCCP[c]	0	1000	Rv3279c	Lofthouse 2013
R427	acetyl/propionyl-CoA carboxylase alpha subunit encoding both biotin carboxylase and BCCP. Three paralogues in Mtb: accA1, accA2,... <Preview truncated at 128 characters>	Cofactor biosynthesis, biotin biosynthesis	Cofactor biosynthesis	ATP[c] + HCO3[c] + BIOTIN_BCCP[c] -> ADP[c] + PI[c] + BIOTIN_CO2[c]	0	1000	Rv2501c OR Rv0973c OR Rv3285
R427b	lipoyl-protein ligase lipB	Cofactor biosynthesis, lipoic acid biosynthesis	Cofactor biosynthesis	OCTANOYL_ACP[c] -> ACP[c] + APO_LIPO[c]	0	1000	Rv2217	Lofthouse 2013
R427c	lipoate synthase, lipA	Cofactor biosynthesis, lipoic acid biosynthesis	Cofactor biosynthesis	2 H2S[c] + 2 SAM[c] + APO_LIPO[c] -> LIPO[c] + 2 MET[c] + 2 DA[c]	0	1000	Rv2218	Lofthouse 2013
R428	glutamyl-tRNA synthase, gltS	Cofactor biosynthesis, heme biosynthesis	Cofactor biosynthesis	ATP[c] + GLU[c] -> PPI[c] + AMP[c] + TRNA_GLU[c]	0	1000	Rv2992c
R429	glutamyl-trna reductase, hemA	Cofactor biosynthesis, heme biosynthesis	Cofactor biosynthesis	NADPH[c] + TRNA_GLU[c] -> NADP[c] + GLU1SEMIALD[c]	0	1000	Rv0509
R430	glutamate-1-semialdehyde 2,1-aminomutase, hemL	Cofactor biosynthesis, heme biosynthesis	Cofactor biosynthesis	GLU1SEMIALD[c] -> 5_AMINO_LEVULINATE[c]	0	1000	Rv0524
R431	delta-aminolevulinic acid dehydratase, hemB	Cofactor biosynthesis, heme biosynthesis	Cofactor biosynthesis	2 5_AMINO_LEVULINATE[c] -> PORPHOBILILOGIN[c]	0	1000	Rv0512
R432	porphobilinogen deaminase, hemC	Cofactor biosynthesis, heme biosynthesis	Cofactor biosynthesis	4 PORPHOBILILOGIN[c] -> 4 NH3[c] + HYDROXYMETHYLBILANE[c]	0	1000	Rv0510
R433	uroporphyrin-iii c-methyltransferase / Uroporphyrinogen-III synthase, cysG	Cofactor biosynthesis, heme biosynthesis	Cofactor biosynthesis	HYDROXYMETHYLBILANE[c] -> UROPORPHYRINOGEN_III[c]	0	1000	Rv0511
R434	Probable uroporphyrinogen decarboxylase, hemE	Cofactor biosynthesis, heme biosynthesis	Cofactor biosynthesis	UROPORPHYRINOGEN_III[c] -> 4 CO2[c] + COPROPORPHYRINOGEN_III[c]	0	1000	Rv2678c
R435	coproporphyrinogen:oxygen oxidoreductase (decarboxylating)	Cofactor biosynthesis, heme biosynthesis	Cofactor biosynthesis	2 O2[c] + COPROPORPHYRINOGEN_III[c] -> 2 CO2[c] + 2 H2O2[c] + PROTOPORPHYRINOGEN[c]	0	1000	orphan
R436	Probable oxygen-independent coproporphyrinogen III oxidase	Cofactor biosynthesis, heme biosynthesis	Cofactor biosynthesis	2 SAM[c] + COPROPORPHYRINOGEN_III[c] -> 2 CO2[c] + 2 MET[c] + PROTOPORPHYRINOGEN[c]	0	1000	Rv2388c
R437	Probable protoporphyrinogen oxidase, hemY or hemK	Cofactor biosynthesis, heme biosynthesis	Cofactor biosynthesis	1.5 O2[c] + PROTOPORPHYRINOGEN[c] -> PROTOPORPHYRIN_IX[c]	0	1000	Rv2677c or Rv1300
R438	ferrochelatase, hemZ	Cofactor biosynthesis, heme biosynthesis	Cofactor biosynthesis	FE2[c] + PROTOPORPHYRIN_IX[c] -> PROTOHEME_FE2[c]	0	1000	Rv1485
R439	alkyl or aryl transferase	Cofactor biosynthesis, heme biosynthesis	Cofactor biosynthesis	PROTOHEME_FE2[c] + FPP[c] -> PPI[c] + HEME_FE2[c]	0	1000	orphan	Lofthouse 2013
R440	Probable siroheme synthase, cysG2, OR possible uroporphyrin-III c-methyltransferase / Uroporphyrinogen-III synthase cysG	Cofactor biosynthesis, cobalamin biosynthesis	Cofactor biosynthesis	2 SAM[c] + UROPORPHYRINOGEN_III[c] -> 2 SAH[c] + PRECORIN[2][c]	0	1000	Rv2847c OR Rv0511
R441	Probable Precorrin-3B C17-methyltransferase / Precorrin-2 C20-methyltransferase, cobI/cobJ	Cofactor biosynthesis, cobalamin biosynthesis	Cofactor biosynthesis	SAM[c] + PRECORIN[2][c] -> SAH[c] + PRECORIN_3A[c]	0	1000	Rv2066
R442	possible precorrin-3X synthase; CobG	Cofactor biosynthesis, cobalamin biosynthesis	Cofactor biosynthesis	O2[c] + PRECORIN_3A[c] -> PRECORIN_3B[c]	0	1000	Rv2064
R443	Precorrin-3B C17-methyltransferase / Precorrin-2 C20-methyltransferase, cobI	Cofactor biosynthesis, cobalamin biosynthesis	Cofactor biosynthesis	SAM[c] + PRECORIN_3B[c] -> SAH[c] + PRECORIN_4B[c]	0	1000	Rv2066
R444	Probable precorrin-3 methylase, cobM	Cofactor biosynthesis, cobalamin biosynthesis	Cofactor biosynthesis	SAM[c] + PRECORIN_4B[c] -> SAH[c] + PRECORIN[5][c]	0	1000	Rv2071c
R445	Precorrin-6A synthase (deacetylating).	Cofactor biosynthesis, cobalamin biosynthesis	Cofactor biosynthesis	SAM[c] + PRECORIN[5][c] -> AC[c] + SAH[c] + PRECORIN_6X[c]	0	1000	orphan
R446	probable precorrin-6x reductase	Cofactor biosynthesis, cobalamin biosynthesis	Cofactor biosynthesis	2 H[c] + NADPH[c] + PRECORIN_6X[c] -> NADP[c] + PRECORIN_6Y[c]	0	1000	Rv2070c
R447	probable precorrin-6Y C5,15-methyltransferase (decarboxylating), cobl	Cofactor biosynthesis, cobalamin biosynthesis	Cofactor biosynthesis	2 SAM[c] + PRECORIN_6Y[c] -> 3 H[c] + CO2[c] + 2 SAH[c] + PRECORIN_8X[c]	0	1000	Rv2072c
R448	probable precorrin isomerase, cobH	Cofactor biosynthesis, cobalamin biosynthesis	Cofactor biosynthesis	PRECORIN_8X[c] -> HYDROGENOBYRINATE[c]	0	1000	Rv2065
R449	probable cobyrinicacid a,c-diamide synthase , cobB	Cofactor biosynthesis, cobalamin biosynthesis	Cofactor biosynthesis	2 ATP[c] + 2 GLN[c] + HYDROGENOBYRINATE[c] -> 2 ADP[c] + 2 PI[c] + 2 GLU[c] + HYDROGENOBYRINATE_A_C_DIAMIDE[c]	0	1000	Rv2848c
R450	cobaltochelatase	Cofactor biosynthesis, cobalamin biosynthesis	Cofactor biosynthesis	ATP[c] + HYDROGENOBYRINATE_A_C_DIAMIDE[c] + CO_II[c] -> ADP[c] + PI[c] + COB_II_RINICACID_A_C_DIAMIDE[c]	0	1000	orphan
R451	cob(II)yrinic acid a,c-diamide reductase/oxidoreductase	Cofactor biosynthesis, cobalamin biosynthesis	Cofactor biosynthesis	NADH[c] + COB_II_RINICACID_A_C_DIAMIDE[c] -> NAD[c] + COB_I_RINICACID_A_C_DIAMIDE[c]	0	1000	orphan
R452	probable cob(i)alamin adenosyltransferase, cobA	Cofactor biosynthesis, cobalamin biosynthesis	Cofactor biosynthesis	ATP[c] + COB_I_RINICACID_A_C_DIAMIDE[c] -> PPI[c] + ADENOSYL_COBRINICACID_A_C_DIAMIDE[c]	0	1000	Rv2849c
R453	Probable cobyric acid synthase, cobQ	Cofactor biosynthesis, cobalamin biosynthesis	Cofactor biosynthesis	4 ATP[c] + 4 GLN[c] + ADENOSYL_COBRINICACID_A_C_DIAMIDE[c] -> 4 ADP[c] + 4 PI[c] + 4 GLU[c] + ADENOSYL_COBRATE[c]	0	1000	Rv0255c
R454	Possible cobC, aminotransferase.	Cofactor biosynthesis, cobalamin biosynthesis	Cofactor biosynthesis	1_AMINO_PROPAN_2_OL[c] + ADENOSYL_COBRATE[c] -> ADENOSYLCOBINAMIDE[c]	0	1000	Rv2231c
R455	Probable cobinamide kinase, cobU	Cofactor biosynthesis, cobalamin biosynthesis	Cofactor biosynthesis	ATP[c] + ADENOSYLCOBINAMIDE[c] -> ADP[c] + ADENOSYLCOBINIMIDE[P][c]	0	1000	Rv0254c
R456	adenosylcobinamide-phosphate guanylyltransferase	Cofactor biosynthesis, cobalamin biosynthesis	Cofactor biosynthesis	GTP[c] + ADENOSYLCOBINIMIDE[P][c] -> PPI[c] + ADENOSYLCOBINAMIDE_GDP[c]	0	1000	orphan
R457	Probable cobalamin (5-phosphate) synthase, cobS	Cofactor biosynthesis, cobalamin biosynthesis	Cofactor biosynthesis	ADENOSYLCOBINAMIDE_GDP[c] -> COB[I][c] + GMP[c]	0	1000	Rv2208
R457b	adenosylcobinamide-GDP ribazoletransferase	Cofactor biosynthesis, cobalamin biosynthesis	Cofactor biosynthesis	ARP[c] + ADENOSYLCOBINAMIDE_GDP[c] -> GMP[c] + ADOCBL[c]	0	1000	orphan
R457c	adenosylcobalamin/alpha-ribazole-5-phosphate phosphohydrolase	Cofactor biosynthesis, cobalamin biosynthesis	Cofactor biosynthesis	ADOCBL[c] -> 2 H[c] + PI[c] + COB[I][c]	0	1000	orphan
R458	oxidoreductase	Cofactor biosynthesis, cobalamin biosynthesis	Cofactor biosynthesis	NADH[c] + COB_II[c] <=> NAD[c] + COB[I][c]	-1000	1000	orphan
R459	oxidoreductase	Cofactor biosynthesis, cobalamin biosynthesis	Cofactor biosynthesis	NADH[c] + COB_III[c] <=> NAD[c] + COB_II[c]	-1000	1000	orphan
R460	probably molybdopterin biosynthesis protein MoeB + cysteine desulfurase csdB	Cofactor biosynthesis, molybdopterin biosynthesis	Cofactor biosynthesis	ATP[c] + CYS[c] + MOAD_COOH[c] -> PPI[c] + AMP[c] + SER[c] + MOAD_COSH[c]	0	1000	Rv3206c AND Rv3025c	Lofthouse 2013
R461	probably precursor Z biosynthesis protein complex MoaABC	Cofactor biosynthesis, molybdopterin biosynthesis	Cofactor biosynthesis	GTP[c] -> PPI[c] + PRECURSOR[Z][c]	0	1000	Rv3109 AND Rv3116 AND Rv3111	Lofthouse 2013
R462	probably molybdopterin biosynthesis protein, (moaE1 OR moaE2) large subunit 2 AND moaE3 small subunit	Cofactor biosynthesis, molybdopterin biosynthesis	Cofactor biosynthesis	MOAD_COSH[c] + PRECURSOR[Z][c] -> MOAD_COOH[c] + MOLYBDOPTERIN[c]	0	1000	Rv3119 OR Rv0866 AND Rv3322c
R463	probably molybdopterin biosynthesis protein moeA1 OR moaA2, N-terminal region	Cofactor biosynthesis, molybdopterin biosynthesis	Cofactor biosynthesis	MOLYBDOPTERIN[c] + MO2[c] -> MOLYBDENUM[c]	0	1000	Rv0994 OR Rv0438c	Lofthouse 2013
R464	probable molybdopterin-guanine dinucleotide biosynthesis protein MobA	Cofactor biosynthesis, molybdopterin biosynthesis	Cofactor biosynthesis	GTP[c] + MOLYBDENUM[c] -> PPI[c] + MOLYBDOPTERIN_GDP[c]	0	1000	Rv2453c	Lofthouse 2013
R465	Hypothetical reaction	Cofactor biosynthesis, Thiamine biosynthesis	Cofactor biosynthesis	TYR[c] -> TS_COSH_TYR[c]	0	1000	orphan
R466	Hypothetical reaction	Cofactor biosynthesis, Thiamine biosynthesis	Cofactor biosynthesis	TS_PROTEIN[c] -> TS_COSH_TYR[c]	0	1000	orphan
R467	thiamine biosynthesis protein ThiC	Cofactor biosynthesis, Thiamine biosynthesis	Cofactor biosynthesis	AIR[c] -> AHMMP[c]	0	1000	Rv0423c
R468	PROBABLE PHOSPHOMETHYLPYRIMIDINE KINASE THID	Cofactor biosynthesis, Thiamine biosynthesis	Cofactor biosynthesis	ATP[c] + AHMMP[c] -> ADP[c] + AMPMP[c]	0	1000	Rv0422c
R469	PROBABLE PHOSPHOMETHYLPYRIMIDINE KINASE THID	Cofactor biosynthesis, Thiamine biosynthesis	Cofactor biosynthesis	ATP[c] + AMPMP[c] -> ADP[c] + MAHMPPP[c]	0	1000	Rv0422c
R470	PROBABLE THIAMIN BIOSYNTHESIS PROTEIN THIG	Cofactor biosynthesis, Thiamine biosynthesis	Cofactor biosynthesis	TS_COSH_TYR[c] + DX5P[c] -> TS_PROTEIN[c] + HEMT[c]	0	1000	Rv0417
R471	ATP:4-methyl-5-(2-hydroxyethyl)-thiazole 2-phosphotransferase	Cofactor biosynthesis, Thiamine biosynthesis	Cofactor biosynthesis	ATP[c] + HEMT[c] -> ADP[c] + MPET[c]	0	1000	orphan
R472	2-methyl-4-aminopyridine-5-methenyltransferase, thiE	Cofactor biosynthesis, Thiamine biosynthesis	Cofactor biosynthesis	MAHMPPP[c] + MPET[c] -> PPI[c] + THIP[c]	0	1000	Rv0414c
R473		Cofactor biosynthesis, Thiamine biosynthesis	Cofactor biosynthesis	THIP[c] -> PI[c] + THI[c]	0	1000	orphan
R474	Thiamin hydrolase	Cofactor biosynthesis, Thiamine biosynthesis	Cofactor biosynthesis	THI[c] -> AHMMP[c] + HEMT[c]	0	1000	orphan
R475		Cofactor biosynthesis, F420 biosynthesis	Cofactor biosynthesis	GTP[c] + LLAC[c] -> GDP[c] + 2_PHOSPHO_L_LACTATE[c]	0	1000	orphan	Lofthouse 2013
R476		Cofactor biosynthesis, F420 biosynthesis	Cofactor biosynthesis	GTP[c] + 2_PHOSPHO_L_LACTATE[c] -> PPI[c] + LPPG[c]	0	1000	orphan	Lofthouse 2013
R477	F420 biosynthesis protein, FbiC: Lactyl (2) diphospho-(5)guanosine:7,8-didemethyl-8-hydroxy-5-deazariboflavin 2-phospho-L-lacta... <Preview truncated at 128 characters>	Cofactor biosynthesis, F420 biosynthesis	Cofactor biosynthesis	4HPP[c] + A6RP[c] -> NH3[c] + FO[c]	0	1000	Rv1173	Lofthouse 2013
R478	F420 biosynthesis proteins, Fbia AND FbiB: Coenzyme F420-0:L-glutamate ligase	Cofactor biosynthesis, F420 biosynthesis	Cofactor biosynthesis	LPPG[c] + FO[c] -> GMP[c] + F420[0][c]	0	1000	Rv3261 AND Rv3262	Lofthouse 2013
R479	F420 biosynthesis proteins, Fbia AND FbiB: Coenzyme F420-0:L-glutamate ligase	Cofactor biosynthesis, F420 biosynthesis	Cofactor biosynthesis	5 ATP[c] + 5 GLU[c] + F420[0][c] -> F420[c]	0	1000	Rv3261 AND Rv3263	Lofthouse 2013
R480	glycosyltransferase, mshA	Cofactor biosynthesis, mycothiol biosynthesis - hyothetical reaction	Cofactor biosynthesis	IP[c] + UDPNAG[c] -> PI[c] + UDP[c] + NAG_INS[c]	0	1000	Rv0486	Lofthouse 2013
R481	N-acetyl-1-D-myo-inositol-2-amino-2-deoxy-?-D-glucopyranoside deacetylase, mshB	Cofactor biosynthesis, mycothiol biosynthesis	Cofactor biosynthesis	NAG_INS[c] -> AC[c] + NG_INS[c]	0	1000	Rv1170	Lofthouse 2013
R482	L-cysteine:1 D-myo-inositol 2-amino-2-deoxy-?-D-glucopyranoside ligase, mshC	Cofactor biosynthesis, mycothiol biosynthesis	Cofactor biosynthesis	ATP[c] + CYS[c] + NG_INS[c] -> PPI[c] + AMP[c] + CYS_NG_INS[c]	0	1000	Rv2130c	Lofthouse 2013
R483	mycothiol synthase, mshD	Cofactor biosynthesis, mycothiol biosynthesis	Cofactor biosynthesis	ACCOA[c] + CYS_NG_INS[c] -> COA[c] + MYCOTHIOL[c]	0	1000	Rv0819	Lofthouse 2013
R484	mycothiol oxidation	Cofactor biosynthesis, mycothiol biosynthesis	Cofactor biosynthesis	MYCOTHIOL[c] + ELECTROPHILE[X][c] -> H2X[c] + MYCOTHIOL_S_CONJUGATE[c]	0	1000	orphan	Lofthouse 2013
R484b	mycothiol conjugate amidase, mca	Cofactor biosynthesis, mycothiol biosynthesis	Cofactor biosynthesis	MYCOTHIOL_S_CONJUGATE[c] -> 0.999 NG_INS[c] + N_ACETYL_S_CONJUGATE[c]	0	1000	Rv1082	Lofthouse 2013
R485	isochorismate pyruvate-lyase	mycobactin synthesis	Other	ICHOR[c] -> PYR[c] + SAL[c]	0	1000	orphan	Lofthouse 2013
R486	phosphopantetheinyl transferase	mycobactin synthesis	Other	2 COA[c] -> MBT_HOLO[c]	0	1000	Rv2523c	Lofthouse 2013
R487	peptide arylase	mycobactin synthesis	Other	ATP[c] + SAL[c] + MBT_HOLO[c] -> PPI[c] + AMP[c] + MBTA_SAL[c]	0	1000	Rv2384	Lofthouse 2013
R488	peptide synthetase, mbtB	mycobactin synthesis	Other	ATP[c] + SER[c] + MBT_HOLO[c] -> PPI[c] + AMP[c] + MBTB_SER[c]	0	1000	Rv2383c	Lofthouse 2013
R489	peptide synthetase	mycobactin synthesis	Other	ATP[c] + LYS[c] + MBT_HOLO[c] -> PPI[c] + AMP[c] + MBTE_LYS[c]	0	1000	Rv2380c	Lofthouse 2013
R490	peptide synthetase	mycobactin synthesis	Other	ATP[c] + LYS[c] + MBT_HOLO[c] -> PPI[c] + AMP[c] + MBTF_LYS[c]	0	1000	Rv2380c	Lofthouse 2013
R491	polyketide synthase mbtC, mbtD	mycobactin synthesis	Other	ACCOA[c] + MBT_HOLO[c] + MALCOA[c] -> 2 COA[c] + MBTCD_HBA[c]	0	1000	Rv2382c AND Rv2381c	Lofthouse 2013
R492		mycobactin synthesis	Other	MBTA_SAL[c] + MBTB_SER[c] + MBTE_LYS[c] + MBTF_LYS[c] + MBTCD_HBA[c] -> 5 MBT_HOLO[c] + MBT[c]	0	1000	orphan	Lofthouse 2013
R493	acyl transferase - hypothetical reaction	mycobactin synthesis	Other	2 NADPH[c] + 2 ACCOA[c] + MBT[c] -> 2 NADP[c] + 2 COA[c] + MBTSEC[c]	0	1000	orphan	Lofthouse 2013
R494	acyl transferase - hypothetical reaction	mycobactin synthesis	Other	18 NADPH[c] + 9 ACCOA[c] + MBT[c] -> 18 NADP[c] + 9 COA[c] + MBTWALL[c]	0	1000	orphan	Lofthouse 2013
R495	acetyl-CoA/propionyl-CoA carboxylase carboxytransferase subunit: 6 paralogues in Mtb: accD1, accD2, accD3, accD4, accD5, accD6	lipid biosynthesis, pathway 1	Lipid biosyntheis	ACCOA[c] + BIOTIN_CO2[c] -> 0.999 BIOTIN[c] + MALCOA[c]	0	1000	Rv0904c OR Rv2502c OR Rv0974c OR Rv0904c OR Rv3799c OR Rv3280 OR Rv2247
R496	transacylase fabD or fabD2 and acyl carrier protein AcpM	lipid biosynthesis, pathway 1	Lipid biosyntheis	ACCOA[c] + ACP[c] <=> COA[c] + ACACP[c]	-1000	1000	Rv2243 OR Rv0649 AND Rv2244
R497	fatty acid synthase, FAS-1	lipid biosynthesis, pathway 1	Lipid biosyntheis	4 NADPH[c] + ACACP[c] + 2 MALACP[c] -> 4 NADP[c] + 2 CO2[c] + 2 ACP[c] + HEXANOYL_ACP[c]	0	1000	Rv2524c	Lofthouse 2013
R497b			Lipid biosyntheis	8 NADPH[c] + ACACP[c] + 4 MALACP[c] -> 8 NADP[c] + 4 CO2[c] + 4 ACP[c] + OCTANOYL_ACP[c]	0	1000	Rv2524c	Lofthouse 2013
R498	fatty acid synthase, FAS-1	lipid biosynthesis, pathway 1	Lipid biosyntheis	12 NADPH[c] + ACACP[c] + 6 MALACP[c] -> 12 NADP[c] + 6 CO2[c] + 6 ACP[c] + TETRADECANOYL_ACP[c]	0	1000	Rv2524c	Lofthouse 2013
R499	fatty acid synthase, FAS-1	lipid biosynthesis, pathway 1	Lipid biosyntheis	14 NADPH[c] + ACACP[c] + 7 MALACP[c] -> 14 NADP[c] + 7 CO2[c] + 7 ACP[c] + HEXADECANOYL_ACP[c]	0	1000	Rv2524c	Lofthouse 2013
R500	fatty acid synthase, FAS-1	lipid biosynthesis, pathway 1	Lipid biosyntheis	13 NADPH[c] + ACACP[c] + 7 MALACP[c] -> 13 NADP[c] + 7 CO2[c] + 7 ACP[c] + 9_HEXADECENOYL_ACP[c]	0	1000	Rv2524c	Lofthouse 2013
R501	fatty acid synthase, FAS-1	lipid biosynthesis, pathway 1	Lipid biosyntheis	16 NADPH[c] + ACACP[c] + 8 MALACP[c] -> 16 NADP[c] + 8 CO2[c] + 8 ACP[c] + OCTADECANOYL_ACP[c]	0	1000	Rv2524c	Lofthouse 2013
R502	fatty acid synthase, FAS-1	lipid biosynthesis, pathway 1	Lipid biosyntheis	15 NADPH[c] + ACACP[c] + 8 MALACP[c] -> 15 NADP[c] + 8 CO2[c] + 8 ACP[c] + 9_OCTADECENOYL_ACP[c]	0	1000	Rv2524c	Lofthouse 2013
R503	fatty acid synthase, FAS-1	lipid biosynthesis, pathway 1	Lipid biosyntheis	18 NADPH[c] + ACACP[c] + 9 MALACP[c] -> 18 NADP[c] + 9 CO2[c] + 9 ACP[c] + EICOSANOYL_ACP[c]	0	1000	Rv2524c	Lofthouse 2013
R504	fatty acid synthase, FAS-1	lipid biosynthesis, pathway 1	Lipid biosyntheis	20 NADPH[c] + ACACP[c] + 10 MALACP[c] -> 20 NADP[c] + 10 CO2[c] + 10 ACP[c] + DOCOSANOYL_ACP[c]	0	1000	Rv2524c	Lofthouse 2013
R505	fatty acid synthase, FAS-1	lipid biosynthesis, pathway 1	Lipid biosyntheis	22 NADPH[c] + ACACP[c] + 11 MALACP[c] -> 22 NADP[c] + 11 CO2[c] + 11 ACP[c] + TETRACOSANOYL_ACP[c]	0	1000	Rv2524c	Lofthouse 2013
R506	fatty acid synthase, FAS-1	lipid biosynthesis, pathway 1	Lipid biosyntheis	24 NADPH[c] + ACACP[c] + 12 MALACP[c] -> 24 NADP[c] + 12 CO2[c] + 12 ACP[c] + HEXACOSANOYL_ACP[c]	0	1000	Rv2524c	Lofthouse 2013
R507	fatty acid synthase, FAS-1	lipid biosynthesis, pathway 1	Lipid biosyntheis	26 NADPH[c] + ACACP[c] + 13 MALACP[c] -> 26 NADP[c] + 13 CO2[c] + 13 ACP[c] + OCTACOSANOYL_ACP[c]	0	1000	Rv2524c	Lofthouse 2013
R508	hexacosanoyl-CoA carboxylase, accA3, accD4 and accD5	lipid biosynthesis, pathway 1	Lipid biosyntheis	BIOTIN_CO2[c] + HEXACOSANOYL_COA[c] -> BIOTIN[c] + HEXACOSANOYL_COA_CO2[c]	0	1000	Rv3280 AND Rv3799c AND Rv3285	Lofthouse 2013
R509	transacylase fabD or fabD2 and acyl carrier protein AcpM	lipid biosynthesis, pathway 1	Lipid biosyntheis	COA[c] + HEXANOYL_ACP[c] <=> ACP[c] + HEXANOYL_COA[c]	-1000	1000	Rv2243 OR Rv0649 AND Rv2244
R510	transacylase fabD or fabD2 and acyl carrier protein AcpM	lipid biosynthesis, pathway 1	Lipid biosyntheis	COA[c] + TETRADECANOYL_ACP[c] <=> ACP[c] + TETRADECANOYL_COA[c]	-1000	1000	Rv2243 OR Rv0649 AND Rv2244
R511	transacylase fabD or fabD2 and acyl carrier protein AcpM	lipid biosynthesis, pathway 1	Lipid biosyntheis	COA[c] + HEXADECANOYL_ACP[c] <=> ACP[c] + HEXADECANOYL_COA[c]	-1000	1000	Rv2243 OR Rv0649 AND Rv2244
R512	transacylase fabD or fabD2 and acyl carrier protein AcpM	lipid biosynthesis, pathway 1	Lipid biosyntheis	COA[c] + 9_HEXADECENOYL_ACP[c] <=> ACP[c] + 9_HEXADECENOYL_COA[c]	-1000	1000	Rv2243 OR Rv0649 AND Rv2244
R513	transacylase fabD or fabD2 and acyl carrier protein AcpM	lipid biosynthesis, pathway 1	Lipid biosyntheis	COA[c] + OCTADECANOYL_ACP[c] <=> ACP[c] + OCTADECANOYL_COA[c]	-1000	1000	Rv2243 OR Rv0649 AND Rv2244
R514	transacylase fabD or fabD2 and acyl carrier protein AcpM	lipid biosynthesis, pathway 1	Lipid biosyntheis	COA[c] + 9_OCTADECENOYL_ACP[c] <=> ACP[c] + 9_OCTADECENOYL_COA[c]	-1000	1000	Rv2243 OR Rv0649 AND Rv2244
R515	transacylase fabD or fabD2 and acyl carrier protein AcpM	lipid biosynthesis, pathway 1	Lipid biosyntheis	COA[c] + EICOSANOYL_ACP[c] <=> ACP[c] + EICOSANOYL_COA[c]	-1000	1000	Rv2243 OR Rv0649 AND Rv2244
R516	transacylase fabD or fabD2 and acyl carrier protein AcpM	lipid biosynthesis, pathway 1	Lipid biosyntheis	COA[c] + DOCOSANOYL_ACP[c] <=> ACP[c] + DOCOSANOYL_COA[c]	-1000	1000	Rv2243 OR Rv0649 AND Rv2244
R517	transacylase fabD or fabD2 and acyl carrier protein AcpM	lipid biosynthesis, pathway 1	Lipid biosyntheis	COA[c] + TETRACOSANOYL_ACP[c] <=> ACP[c] + TETRACOSANOYL_COA[c]	-1000	1000	Rv2243 OR Rv0649 AND Rv2244
R518	transacylase fabD or fabD2 and acyl carrier protein AcpM	lipid biosynthesis, pathway 1	Lipid biosyntheis	COA[c] + HEXACOSANOYL_ACP[c] <=> ACP[c] + HEXACOSANOYL_COA[c]	-1000	1000	Rv2243 OR Rv0649 AND Rv2244
R519	transacylase fabD or fabD2 and acyl carrier protein AcpM	lipid biosynthesis, pathway 1	Lipid biosyntheis	COA[c] + OCTACOSANOYL_ACP[c] <=> ACP[c] + OCTACOSANOYL_COA[c]	-1000	1000	Rv2243 OR Rv0649 AND Rv2244
R520	transacylase fabD or fabD2 and acyl carrier protein AcpM	lipid biosynthesis, pathway 1	Lipid biosyntheis	COA[c] + NONADECANOYL_ACP[c] <=> ACP[c] + NONADECANOYL_COA[c]	-1000	1000	Rv2243 OR Rv0649 AND Rv2244
R521	transacylase fabD or fabD2 and acyl carrier protein AcpM	lipid biosynthesis, pathway 1	Lipid biosyntheis	COA[c] + HEPTADECANOYL_ACP[c] <=> ACP[c] + HEPTADECANOYL_COA[c]	-1000	1000	Rv2243 OR Rv0649 AND Rv2244
R522	transacylase fabD or fabD2 and acyl carrier protein AcpM	lipid biosynthesis, pathway 1	Lipid biosyntheis	COA[c] + PENTADECANOYL_ACP[c] <=> ACP[c] + PENTADECANOYL_COA[c]	-1000	1000	Rv2243 OR Rv0649 AND Rv2244
R533	transacylase fabD or fabD2 and acyl carrier protein AcpM	lipid biosynthesis, odd numbered fatty acids	Lipid biosyntheis	PROPIONYLCOA[c] + ACP[c] -> COA[c] + PROPIONYLACP[c]	0	1000	Rv2243 OR Rv0649 AND Rv2244
R534	fatty acid synthase, FAS-1	lipid biosynthesis, odd numbered fatty acids	Lipid biosyntheis	12 NADPH[c] + 6 MALACP[c] + PROPIONYLACP[c] -> 12 NADP[c] + 6 CO2[c] + 6 ACP[c] + PENTADECANOYL_ACP[c]	0	1000	Rv2524c	Lofthouse 2013
R535	fatty acid synthase, FAS-1	lipid biosynthesis, odd numbered fatty acids	Lipid biosyntheis	2 NADPH[c] + MALACP[c] + PENTADECANOYL_ACP[c] -> 2 NADP[c] + CO2[c] + ACP[c] + HEPTADECANOYL_ACP[c]	0	1000	Rv2524c	Lofthouse 2013
R536	fatty acid synthase, FAS-1	lipid biosynthesis, odd numbered fatty acids	Lipid biosyntheis	2 NADPH[c] + MALACP[c] + HEPTADECANOYL_ACP[c] -> 2 NADP[c] + CO2[c] + ACP[c] + NONADECANOYL_ACP[c]	0	1000	Rv2524c	Lofthouse 2013
R537	fadD1 - fadD34	acylCoA synthases	Lipid biosyntheis	ATP[c] + COA[c] + HEXANOATE[c] -> PPI[c] + AMP[c] + HEXANOYL_COA[c]	0	1000	Rv0035 OR Rv0099 OR Rv0119 OR Rv0166 OR Rv0214 OR Rv0270 OR Rv0275c OR Rv0404 OR Rv0551c OR Rv0852 OR Rv1058 OR Rv1185c OR Rv119... <Preview truncated at 128 characters>
R538	fadD1 - fadD34	acylCoA synthases	Lipid biosyntheis	ATP[c] + COA[c] + DECANOATE[c] -> PPI[c] + AMP[c] + DECANOYL_COA[c]	0	1000	Rv0035 OR Rv0099 OR Rv0119 OR Rv0166 OR Rv0214 OR Rv0270 OR Rv0275c OR Rv0404 OR Rv0551c OR Rv0852 OR Rv1058 OR Rv1185c OR Rv119... <Preview truncated at 128 characters>
R539	fadD1 - fadD34	acylCoA synthases	Lipid biosyntheis	ATP[c] + COA[c] + DODECANOATE[c] -> PPI[c] + AMP[c] + DODECANOYL_COA[c]	0	1000	Rv0035 OR Rv0099 OR Rv0119 OR Rv0166 OR Rv0214 OR Rv0270 OR Rv0275c OR Rv0404 OR Rv0551c OR Rv0852 OR Rv1058 OR Rv1185c OR Rv119... <Preview truncated at 128 characters>
R540	fadD1 - fadD34	acylCoA synthases	Lipid biosyntheis	ATP[c] + COA[c] + TETRADECANOATE[c] -> PPI[c] + AMP[c] + TETRADECANOYL_COA[c]	0	1000	Rv0035 OR Rv0099 OR Rv0119 OR Rv0166 OR Rv0214 OR Rv0270 OR Rv0275c OR Rv0404 OR Rv0551c OR Rv0852 OR Rv1058 OR Rv1185c OR Rv119... <Preview truncated at 128 characters>
R541	fadD1 - fadD34	acylCoA synthases	Lipid biosyntheis	ATP[c] + COA[c] + HEXADECANOATE[c] -> PPI[c] + AMP[c] + HEXADECANOYL_COA[c]	0	1000	Rv0035 OR Rv0099 OR Rv0119 OR Rv0166 OR Rv0214 OR Rv0270 OR Rv0275c OR Rv0404 OR Rv0551c OR Rv0852 OR Rv1058 OR Rv1185c OR Rv119... <Preview truncated at 128 characters>
R542	fadD1 - fadD34	acylCoA synthases	Lipid biosyntheis	ATP[c] + COA[c] + 9_HEXADECENOATE[c] -> PPI[c] + AMP[c] + 9_HEXADECENOYL_COA[c]	0	1000	Rv0035 OR Rv0099 OR Rv0119 OR Rv0166 OR Rv0214 OR Rv0270 OR Rv0275c OR Rv0404 OR Rv0551c OR Rv0852 OR Rv1058 OR Rv1185c OR Rv119... <Preview truncated at 128 characters>
R543	fadD1 - fadD34	acylCoA synthases	Lipid biosyntheis	ATP[c] + COA[c] + OCTADECANOATE[c] -> PPI[c] + AMP[c] + OCTADECANOYL_COA[c]	0	1000	Rv0035 OR Rv0099 OR Rv0119 OR Rv0166 OR Rv0214 OR Rv0270 OR Rv0275c OR Rv0404 OR Rv0551c OR Rv0852 OR Rv1058 OR Rv1185c OR Rv119... <Preview truncated at 128 characters>
R544	fadD1 - fadD34	acylCoA synthases	Lipid biosyntheis	ATP[c] + COA[c] + 9_OCTADECENOATE[c] -> PPI[c] + AMP[c] + 9_OCTADECENOYL_COA[c]	0	1000	Rv0035 OR Rv0099 OR Rv0119 OR Rv0166 OR Rv0214 OR Rv0270 OR Rv0275c OR Rv0404 OR Rv0551c OR Rv0852 OR Rv1058 OR Rv1185c OR Rv119... <Preview truncated at 128 characters>
R545	fadD1 - fadD34	acylCoA synthases	Lipid biosyntheis	ATP[c] + COA[c] + EICOSANOATE[c] -> PPI[c] + AMP[c] + EICOSANOYL_COA[c]	0	1000	Rv0035 OR Rv0099 OR Rv0119 OR Rv0166 OR Rv0214 OR Rv0270 OR Rv0275c OR Rv0404 OR Rv0551c OR Rv0852 OR Rv1058 OR Rv1185c OR Rv119... <Preview truncated at 128 characters>
R546	fadD1 - fadD34	acylCoA synthases	Lipid biosyntheis	ATP[c] + COA[c] + DOCOSANOATE[c] -> PPI[c] + AMP[c] + DOCOSANOYL_COA[c]	0	1000	Rv0035 OR Rv0099 OR Rv0119 OR Rv0166 OR Rv0214 OR Rv0270 OR Rv0275c OR Rv0404 OR Rv0551c OR Rv0852 OR Rv1058 OR Rv1185c OR Rv119... <Preview truncated at 128 characters>
R547	fadD1 - fadD34	acylCoA synthases	Lipid biosyntheis	ATP[c] + COA[c] + TETRACOSANOATE[c] -> PPI[c] + AMP[c] + TETRACOSANOYL_COA[c]	0	1000	Rv0035 OR Rv0099 OR Rv0119 OR Rv0166 OR Rv0214 OR Rv0270 OR Rv0275c OR Rv0404 OR Rv0551c OR Rv0852 OR Rv1058 OR Rv1185c OR Rv119... <Preview truncated at 128 characters>
R548	fadD1 - fadD34	acylCoA synthases	Lipid biosyntheis	ATP[c] + COA[c] + HEXACOSANOATE[c] -> PPI[c] + AMP[c] + HEXACOSANOYL_COA[c]	0	1000	Rv0035 OR Rv0099 OR Rv0119 OR Rv0166 OR Rv0214 OR Rv0270 OR Rv0275c OR Rv0404 OR Rv0551c OR Rv0852 OR Rv1058 OR Rv1185c OR Rv119... <Preview truncated at 128 characters>
R549	fadD1 - fadD34	acylCoA synthases	Lipid biosyntheis	ATP[c] + COA[c] + PENTADECANOATE[c] -> PPI[c] + AMP[c] + PENTADECANOYL_COA[c]	0	1000	Rv0035 OR Rv0099 OR Rv0119 OR Rv0166 OR Rv0214 OR Rv0270 OR Rv0275c OR Rv0404 OR Rv0551c OR Rv0852 OR Rv1058 OR Rv1185c OR Rv119... <Preview truncated at 128 characters>
R550	fadD1 - fadD34	acylCoA synthases	Lipid biosyntheis	ATP[c] + COA[c] + HEPTADECANOATE[c] -> PPI[c] + AMP[c] + HEPTADECANOYL_COA[c]	0	1000	Rv0035 OR Rv0099 OR Rv0119 OR Rv0166 OR Rv0214 OR Rv0270 OR Rv0275c OR Rv0404 OR Rv0551c OR Rv0852 OR Rv1058 OR Rv1185c OR Rv119... <Preview truncated at 128 characters>
R551	fadD1 - fadD34	acylCoA synthases	Lipid biosyntheis	ATP[c] + COA[c] + NONADECANOATE[c] -> PPI[c] + AMP[c] + NONADECANOYL_COA[c]	0	1000	Rv0035 OR Rv0099 OR Rv0119 OR Rv0166 OR Rv0214 OR Rv0270 OR Rv0275c OR Rv0404 OR Rv0551c OR Rv0852 OR Rv1058 OR Rv1185c OR Rv119... <Preview truncated at 128 characters>
R552	acyl-CoA dehydrogenase fadE1-36 AND enoyl-CoA hydratase/isomerase echA1-21 AND 3-hydroxyacyl-CoA dehydrogenase fadB2-5 AND acety... <Preview truncated at 128 characters>	beta oxidation of fatty acids	beta oxidation of fatty acids	NAD[c] + COA[c] + FAD[c] + OCTACOSANOYL_COA[c] -> NADH[c] + ACCOA[c] + FADH2[c] + HEXACOSANOYL_COA[c]	0	1000	Rv0131c OR Rv0154c OR Rv0215c OR Rv0231 OR Rv0244c OR Rv0271c OR Rv0400c OR Rv0752c OR Rv0873 OR Rv0972c OR Rv0975c OR Rv1346 OR... <Preview truncated at 128 characters>
R553	acyl-CoA dehydrogenase fadE1-36 AND enoyl-CoA hydratase/isomerase echA1-21 AND 3-hydroxyacyl-CoA dehydrogenase fadB2-5 AND acety... <Preview truncated at 128 characters>	beta oxidation of fatty acids	beta oxidation of fatty acids	NAD[c] + COA[c] + FAD[c] + HEXACOSANOYL_COA[c] -> NADH[c] + ACCOA[c] + FADH2[c] + TETRACOSANOYL_COA[c]	0	1000	Rv0131c OR Rv0154c OR Rv0215c OR Rv0231 OR Rv0244c OR Rv0271c OR Rv0400c OR Rv0752c OR Rv0873 OR Rv0972c OR Rv0975c OR Rv1346 OR... <Preview truncated at 128 characters>
R554	acyl-CoA dehydrogenase fadE1-36 AND enoyl-CoA hydratase/isomerase echA1-21 AND 3-hydroxyacyl-CoA dehydrogenase fadB2-5 AND acety... <Preview truncated at 128 characters>	beta oxidation of fatty acids	beta oxidation of fatty acids	NAD[c] + COA[c] + FAD[c] + TETRACOSANOYL_COA[c] -> NADH[c] + ACCOA[c] + FADH2[c] + DOCOSANOYL_COA[c]	0	1000	Rv0131c OR Rv0154c OR Rv0215c OR Rv0231 OR Rv0244c OR Rv0271c OR Rv0400c OR Rv0752c OR Rv0873 OR Rv0972c OR Rv0975c OR Rv1346 OR... <Preview truncated at 128 characters>
R555	acyl-CoA dehydrogenase fadE1-36 AND enoyl-CoA hydratase/isomerase echA1-21 AND 3-hydroxyacyl-CoA dehydrogenase fadB2-5 AND acety... <Preview truncated at 128 characters>	beta oxidation of fatty acids	beta oxidation of fatty acids	NAD[c] + COA[c] + FAD[c] + DOCOSANOYL_COA[c] -> NADH[c] + ACCOA[c] + FADH2[c] + EICOSANOYL_COA[c]	0	1000	Rv0131c OR Rv0154c OR Rv0215c OR Rv0231 OR Rv0244c OR Rv0271c OR Rv0400c OR Rv0752c OR Rv0873 OR Rv0972c OR Rv0975c OR Rv1346 OR... <Preview truncated at 128 characters>
R556	acyl-CoA dehydrogenase fadE1-36 AND enoyl-CoA hydratase/isomerase echA1-21 AND 3-hydroxyacyl-CoA dehydrogenase fadB2-5 AND acety... <Preview truncated at 128 characters>	beta oxidation of fatty acids	beta oxidation of fatty acids	NAD[c] + COA[c] + FAD[c] + EICOSANOYL_COA[c] -> NADH[c] + ACCOA[c] + FADH2[c] + OCTADECANOYL_COA[c]	0	1000	Rv0131c OR Rv0154c OR Rv0215c OR Rv0231 OR Rv0244c OR Rv0271c OR Rv0400c OR Rv0752c OR Rv0873 OR Rv0972c OR Rv0975c OR Rv1346 OR... <Preview truncated at 128 characters>
R557	acyl-CoA dehydrogenase fadE1-36 AND enoyl-CoA hydratase/isomerase echA1-21 AND 3-hydroxyacyl-CoA dehydrogenase fadB2-5 AND acety... <Preview truncated at 128 characters>	beta oxidation of fatty acids	beta oxidation of fatty acids	NAD[c] + COA[c] + FAD[c] + OCTADECANOYL_COA[c] -> NADH[c] + ACCOA[c] + FADH2[c] + HEXADECANOYL_COA[c]	0	1000	Rv0131c OR Rv0154c OR Rv0215c OR Rv0231 OR Rv0244c OR Rv0271c OR Rv0400c OR Rv0752c OR Rv0873 OR Rv0972c OR Rv0975c OR Rv1346 OR... <Preview truncated at 128 characters>
R558	acyl-CoA dehydrogenase fadE1-36 AND enoyl-CoA hydratase/isomerase echA1-21 AND 3-hydroxyacyl-CoA dehydrogenase fadB2-5 AND acety... <Preview truncated at 128 characters>	beta oxidation of fatty acids	beta oxidation of fatty acids	NAD[c] + COA[c] + FAD[c] + HEXADECANOYL_COA[c] -> NADH[c] + ACCOA[c] + FADH2[c] + TETRADECANOYL_COA[c]	0	1000	Rv0131c OR Rv0154c OR Rv0215c OR Rv0231 OR Rv0244c OR Rv0271c OR Rv0400c OR Rv0752c OR Rv0873 OR Rv0972c OR Rv0975c OR Rv1346 OR... <Preview truncated at 128 characters>
R559	acyl-CoA dehydrogenase fadE1-36 AND enoyl-CoA hydratase/isomerase echA1-21 AND 3-hydroxyacyl-CoA dehydrogenase fadB2-5 AND acety... <Preview truncated at 128 characters>	beta oxidation of fatty acids	beta oxidation of fatty acids	NAD[c] + COA[c] + FAD[c] + TETRADECANOYL_COA[c] -> NADH[c] + ACCOA[c] + FADH2[c] + DODECANOYL_COA[c]	0	1000	Rv0131c OR Rv0154c OR Rv0215c OR Rv0231 OR Rv0244c OR Rv0271c OR Rv0400c OR Rv0752c OR Rv0873 OR Rv0972c OR Rv0975c OR Rv1346 OR... <Preview truncated at 128 characters>
R560	acyl-CoA dehydrogenase fadE1-36 AND enoyl-CoA hydratase/isomerase echA1-21 AND 3-hydroxyacyl-CoA dehydrogenase fadB2-5 AND acety... <Preview truncated at 128 characters>	beta oxidation of fatty acids	beta oxidation of fatty acids	NAD[c] + COA[c] + FAD[c] + DODECANOYL_COA[c] -> NADH[c] + ACCOA[c] + FADH2[c] + DECANOYL_COA[c]	0	1000	Rv0131c OR Rv0154c OR Rv0215c OR Rv0231 OR Rv0244c OR Rv0271c OR Rv0400c OR Rv0752c OR Rv0873 OR Rv0972c OR Rv0975c OR Rv1346 OR... <Preview truncated at 128 characters>
R561	acyl-CoA dehydrogenase fadE1-36 AND enoyl-CoA hydratase/isomerase echA1-21 AND 3-hydroxyacyl-CoA dehydrogenase fadB2-5 AND acety... <Preview truncated at 128 characters>	beta oxidation of fatty acids	beta oxidation of fatty acids	NAD[c] + COA[c] + FAD[c] + DECANOYL_COA[c] -> NADH[c] + ACCOA[c] + FADH2[c] + OCTANOYL_COA[c]	0	1000	Rv0131c OR Rv0154c OR Rv0215c OR Rv0231 OR Rv0244c OR Rv0271c OR Rv0400c OR Rv0752c OR Rv0873 OR Rv0972c OR Rv0975c OR Rv1346 OR... <Preview truncated at 128 characters>
R562	acyl-CoA dehydrogenase fadE1-36 AND enoyl-CoA hydratase/isomerase echA1-21 AND 3-hydroxyacyl-CoA dehydrogenase fadB2-5 AND acety... <Preview truncated at 128 characters>	beta oxidation of fatty acids	beta oxidation of fatty acids	NAD[c] + COA[c] + FAD[c] + OCTANOYL_COA[c] -> NADH[c] + ACCOA[c] + FADH2[c] + HEXANOYL_COA[c]	0	1000	Rv0131c OR Rv0154c OR Rv0215c OR Rv0231 OR Rv0244c OR Rv0271c OR Rv0400c OR Rv0752c OR Rv0873 OR Rv0972c OR Rv0975c OR Rv1346 OR... <Preview truncated at 128 characters>
R563	acyl-CoA dehydrogenase fadE1-36 AND enoyl-CoA hydratase/isomerase echA1-21 AND 3-hydroxyacyl-CoA dehydrogenase fadB2-5 AND acety... <Preview truncated at 128 characters>	beta oxidation of fatty acids	beta oxidation of fatty acids	NAD[c] + COA[c] + FAD[c] + HEXANOYL_COA[c] -> NADH[c] + ACCOA[c] + FADH2[c] + BUTANOYL_COA[c]	0	1000	Rv0131c OR Rv0154c OR Rv0215c OR Rv0231 OR Rv0244c OR Rv0271c OR Rv0400c OR Rv0752c OR Rv0873 OR Rv0972c OR Rv0975c OR Rv1346 OR... <Preview truncated at 128 characters>
R564	acyl-CoA dehydrogenase fadE1-36 AND enoyl-CoA hydratase/isomerase echA1-21 AND 3-hydroxyacyl-CoA dehydrogenase fadB2-5 AND acety... <Preview truncated at 128 characters>	beta oxidation of fatty acids	beta oxidation of fatty acids	NAD[c] + COA[c] + FAD[c] + BUTANOYL_COA[c] -> NADH[c] + 2 ACCOA[c] + FADH2[c]	0	1000	Rv0131c OR Rv0154c OR Rv0215c OR Rv0231 OR Rv0244c OR Rv0271c OR Rv0400c OR Rv0752c OR Rv0873 OR Rv0972c OR Rv0975c OR Rv1346 OR... <Preview truncated at 128 characters>
R565	acyl-CoA dehydrogenase fadE1-36 AND enoyl-CoA hydratase/isomerase echA1-21 AND 3-hydroxyacyl-CoA dehydrogenase fadB2-5 AND acety... <Preview truncated at 128 characters>	beta oxidation of unsaturated fatty acids	beta oxidation of fatty acids	NAD[c] + COA[c] + FAD[c] + 9_OCTADECENOYL_COA[c] -> NADH[c] + ACCOA[c] + FADH2[c] + 9_HEXADECENOYL_COA[c]	0	1000	Rv0131c OR Rv0154c OR Rv0215c OR Rv0231 OR Rv0244c OR Rv0271c OR Rv0400c OR Rv0752c OR Rv0873 OR Rv0972c OR Rv0975c OR Rv1346 OR... <Preview truncated at 128 characters>
R566	acyl-CoA dehydrogenase fadE1-36 AND enoyl-CoA hydratase/isomerase echA1-21 AND 3-hydroxyacyl-CoA dehydrogenase fadB2-5 AND acety... <Preview truncated at 128 characters>	beta oxidation of unsaturated fatty acids	beta oxidation of fatty acids	NAD[c] + COA[c] + FAD[c] + 9_HEXADECENOYL_COA[c] -> NADH[c] + ACCOA[c] + FADH2[c] + CIS_DELTA_5_TETRADECANOYL_COA[c]	0	1000	Rv0131c OR Rv0154c OR Rv0215c OR Rv0231 OR Rv0244c OR Rv0271c OR Rv0400c OR Rv0752c OR Rv0873 OR Rv0972c OR Rv0975c OR Rv1346 OR... <Preview truncated at 128 characters>
R567	acyl-CoA dehydrogenase fadE1-36 AND enoyl-CoA hydratase/isomerase echA1-21 AND 3-hydroxyacyl-CoA dehydrogenase fadB2-5 AND acety... <Preview truncated at 128 characters>	beta oxidation of unsaturated fatty acids	beta oxidation of fatty acids	NAD[c] + COA[c] + FAD[c] + CIS_DELTA_5_TETRADECANOYL_COA[c] -> NADH[c] + ACCOA[c] + FADH2[c] + CIS_DELTA_3_DODECANOYL_COA[c]	0	1000	Rv0131c OR Rv0154c OR Rv0215c OR Rv0231 OR Rv0244c OR Rv0271c OR Rv0400c OR Rv0752c OR Rv0873 OR Rv0972c OR Rv0975c OR Rv1346 OR... <Preview truncated at 128 characters>
R568	acyl-CoA dehydrogenase fadE1-36 AND enoyl-CoA hydratase/isomerase echA1-21 AND 3-hydroxyacyl-CoA dehydrogenase fadB2-5 AND acety... <Preview truncated at 128 characters>	beta oxidation of unsaturated fatty acids	beta oxidation of fatty acids	CIS_DELTA_3_DODECANOYL_COA[c] -> TRANS_DELTA_2_DODECANOYL_COA[c]	0	1000	Rv0131c OR Rv0154c OR Rv0215c OR Rv0231 OR Rv0244c OR Rv0271c OR Rv0400c OR Rv0752c OR Rv0873 OR Rv0972c OR Rv0975c OR Rv1346 OR... <Preview truncated at 128 characters>
R569	acyl-CoA dehydrogenase fadE1-36 AND enoyl-CoA hydratase/isomerase echA1-21 AND 3-hydroxyacyl-CoA dehydrogenase fadB2-5 AND acety... <Preview truncated at 128 characters>	beta oxidation of unsaturated fatty acids	beta oxidation of fatty acids	TRANS_DELTA_2_DODECANOYL_COA[c] -> TRANS_DELTA_2_HYDROXY_DODECANOYL_COA[c]	0	1000	Rv0131c OR Rv0154c OR Rv0215c OR Rv0231 OR Rv0244c OR Rv0271c OR Rv0400c OR Rv0752c OR Rv0873 OR Rv0972c OR Rv0975c OR Rv1346 OR... <Preview truncated at 128 characters>
R570	acyl-CoA dehydrogenase fadE1-36 AND enoyl-CoA hydratase/isomerase echA1-21 AND 3-hydroxyacyl-CoA dehydrogenase fadB2-5 AND acety... <Preview truncated at 128 characters>	beta oxidation of unsaturated fatty acids	beta oxidation of fatty acids	NAD[c] + TRANS_DELTA_2_HYDROXY_DODECANOYL_COA[c] -> NADH[c] + DODECANOYL_COA[c]	0	1000	Rv0131c OR Rv0154c OR Rv0215c OR Rv0231 OR Rv0244c OR Rv0271c OR Rv0400c OR Rv0752c OR Rv0873 OR Rv0972c OR Rv0975c OR Rv1346 OR... <Preview truncated at 128 characters>
R571	phosphatidic acid phosphatase	Acylglycerol synthesis, Diacylglycerol synthesis	Lipid biosyntheis	PA[c] -> PI[c] + DAG[c]	0	1000	orphan
R571b			Lipid biosyntheis	1.16 TAGcat[c] <=> TAGbio[c]	-1000	1000	orphan
R572	Probable Triacylglycerol Lipase	Acylglycerol catabolism, Triacylglyceride	Lipid biosyntheis	TAGcat[c] -> 0.2 HEXADECANOATE[c] + 0.1 OCTADECANOATE[c] + 0.1 9_OCTADECENOATE[c] + 0.1 EICOSANOATE[c] + 0.1 TETRACOSANOATE[c] ... <Preview truncated at 128 characters>	0	1000	Rv3097c
R573		Acylglycerol catabolism, Diacylglyceride	Lipid biosyntheis	DAG[c] -> 0.2 HEXADECANOATE[c] + 0.1 OCTADECANOATE[c] + 0.1 9_OCTADECENOATE[c] + 0.1 EICOSANOATE[c] + 0.1 TETRACOSANOATE[c] + 0... <Preview truncated at 128 characters>	0	1000	orphan
R574		Acylglycerol catabolism, Monoacylglyceride	Lipid biosyntheis	MAG[c] -> GL[c] + 0.2 HEXADECANOATE[c] + 0.1 OCTADECANOATE[c] + 0.1 9_OCTADECENOATE[c] + 0.1 EICOSANOATE[c] + 0.1 TETRACOSANOAT... <Preview truncated at 128 characters>	0	1000	Rv0183 OR Rv2854
R575	acyl-CoA dehydrogenase fadE AND enoyl-CoA hydratase/isomerase echA AND 3-hydroxyacyl-CoA dehydrogenase fadB AND acetyl-CoA C-ace... <Preview truncated at 128 characters>	beta oxidation of odd-numbered acyl chain fatty acids	Lipid biosyntheis	NAD[c] + COA[c] + FAD[c] + NONADECANOYL_COA[c] -> NADH[c] + ACCOA[c] + FADH2[c] + HEPTADECANOYL_COA[c]	0	1000	Rv0131c OR Rv0154c OR Rv0215c OR Rv0231 OR Rv0244c OR Rv0271c OR Rv0400c OR Rv0752c OR Rv0873 OR Rv0972c OR Rv0975c OR Rv1346 OR... <Preview truncated at 128 characters>
R576	acyl-CoA dehydrogenase fadE AND enoyl-CoA hydratase/isomerase echA AND 3-hydroxyacyl-CoA dehydrogenase fadB AND acetyl-CoA C-ace... <Preview truncated at 128 characters>	beta oxidation of odd-numbered acyl chain fatty acids	Lipid biosyntheis	NAD[c] + COA[c] + FAD[c] + HEPTADECANOYL_COA[c] -> NADH[c] + ACCOA[c] + FADH2[c] + PENTADECANOYL_COA[c]	0	1000	Rv0131c OR Rv0154c OR Rv0215c OR Rv0231 OR Rv0244c OR Rv0271c OR Rv0400c OR Rv0752c OR Rv0873 OR Rv0972c OR Rv0975c OR Rv1346 OR... <Preview truncated at 128 characters>
R577	acyl-CoA dehydrogenase fadE AND enoyl-CoA hydratase/isomerase echA AND 3-hydroxyacyl-CoA dehydrogenase fadB AND acetyl-CoA C-ace... <Preview truncated at 128 characters>	beta oxidation of odd-numbered acyl chain fatty acids	Lipid biosyntheis	NAD[c] + COA[c] + FAD[c] + PENTADECANOYL_COA[c] -> NADH[c] + ACCOA[c] + FADH2[c] + TRIDECANOYL_COA[c]	0	1000	Rv0131c OR Rv0154c OR Rv0215c OR Rv0231 OR Rv0244c OR Rv0271c OR Rv0400c OR Rv0752c OR Rv0873 OR Rv0972c OR Rv0975c OR Rv1346 OR... <Preview truncated at 128 characters>
R578	acyl-CoA dehydrogenase fadE AND enoyl-CoA hydratase/isomerase echA AND 3-hydroxyacyl-CoA dehydrogenase fadB AND acetyl-CoA C-ace... <Preview truncated at 128 characters>	beta oxidation of odd-numbered acyl chain fatty acids	Lipid biosyntheis	NAD[c] + COA[c] + FAD[c] + TRIDECANOYL_COA[c] -> NADH[c] + ACCOA[c] + FADH2[c] + UNDECANOYL_COA[c]	0	1000	Rv0131c OR Rv0154c OR Rv0215c OR Rv0231 OR Rv0244c OR Rv0271c OR Rv0400c OR Rv0752c OR Rv0873 OR Rv0972c OR Rv0975c OR Rv1346 OR... <Preview truncated at 128 characters>
R579	acyl-CoA dehydrogenase fadE AND enoyl-CoA hydratase/isomerase echA AND 3-hydroxyacyl-CoA dehydrogenase fadB AND acetyl-CoA C-ace... <Preview truncated at 128 characters>	beta oxidation of odd-numbered acyl chain fatty acids	Lipid biosyntheis	NAD[c] + COA[c] + FAD[c] + UNDECANOYL_COA[c] -> NADH[c] + ACCOA[c] + FADH2[c] + NOOYL_COA[c]	0	1000	Rv0131c OR Rv0154c OR Rv0215c OR Rv0231 OR Rv0244c OR Rv0271c OR Rv0400c OR Rv0752c OR Rv0873 OR Rv0972c OR Rv0975c OR Rv1346 OR... <Preview truncated at 128 characters>
R580	acyl-CoA dehydrogenase fadE AND enoyl-CoA hydratase/isomerase echA AND 3-hydroxyacyl-CoA dehydrogenase fadB AND acetyl-CoA C-ace... <Preview truncated at 128 characters>	beta oxidation of odd-numbered acyl chain fatty acids	Lipid biosyntheis	NAD[c] + COA[c] + FAD[c] + NOOYL_COA[c] -> NADH[c] + ACCOA[c] + FADH2[c] + HEPTANOYL_COA[c]	0	1000	Rv0131c OR Rv0154c OR Rv0215c OR Rv0231 OR Rv0244c OR Rv0271c OR Rv0400c OR Rv0752c OR Rv0873 OR Rv0972c OR Rv0975c OR Rv1346 OR... <Preview truncated at 128 characters>
R581	acyl-CoA dehydrogenase fadE AND enoyl-CoA hydratase/isomerase echA AND 3-hydroxyacyl-CoA dehydrogenase fadB AND acetyl-CoA C-ace... <Preview truncated at 128 characters>	beta oxidation of odd-numbered acyl chain fatty acids	Lipid biosyntheis	NAD[c] + COA[c] + FAD[c] + HEPTANOYL_COA[c] -> NADH[c] + ACCOA[c] + FADH2[c] + PENTANOYL_COA[c]	0	1000	Rv0131c OR Rv0154c OR Rv0215c OR Rv0231 OR Rv0244c OR Rv0271c OR Rv0400c OR Rv0752c OR Rv0873 OR Rv0972c OR Rv0975c OR Rv1346 OR... <Preview truncated at 128 characters>
R582	acyl-CoA dehydrogenase fadE AND enoyl-CoA hydratase/isomerase echA AND 3-hydroxyacyl-CoA dehydrogenase fadB AND acetyl-CoA C-ace... <Preview truncated at 128 characters>	beta oxidation of odd-numbered acyl chain fatty acids	Lipid biosyntheis	NAD[c] + COA[c] + FAD[c] + PENTANOYL_COA[c] -> NADH[c] + ACCOA[c] + PROPIONYLCOA[c] + FADH2[c]	0	1000	Rv0131c OR Rv0154c OR Rv0215c OR Rv0231 OR Rv0244c OR Rv0271c OR Rv0400c OR Rv0752c OR Rv0873 OR Rv0972c OR Rv0975c OR Rv1346 OR... <Preview truncated at 128 characters>
R583	glycerol-3-phosphate O-acyltransferase plsB1	Phospholipid synthesis, Synthesis of Phosphatidylethanolamine	Lipid biosyntheis	GL3P[c] + 0.1 HEXACOSANOYL_COA[c] + 0.2 HEXADECANOYL_COA[c] + 0.1 9_HEXADECENOYL_COA[c] + 0.1 OCTADECANOYL_COA[c] + 0.1 9_OCTADE... <Preview truncated at 128 characters>	0	1000	Rv2482c OR Rv1551	Lofthouse 2013
R587	1-acylglycerol-3-phosphate O-acyltransferase	Phospholipid synthesis, Synthesis of Phosphatidylethanolamine	Lipid biosyntheis	0.1 HEXACOSANOYL_COA[c] + 0.2 HEXADECANOYL_COA[c] + 0.1 9_HEXADECENOYL_COA[c] + 0.1 OCTADECANOYL_COA[c] + 0.1 9_OCTADECENOYL_COA... <Preview truncated at 128 characters>	0	1000	Rv2483c OR Rv2182c
R588	phosphatidate cytidylyltransferase	Phospholipid synthesis, Synthesis of Phosphatidylethanolamine	Lipid biosyntheis	CTP[c] + PA[c] <=> PPI[c] + CDPDG[c]	-1000	1000	Rv2881c
R589	CDP-diacylglycerol-serine O-phosphatidyltransferase	Phospholipid synthesis, Synthesis of Phosphatidylethanolamine	Lipid biosyntheis	SER[c] + CDPDG[c] <=> CMP[c] + PS[c]	-1000	1000	Rv0436c
R590	Probable Phospholipases	Inositol phosphate metabolism, Glycerophospholipid metabolism	Lipid biosyntheis	PHOSPHATIDYLCHOLINE[c] -> DAG[c]	0	1000	Rv0217c OR Rv0220 OR Rv0646c OR Rv1076 OR Rv1104 OR Rv1105 OR Rv1399c OR Rv1400c OR Rv1426c OR Rv1497 OR Rv1755c OR Rv1900c OR R... <Preview truncated at 128 characters>	Lofthouse 2013
R591	glycerol-3-phosphate dehydrogenase gpdA1	Phospholipid synthesis, synthesis of phophatidlyglycerol	Lipid biosyntheis	DHAP[c] + NADH[c] <=> GL3P[c] + NAD[c]	-1000	1000	Rv2982c OR Rv0564	Lofthouse 2013
R592	CDP-diacylglycerol-glycerol-3-phosphate 3-phosphatidyltransferase	Phospholipid synthesis, synthesis of phophatidlyglycerol	Lipid biosyntheis	GL3P[c] + CDPDG[c] <=> CMP[c] + PGP[c]	-1000	1000	Rv2746c
R593	phosphatidylglycerophosphatase	Phospholipid synthesis, synthesis of phophatidlyglycerol	Lipid biosyntheis	PGP[c] -> PI[c] + PG[c]	0	1000	orphan
R594	glycerol-3-phosphate O-acyltransferase	Phosphatidylinositol mannoside (PIM) synthesis	Lipid biosyntheis	GL3P[c] + HEXADECANOYL_ACP[c] -> ACP[c] + A160GL3P[c]	0	1000	Rv2482c
R595	1-acylglycerol-3-phosphate O-acyltransferase	Phosphatidylinositol mannoside (PIM) synthesis	Lipid biosyntheis	A160GL3P[c] + TUBERCULOSTEROYL_ACP[c] -> ACP[c] + PA_TBA[c]	0	1000	Rv2483c OR Rv2182c
R596	phosphatidate cytidylyltransferase	Phosphatidylinositol mannoside (PIM) synthesis	Lipid biosyntheis	CTP[c] + PA_TBA[c] -> PPI[c] + CDPDAG_TBA[c]	0	1000	Rv2881c
R597	CDP-diacylglyceride--inositol phosphatidyltransferase pgsA	Phosphatidylinositol mannoside (PIM) synthesis	Lipid biosyntheis	MI[c] + CDPDAG_TBA[c] -> CMP[c] + PI_TBA[c]	0	1000	Rv2612c
R598	alpha-mannosyltransferase, pimA	Phosphatidylinositol mannoside (PIM) synthesis	Lipid biosyntheis	GDPMAN[c] + PI_TBA[c] -> GDP[c] + AC1PIM1[c]	0	1000	Rv2610c
R599	acyl transferase	Phosphatidylinositol mannoside (PIM) synthesis	Lipid biosyntheis	HEXADECANOYL_ACP[c] + AC1PIM1[c] <=> ACP[c] + AC2PIM1[c]	-1000	1000	Rv2611c
R600	acyl transferase	Phosphatidylinositol mannoside (PIM) synthesis	Lipid biosyntheis	HEXADECANOYL_ACP[c] + AC2PIM1[c] <=> ACP[c] + AC3PIM1[c]	-1000	1000	Rv2611c
R601	acyl transferase	Phosphatidylinositol mannoside (PIM) synthesis	Lipid biosyntheis	HEXADECANOYL_ACP[c] + AC3PIM1[c] <=> ACP[c] + AC4PIM1[c]	-1000	1000	Rv2611c
R602	alpha-mannosyltransferase, pimB	Phosphatidylinositol mannoside (PIM) synthesis	Lipid biosyntheis	GDPMAN[c] + AC1PIM1[c] -> GDP[c] + AC1PIM2[c]	0	1000	Rv0557
R603	acyl transferase	Phosphatidylinositol mannoside (PIM) synthesis	Lipid biosyntheis	HEXADECANOYL_ACP[c] + AC1PIM2[c] <=> ACP[c] + AC2PIM2[c]	-1000	1000	Rv2611c
R604	acyl transferase	Phosphatidylinositol mannoside (PIM) synthesis	Lipid biosyntheis	HEXADECANOYL_ACP[c] + AC2PIM2[c] <=> ACP[c] + AC3PIM2[c]	-1000	1000	Rv2611c
R605	acyl transferase	Phosphatidylinositol mannoside (PIM) synthesis	Lipid biosyntheis	HEXADECANOYL_ACP[c] + AC3PIM2[c] <=> ACP[c] + AC4PIM2[c]	-1000	1000	Rv2611c
R606	alpha-mannosyltransferase, pimC - present in H37Ra, M. bovis and BCG but absent from H37Rv	Phosphatidylinositol mannoside (PIM) synthesis	Lipid biosyntheis	GDPMAN[c] + AC1PIM2[c] -> GDP[c] + AC1PIM3[c]	0	1000	orphan
R607	acyl transferase	Phosphatidylinositol mannoside (PIM) synthesis	Lipid biosyntheis	HEXADECANOYL_ACP[c] + AC1PIM3[c] <=> ACP[c] + AC2PIM3[c]	-1000	1000	Rv2611c
R608	acyl transferase	Phosphatidylinositol mannoside (PIM) synthesis	Lipid biosyntheis	HEXADECANOYL_ACP[c] + AC2PIM3[c] <=> ACP[c] + AC3PIM3[c]	-1000	1000	Rv2611c
R609	acyl transferase	Phosphatidylinositol mannoside (PIM) synthesis	Lipid biosyntheis	HEXADECANOYL_ACP[c] + AC3PIM3[c] <=> ACP[c] + AC4PIM3[c]	-1000	1000	Rv2611c
R610	alpha-mannosyltransferase	Phosphatidylinositol mannoside (PIM) synthesis	Lipid biosyntheis	PPM[c] + AC3PIM3[c] -> DPP[c] + AC3PIM4[c]	0	1000	orphan
R611	alpha-mannosyltransferase	Phosphatidylinositol mannoside (PIM) synthesis	Lipid biosyntheis	PPM[c] + AC3PIM4[c] -> DPP[c] + AC3PIM5[c]	0	1000	orphan
R612	acyl transferase	Phosphatidylinositol mannoside (PIM) synthesis	Lipid biosyntheis	HEXADECANOYL_ACP[c] + AC3PIM5[c] <=> ACP[c] + AC4PIM5[c]	-1000	1000	Rv2611c
R613	alpha-mannosyltransferase, pimF	Phosphatidylinositol mannoside (PIM) synthesis	Lipid biosyntheis	PPM[c] + AC4PIM5[c] -> DPP[c] + AC4PIM6[c]	0	1000	Rv1500
R614	alpha-mannosyltransferase	Phosphatidylinositol mannoside (PIM) synthesis	Lipid biosyntheis	PPM[c] + AC4PIM6[c] -> DPP[c] + AC4PIM7[c]	0	1000	orphan
R615	polyketide synthase, pks12, msl6	synthesis of mannosyl beta-1-phosphodolichol (MPD)	Lipid biosyntheis	20 NADPH[c] + 5 SMMALONYLCOA[c] + 5 MALCOA[c] + HEXANOYL_COA[c] -> 20 NADP[c] + 10 CO2[c] + 11 COA[c] + PENTA_METHYL_TRICONTANO... <Preview truncated at 128 characters>	0	1000	Rv2048c	Lofthouse 2013
R616	polyketide synthase, pks12, msl7	synthesis of mannosyl beta-1-phosphodolichol (MPD)	Lipid biosyntheis	COA[c] + PENTA_METHYL_TRICONTANOYL[c] -> PENTA_METHYL_TRICONTANOYL_COA[c]	0	1000	Rv2048c	Lofthouse 2013
R617		synthesis of mannosyl beta-1-phosphodolichol (MPD)	Lipid biosyntheis	ATP[c] + PENTA_METHYL_TRICONTANOYL_COA[c] -> ADP[c] + PHOSPHO_PENTA_METHYL_TRICONTANOYL_COA[c]	0	1000	orphan	Lofthouse 2013
R618	malonyl-CoA-ACP transacylase fabD or fabD2 and acyl carrier protein AcpM	lipid biosynthesis, Synthesis of mycolic acids, common reactions	Lipid biosyntheis	ACP[c] + MALCOA[c] -> COA[c] + MALACP[c]	0	1000	Rv2243 OR Rv0649 AND Rv2244	Lofthouse 2013
R619	malonyl-CoA-ACP transacylase fabD or fabD2 and acyl carrier protein AcpM	lipid biosynthesis, Synthesis of mycolic acids, common reactions	Lipid biosyntheis	SMMALONYLCOA[c] + ACP[c] -> COA[c] + RMMALONYLACP[c]	0	1000	Rv2243 OR Rv0649 AND Rv2244	Lofthouse 2013
R620	beta-ketoacyl-ACP synthase III, fabH	lipid biosynthesis, Synthesis of mycolic acids, FASIIA module	Lipid biosyntheis	MALACP[c] + EICOSANOYL_COA[c] -> CO2[c] + COA[c] + BETA_KETO_C22_ACYL_ACP[c]	0	1000	Rv0533c	Lofthouse 2013
R621	MabA (Rv1483) known to carry out this beta-ketoacyl-ACP reductase but numerous homologues exist including FabG2, FabG3, FabG4 an... <Preview truncated at 128 characters>	lipid biosynthesis, Synthesis of mycolic acids, FASIIA module	Lipid biosyntheis	NADPH[c] + BETA_KETO_C22_ACYL_ACP[c] -> NADP[c] + D_3_HYDROXY_C22_ACYL_ACP[c]	0	1000	Rv1483 OR Rv1350 OR Rv2002 OR Rv0242c OR Rv2766c	Lofthouse 2013
R622	beta-hydroxyacylACP dehydrase, HadAB and HadBC	lipid biosynthesis, Synthesis of mycolic acids, FASIIA module	Lipid biosyntheis	D_3_HYDROXY_C22_ACYL_ACP[c] -> TRANS_DELTA_2_ENOYL_C22_ACYL_ACP[c]	0	1000	Rv0635 AND Rv0636 OR Rv0636 AND Rv0637	Lofthouse 2013
R623	2-transenoyl-ACP isomerase. EchA10 and EchA11 have highest homology to S. pheumoniae FabM but many other possible candidates.	lipid biosynthesis, Synthesis of mycolic acids, FASIIA module	Lipid biosyntheis	TRANS_DELTA_2_ENOYL_C22_ACYL_ACP[c] -> CIS_DELTA_3_ENOYL_C22_ACYL_ACP[c]	0	1000	Rv1142c OR Rv1141c	Lofthouse 2013
R624	fas II Module (kasA/B, mabA/fabG1, fabA/fab2, inhA)	lipid biosynthesis, Synthesis of mycolic acids, FASIIA module	Lipid biosyntheis	10 NADPH[c] + 5 MALACP[c] + CIS_DELTA_3_ENOYL_C22_ACYL_ACP[c] -> 10 NADP[c] + 5 CO2[c] + 5 ACP[c] + CIS_DELTA_13_ENOYL_C32_ACYL... <Preview truncated at 128 characters>	0	1000	Rv2245 OR Rv2246 AND Rv1483 OR Rv1350 OR Rv2002 OR Rv0242c OR Rv2766c AND Rv0098 OR Rv0130 AND Rv1484	Lofthouse 2013
R625	fas IIB Module: kasA/B, mabA/fabG1, fabA/fab2, fabM	lipid biosynthesis, Synthesis of mycolic acids, FASIIA module	Lipid biosyntheis	NADPH[c] + MALACP[c] + CIS_DELTA_13_ENOYL_C32_ACYL_ACP[c] -> NADP[c] + CO2[c] + ACP[c] + CIS_DELTA_2_3_44_15_ENOYL_C34_ACYL_ACP... <Preview truncated at 128 characters>	0	1000	Rv2245 OR Rv2246 AND Rv1483 OR Rv1350 OR Rv2002 OR Rv0242c OR Rv2766c AND Rv0098 OR Rv0130 AND Rv1142c OR Rv1141c	Lofthouse 2013
R626	fas II Module (kasA/B, mabA/fabG1, fabA/fab2, inhA)	lipid biosynthesis, Synthesis of mycolic acids, SYNTHESIS OF ALPHA MYCOLATE	Lipid biosyntheis	16 NADPH[c] + 8 MALACP[c] + CIS_DELTA_2_3_44_15_ENOYL_C34_ACYL_ACP[c] -> 16 NADP[c] + 8 CO2[c] + 8 ACP[c] + CIS_DELTA_2_19_44_3... <Preview truncated at 128 characters>	0	1000	Rv2245 OR Rv2246 AND Rv1483 OR Rv1350 OR Rv2002 OR Rv0242c OR Rv2766c AND Rv0098 OR Rv0130 AND Rv1484	Lofthouse 2013
R627	methoxy mycolic acid synthase 2/cyclopropane synthase, mmaA2/PcaA	Lipid biosyntheis, Synthesis of mycolic acids, SYNTHESIS OF ALPHA MYCOLATE	Lipid biosyntheis	2 NADP[c] + 2 SAM[c] + CIS_DELTA_2_19_44_31_ENOYL_C50_ACYL_ACP[c] -> 2 NADPH[c] + 2 SAH[c] + CYCLOPROPYL_MEROACYL_ACP[c]	0	1000	Rv0643c AND Rv0503c
R628	fas II Module (kasA/B, mabA/fabG1, fabA/fab2, inhA)	lipid biosynthesis, Synthesis of mycolic acids, SYNTHESIS OF METHOXY MYCOLATE	Lipid biosyntheis	16 NADPH[c] + 8 MALACP[c] + CIS_DELTA_3_ENOYL_C22_ACYL_ACP[c] -> 16 NADP[c] + 8 CO2[c] + 8 ACP[c] + CIS_DELTA_19_ENOYL_C38_ACYL... <Preview truncated at 128 characters>	0	1000	Rv2245 OR Rv2246 AND Rv1483 OR Rv1350 OR Rv2002 OR Rv0242c OR Rv2766c AND Rv0098 OR Rv0130 AND Rv1484	Lofthouse 2013
R629	fas IIB Module: kasA/B, mabA/fabG1, fabA/fab2, fabM	lipid biosynthesis, Synthesis of mycolic acids, SYNTHESIS OF METHOXY MYCOLATE	Lipid biosyntheis	NADPH[c] + MALACP[c] + CIS_DELTA_19_ENOYL_C38_ACYL_ACP[c] -> NADP[c] + CO2[c] + ACP[c] + CIS_DELTA_2_3_44_21_ENOYL_C40_ACYL_ACP... <Preview truncated at 128 characters>	0	1000	Rv2245 OR Rv2246 AND Rv1483 OR Rv1350 OR Rv2002 OR Rv0242c OR Rv2766c AND Rv0098 OR Rv0130 AND Rv1142c OR Rv1141c	Lofthouse 2013
R630	fas II Module (kasA/B, mabA/fabG1, fabA/fab2, inhA)	lipid biosynthesis, Synthesis of mycolic acids, SYNTHESIS OF METHOXY MYCOLATE	Lipid biosyntheis	16 NADPH[c] + 8 MALACP[c] + CIS_DELTA_2_3_44_21_ENOYL_C40_ACYL_ACP[c] -> 16 NADP[c] + 8 CO2[c] + 8 ACP[c] + CIS_DELTA_2_19_44_3... <Preview truncated at 128 characters>	0	1000	Rv2245 OR Rv2246 AND Rv1483 OR Rv1350 OR Rv2002 OR Rv0242c OR Rv2766c AND Rv0098 OR Rv0130 AND Rv1484	Lofthouse 2013
R631	methoxymycolic acid synthase 4, mmaA4	lipid biosynthesis, Synthesis of mycolic acids, SYNTHESIS OF METHOXY MYCOLATE	Lipid biosyntheis	SAM[c] + CIS_DELTA_2_19_44_37_ENOYL_C56_ACYL_ACP[c] -> SAH[c] + CIS_DELTA_37_ENOYL_METHY_HYDROXY_C56_ACYL_ACP[c]	0	1000	Rv0642c	Lofthouse 2013
R632	methoxymycolic acid synthase A3/methoxymycolic acid synthase A2, mmaA3/mmaA2	Lipid biosyntheis, Synthesis of mycolic acids, SYNTHESIS OF METHOXY MYCOLATE	Lipid biosyntheis	2 NADP[c] + 2 SAM[c] + CIS_DELTA_37_ENOYL_METHY_HYDROXY_C56_ACYL_ACP[c] -> 2 NADPH[c] + 2 SAH[c] + CIS_METHOXY_MEROACYL_ACP[c]	0	1000	Rv0643c AND Rv0644c
R633	methxymycolic acid synthase A1, mmaA1	lipid biosynthesis, Synthesis of mycolic acids, SYNTHESIS OF KETO MYCOLATE	Lipid biosyntheis	2 NADP[c] + SAM[c] + CIS_DELTA_37_ENOYL_METHY_HYDROXY_C56_ACYL_ACP[c] -> 2 NADPH[c] + SAH[c] + CIS_KETO_MEROACYL_ACP[c]	0	1000	Rv0644c	Lofthouse 2013
R634	cyclopropane mycolic synthase synthase A2, cmaA2 plus redox system	lipid biosynthesis, Synthesis of mycolic acids, SYNTHESIS OF METHOXY MYCOLATE	Lipid biosyntheis	NADP[c] + SAM[c] + CIS_DELTA_37_ENOYL_METHY_HYDROXY_C56_ACYL_ACP[c] -> NADPH[c] + SAH[c] + CIS_DELTA_37_ENOYL_DIMETHY_HYDROXY_C... <Preview truncated at 128 characters>	0	1000	Rv0645c	Lofthouse 2013
R635	methxymycolic acid synthase A3/cyclopropane mycolic synthase synthase A2, mmaA3/cmaA2	Lipid biosyntheis, Synthesis of mycolic acids, SYNTHESIS OF METHOXY MYCOLATE	Lipid biosyntheis	2 NADP[c] + 2 SAM[c] + CIS_DELTA_37_ENOYL_DIMETHY_HYDROXY_C56_ACYL_ACP[c] -> 2 NADPH[c] + 2 SAH[c] + TRANS_METHOXY_MEROACYL_ACP... <Preview truncated at 128 characters>	0	1000	Rv0643c AND Rv0503c
R636	cyclopropane fatty acyl-phospholipid synthase 2, cmaA2	lipid biosynthesis, Synthesis of mycolic acids, SYNTHESIS OF KETO MYCOLATE	Lipid biosyntheis	2 NADP[c] + SAM[c] + CIS_DELTA_37_ENOYL_DIMETHY_HYDROXY_C56_ACYL_ACP[c] -> 2 NADPH[c] + SAH[c] + TRANS_KETO_MEROACYL_ACP[c]	0	1000	Rv0503c	Lofthouse 2013
R637	acyl-AMP ligase, fadD32	lipid biosynthesis, Synthesis of mycolic acids, MYCOLIC ACID (alpha, keto and methoxy) CONDENSATION	Lipid biosyntheis	ATP[c] + 0.8 CYCLOPROPYL_MEROACYL_ACP[c] + 0.05 CIS_METHOXY_MEROACYL_ACP[c] + 0.05 CIS_KETO_MEROACYL_ACP[c] + 0.05 TRANS_METHOXY... <Preview truncated at 128 characters>	0	1000	Rv3801c	Lofthouse 2013
R638	Claisen-type condensation by polyketide synthase, pks13	lipid biosynthesis, Synthesis of mycolic acids, MYCOLIC ACID CONDENSATION	Lipid biosyntheis	HEXACOSANOYL_COA_CO2[c] + MEROACYL_AMP[c] -> CO2[c] + COA[c] + AMP[c] + C78_3_OXY_MYCOLATE_ENZ[c]	0	1000	Rv3800c	Lofthouse 2013
R639	unidentified reductase	lipid biosynthesis, Synthesis of mycolic acids, MYCOLIC ACID CONDENSATION	Lipid biosyntheis	NADPH[c] + C78_3_OXY_MYCOLATE_ENZ[c] -> C78MYCOLATE_ENZ[c]	0	1000	orphan	Lofthouse 2013
R640	mycoyltransferase I. activity not demonstrated	lipid biosynthesis, Synthesis of mycolic acids, MYCOLIC ACID CONDENSATION	Lipid biosyntheis	PPM[c] + C78MYCOLATE_ENZ[c] -> C78MYCOLATE_PP[c]	0	1000	Rv3802c	Lofthouse 2013
R641	mycoyltransferase II. activity not demonstrated	lipid biosynthesis, Synthesis of mycolic acids, MYCOLIC ACID CONDENSATION	Lipid biosyntheis	TRE6P[c] + C78MYCOLATE_PP[c] -> PPM[c] + TREHALOSEMONOMYCOLATE[P][c]	0	1000	Rv1288 OR Rv0519c OR Rv0774c	Lofthouse 2013
R642	trehalosemonomycolatephosphate phosphatase. Possible candisdates are otsB1 and Rv3400.	lipid biosynthesis, Synthesis of mycolic acids, MYCOLIC ACID CONDENSATION	Lipid biosyntheis	TREHALOSEMONOMYCOLATE[P][c] -> PI[c] + TREHALOSEMONOMYCOLATE_40_CY_41_[c]	0	1000	Rv3400 OR Rv2006	Lofthouse 2013
R643	holo-MAS synthesis - artificial reaction	lipid biosynthesis, synthesis of branched fatty acids, synthesis of mycocerosic acid	Lipid biosyntheis	COA[c] -> MAS[c]	0	1000	orphan
R644	acyl-CoA-mas transacylase	lipid biosynthesis, synthesis of branched fatty acids, synthesis of mycocerosic acid	Lipid biosyntheis	0.25 EICOSANOYL_ACP[c] + 0.25 DOCOSANOYL_ACP[c] + 0.25 TETRACOSANOYL_ACP[c] + 0.25 OCTACOSANOYL_ACP[c] + MAS[c] -> ACP[c] + ACY... <Preview truncated at 128 characters>	0	1000	Rv2941
R645	Mycocerosic acid synthase, mas	lipid biosynthesis, synthesis of branched fatty acids, synthesis of mycocerosic acid	Lipid biosyntheis	8 NADPH[c] + 4 SMMALONYLCOA[c] + ACYL_MAS[c] -> 8 NADP[c] + 4 CO2[c] + 4 COA[c] + MYCOCEROSOYL_MAS[c]	0	1000	Rv2940c	Lofthouse 2013
R646		lipid biosynthesis, synthesis of branched fatty acids, synthesis of pthioceranic acid	Lipid biosyntheis	HEXADECANOYL_COA[c] + MAS[c] -> COA[c] + HEXADECANOYL_MAS[c]	0	1000	Rv2940c	Lofthouse 2013
R647		lipid biosynthesis, synthesis of branched fatty acids, synthesis of pthioceranic acid	Lipid biosyntheis	12 NADPH[c] + 6 SMMALONYLCOA[c] + HEXADECANOYL_MAS[c] -> 12 NADP[c] + 6 CO2[c] + 5 COA[c] + MAS[c] + PTHIOCERANOYL_COA[c]	0	1000	RV3825c
R648	polyketide synthase, pks2	lipid biosynthesis, synthesis of branched fatty acids, synthesis of pthioceranic acid	Lipid biosyntheis	15 NADPH[c] + 8 SMMALONYLCOA[c] + HEXADECANOYL_MAS[c] -> 15 NADP[c] + 8 CO2[c] + 7 COA[c] + MAS[c] + HYDROXYPHTHIOCERANOYL_COA[... <Preview truncated at 128 characters>	0	1000	RV3825c
R649	Mycocerosic acid synthase, mas	lipid biosynthesis, synthesis of hydroxypthioceranic acid (HPA)	Lipid biosyntheis	2 NADPH[c] + SMMALONYLCOA[c] + HEXADECANOYL_ACP[c] -> 2 NADP[c] + CO2[c] + COA[c] + TUBERCULOSTEROYL_ACP[c]	0	1000	Rv2940c	Lofthouse 2013
R650	chorismate pyruvate-lyase	Synthesis of Phthiocerol and Phenolphthiocerol, p-hydroxybenzoic acid (HBA) synthesis	Lipid biosyntheis	CHOR[c] -> PYR[c] + HBA[c]	0	1000	Rv2949c	Lofthouse 2013
R651	pthiocerol synthase ppsA - ppsE	Synthesis of Phthiocerol and Phenolphthiocerol, PHTHIODIOLONE-A synthesis	Lipid biosyntheis	ATP[c] + 5 NADPH[c] + 2 SMMALONYLCOA[c] + 3 MALCOA[c] + DOCOSANOYL_COA[c] -> 5 NADP[c] + PPI[c] + 5 CO2[c] + AMP[c] + PHTHIODIO... <Preview truncated at 128 characters>	0	1000	Rv2931 AND Rv2932 AND Rv2933 AND Rv2934 AND Rv2935	Lofthouse 2013
R652	phthiodiolone reductase	Synthesis of Phthiocerol and Phenolphthiocerol, PTT synthesis	Lipid biosyntheis	NADPH[c] + PHTHIODIOLONE[A][c] -> NADP[c] + PTT[c]	0	1000	Rv2951c	Lofthouse 2013
R653	methyltransferase	Synthesis of Phthiocerol and Phenolphthiocerol, phthiocerol (PTC) synthesis	Lipid biosyntheis	SAM[c] + PTT[c] -> SAH[c] + PTC[c]	0	1000	Rv2952	Lofthouse 2013
R654	polyketide-associated protein, papA5	Synthesis of Phthiocerol and Phenolphthiocerol, phthiocerol dimycocerosate (DIM) synthesis	Lipid biosyntheis	2 MYCOCEROSOYL_MAS[c] + PTC[c] -> 2 MAS[c] + DIM_CYTO[c]	0	1000	Rv2939
R656	phenolpthiocerol synthase ppsA - ppsE, fadD26, fadD28, pks7	Synthesis of Phthiocerol and Phenolphthiocerol, phenolpthiocerol (PPTC) synthesis	Lipid biosyntheis	2 SMMALONYLCOA[c] + 3 MALCOA[c] + PHPAA_COA[c] -> 5 CO2[c] + 5 COA[c] + PHENOLPHTHIODIOLONE[A][c]	0	1000	Rv2931 AND Rv2932 AND Rv2933 AND Rv2934 AND Rv2935 AND Rv2930 AND Rv2941 AND Rv1661	Lofthouse 2013
R657	phenolphthiodiolone reductase	Synthesis of Phthiocerol and Phenolphthiocerol, phenolpthiocerol (PPTC) synthesis	Lipid biosyntheis	NADPH[c] + PHENOLPHTHIODIOLONE[A][c] -> NADP[c] + PPTT[c]	0	1000	Rv2951c	Lofthouse 2013
R658	methylase	Synthesis of Phthiocerol and Phenolphthiocerol, phenolpthiocerol (PPTC) synthesis	Lipid biosyntheis	SAM[c] + PPTT[c] -> SAH[c] + PPTC[c]	0	1000	Rv2952	Lofthouse 2013
R659	polyketide-associated protein, papA5	Synthesis of Phthiocerol and Phenolphthiocerol, phenolphthiocerol dimycocerosate (PDIM) synthesis	Lipid biosyntheis	2 MYCOCEROSOYL_MAS[c] + PPTC[c] -> 2 MAS[c] + PHDIM_CYTO[c]	0	1000	Rv2939
R660	RND permease, mmpL7 AND drrABC transporter	Synthesis of Phthiocerol and Phenolphthiocerol, phenolphthiocerol dimycocerosate (PDIM) synthesis	Lipid biosyntheis	PHDIM_CYTO[c] -> PHDIM[c]	0	1000	Rv2942 AND RV2936 AND Rv2937 AND Rv2938	Lofthouse 2013
R661	glycosyl transferase	Phenolic Glycolipid synthesis	Lipid biosyntheis	PHDIM[c] + DTDPRHAM[c] -> DTDP[c] + PHDIMRHAM1[c]	0	1000	Rv2962c
R662	glycosyl transferase	Phenolic Glycolipid synthesis	Lipid biosyntheis	DTDPRHAM[c] + PHDIMRHAM1[c] -> DTDP[c] + PHDIMRHAM2[c]	0	1000	Rv2958c
R663	methyltransferase	Phenolic Glycolipid synthesis	Lipid biosyntheis	SAM[c] + PHDIMRHAM2[c] -> SAH[c] + MYCOSIDE[B][c]	0	1000	Rv2959c	Lofthouse 2013
R664	glycosyltransferase	pHBAD1 and pHBAD2 synthesis	Lipid biosyntheis	HBA[c] + DTDPRHAM[c] -> DTDP[c] + HBARHAM1[c]	0	1000	Rv2962c	Lofthouse 2013
R665	glycosyltransferase	pHBAD1 and pHBAD2 synthesis	Lipid biosyntheis	HBA[c] + DTDPRHAM[c] -> DTDP[c] + HBARHAM2[c]	0	1000	Rv2958c	Lofthouse 2013
R666	methyltransferase	pHBAD1 and pHBAD2 synthesis	Lipid biosyntheis	SAM[c] + HBARHAM2[c] -> SAH[c] + PHBAD1[c]	0	1000	Rv2959c	Lofthouse 2013
R667		pHBAD1 and pHBAD2 synthesis	Lipid biosyntheis	GDPFUC[c] + 3 SAM[c] + DTDP[c] + PHBAD1[c] -> SAH[c] + PHBAD2[c]	0	1000	Rv2957
R668	sulfotransferase	sulfolipid-1 (SL-1) synthesis, trehalose sulfate (TRE-S) synthesis	Lipid biosyntheis	TRE[c] + PAPS[c] -> PAP[c] + TRE[S][c]	0	1000	Rv3529c OR Rv1373 OR Rv2267c	Lofthouse 2013
R669		sulfolipid-1 (SL-1) synthesis, acyl trehalose sulfate-COA (ACYL-TRE-S)	Lipid biosyntheis	0.333 HEXADECANOYL_COA[c] + 0.333 OCTADECANOYL_COA[c] + 0.333 EICOSANOYL_COA[c] + TRE[S][c] -> ACYL_TRE_S_COA[c]	0	1000	orphan
R670	acyl transferase, possibly fadD23 or papA1	sulfolipid-1 (SL-1) synthesis, SL1278-CYTO synthesis	Lipid biosyntheis	HYDROXYPHTHIOCERANOYL_COA[c] + ACYL_TRE_S_COA[c] -> 2 COA[c] + SL1278_CYTO[c]	0	1000	orphan	Lofthouse 2013
R671	mmpL8	sulfolipid-1 (SL-1) synthesis, SL1278-WALL synthesis	Lipid biosyntheis	SL1278_CYTO[c] -> SL1278_WALL[c]	0	1000	Rv3823c
R672	mas-like gene, msl3	synthesis of mycolipanoic, mycolipenic (phthienoic), mycolipodienoic acid and polyacyl trehalose	Lipid biosyntheis	6 NADPH[c] + OCTADECANOYL_COA[c] + 3 RMMALONYLACP[c] -> 6 NADP[c] + 3 CO2[c] + COA[c] + 2 ACP[c] + MYCOLIPANOIC_ACP[c]	0	1000	Rv1180 AND Rv1181	Lofthouse 2013
R673	mas-like gene, msl4	synthesis of mycolipanoic, mycolipenic (phthienoic), mycolipodienoic acid and polyacyl trehalose	Lipid biosyntheis	5 NADPH[c] + OCTADECANOYL_COA[c] + 3 RMMALONYLACP[c] -> 5 NADP[c] + 3 CO2[c] + COA[c] + 2 ACP[c] + MYCOLIPENOYL_ACP[c]	0	1000	Rv1180 AND Rv1182	Lofthouse 2013
R674	mas-like gene, msl5	synthesis of mycolipanoic, mycolipenic (phthienoic), mycolipodienoic acid and polyacyl trehalose	Lipid biosyntheis	4 NADPH[c] + OCTADECANOYL_COA[c] + 3 RMMALONYLACP[c] -> 4 NADP[c] + 3 CO2[c] + COA[c] + 2 ACP[c] + MYCOLIPDIENOYL_ACP[c]	0	1000	Rv1180 AND Rv1183	Lofthouse 2013
R678	1-deoxy-D-xylulose-5-phosphate synthase	Polyprenoids biosynthesis	Other	G3P[c] + PYR[c] -> CO2[c] + DX5P[c]	0	1000	Rv3379c OR Rv2682c	Lofthouse 2013
R679	1-deoxy-D-xylulose-5-phosphate reductoisomerase	Polyprenoids biosynthesis	Other	NADPH[c] + DX5P[c] -> NADP[c] + MDE4P[c]	0	1000	Rv2870c	Lofthouse 2013
R680	2-C-methyl-D-erythritol 4-phosphate cytidylyltransferase	Polyprenoids biosynthesis	Other	CTP[c] + MDE4P[c] -> PPI[c] + CDPMDE[c]	0	1000	Rv3582c	Lofthouse 2013
R681	4-(cytidine 5-diphospho)-2-C-methyl-D-erythritol kinase	Polyprenoids biosynthesis	Other	ATP[c] + CDPMDE[c] -> ADP[c] + 2PCDPMDE[c]	0	1000	Rv1011
R682	2-C-methyl-D-erythritol 2,4-cyclodiphosphate synthase	Polyprenoids biosynthesis	Other	2PCDPMDE[c] -> CMP[c] + MDECPP[c]	0	1000	Rv3581c	Lofthouse 2013
R683	4-hydroxy-3-methylbut-2-en-1-yl diphosphate synthase	Polyprenoids biosynthesis	Other	NADH[c] + MDECPP[c] -> NAD[c] + HMB4PP[c]	0	1000	Rv2868c
R684	Probable LYTB-Related protein lytB1 & lytB2	Polyprenoids biosynthesis	Other	NADH[c] + HMB4PP[c] -> NAD[c] + IPP[c]	0	1000	Rv3382c OR Rv1110
R685	isopentenyl-diphosphate D-isomerase	Polyprenoids biosynthesis	Other	IPP[c] <=> DMPP[c]	-1000	1000	Rv1745c
R686	dimethylallyltranstransferase	Polyprenoids biosynthesis	Other	IPP[c] + DMPP[c] -> PPI[c] + GPP[c]	0	1000	Rv3398c OR Rv3383c OR Rv2173
R687	FPP synthase	Polyprenoids biosynthesis	Other	IPP[c] + GPP[c] -> PPI[c] + FPP[c]	0	1000	Rv1086	Lofthouse 2013
R688	farnesyltranstransferase	Polyprenoids biosynthesis	Other	FPP[c] + IPP[c] -> PPI[c] + GGPP[c]	0	1000	Rv3398c
R689	dimethylallyltranstransferase	Polyprenoids biosynthesis	Other	IPP[c] + GGPP[c] -> PPI[c] + PPPP[c]	0	1000	Rv3398c
R690	trans-pentaprenyltranstransferase	Polyprenoids biosynthesis	Other	IPP[c] + PPPP[c] -> PPI[c] + HPPP[c]	0	1000	orphan
R691	trans-hexaprenyltranstransferase	Polyprenoids biosynthesis	Other	IPP[c] + HPPP[c] -> PPI[c] + HEPPP[c]	0	1000	Rv0562
R692	trans-hexaprenyltranstransferase	Polyprenoids biosynthesis	Other	IPP[c] + HEPPP[c] -> PPI[c] + OPP[c]	0	1000	orphan
R693	trans-octaprenyltranstransferase	Polyprenoids biosynthesis	Other	IPP[c] + OPP[c] -> PPI[c] + NPP[c]	0	1000	orphan
R694	Decaprenyl diphosphate synthase	Polyprenoids biosynthesis	Other	FPP[c] + 7 IPP[c] -> DPP[c]	0	1000	Rv2361c	Lofthouse 2013
R695	phosphoribose:decaprenyl ribosyltransferase	synthesis of arabinogalactan (incomplete)	Cell wall synthesis	DPP[c] + PRPP[c] -> PPI[c] + DPPPR[c]	0	1000	Rv3806c	Lofthouse 2013
R696	decaprenylphosphoryl-5-phosphoribose phosphatase	synthesis of arabinogalactan (incomplete)	Cell wall synthesis	DPPPR[c] -> PI[c] + DPPR[c]	0	1000	orphan	Lofthouse 2013
R697	decaprenylphosphoryl-beta-D-ribose epimerase	synthesis of arabinogalactan (incomplete)	Cell wall synthesis	DPPR[c] -> ARAFDPP[c]	0	1000	Rv3790 AND Rv3791	Lofthouse 2013
R698	alanine racemase	synthesis of arabinogalactan (incomplete), 4.4 PEPTIDOGLYCAN PRECURSORS BIOSYNTHESIS (Ingraham et al., 1983), p.112, D-alanyl-D-... <Preview truncated at 128 characters>	Cell wall synthesis	ALA[c] <=> DALA[c]	-1000	1000	Rv3423c	Lofthouse 2013
R699	D-alanine-D-alanine ligase	synthesis of arabinogalactan (incomplete), 4.4 PEPTIDOGLYCAN PRECURSORS BIOSYNTHESIS (Ingraham et al., 1983), p.112, D-alanyl-D-... <Preview truncated at 128 characters>	Cell wall synthesis	ATP[c] + 2 DALA[c] -> ADP[c] + PI[c] + ALAALA[c]	0	1000	Rv2981c	Lofthouse 2013
R700	Unidentified transferase	synthesis of arabinogalactan (incomplete)	Cell wall synthesis	DPP[c] + UDPNAG[c] -> UMP[c] + NAGDPP[c]	0	1000	orphan	Lofthouse 2013
R701	Rhamnosyl transferase wbbL, wbbL2	synthesis of arabinogalactan (incomplete)	Cell wall synthesis	DTDPRHAM[c] + NAGDPP[c] -> DTDP[c] + RHAMNAGDPP[c]	0	1000	Rv3265c OR Rv1525	Lofthouse 2013
R702	bifunctional UDP-galactofuranosyl transferase glfT	synthesis of arabinogalactan (incomplete)	Cell wall synthesis	RHAMNAGDPP[c] + 30 UDPGALF[c] <=> 30 UDP[c] + GALACTANDPP[c]	-1000	1000	Rv3808c	Lofthouse 2013
R705	arabinosyl transferases aftA	synthesis of arabinogalactan (incomplete), ArabinofuranoseDPP Synthesis	Cell wall synthesis	ARAFDPP[c] + GALACTANDPP[c] <=> DPP[c] + ARA_91_1_93_GALACTANDPP[c]	-1000	1000	Rv3792	Lofthouse 2013
R706	arabinosyl transferases embA and embB	synthesis of arabinogalactan (incomplete), ArabinofuranoseDPP Synthesis	Cell wall synthesis	70 ARAFDPP[c] + ARA_91_1_93_GALACTANDPP[c] <=> 70 DPP[c] + ARABINOGALACTANDPP[c]	-1000	1000	Rv3794 AND Rv3795	Lofthouse 2013
R707	alpha-D-glucose-1-phosphate thymidylyl-transferase rmlA	synthesis of arabinogalactan (incomplete), dTDP-Rhamnose Synthesis	Cell wall synthesis	G1P[c] + DTTP[c] -> PPI[c] + DTDPGLC[c]	0	1000	Rv0334
R708	dTDP-glucose-4,6-dehydratase rmlB/rmlB2/rmlB3/epiB	synthesis of arabinogalactan (incomplete), dTDP-Rhamnose Synthesis	Cell wall synthesis	DTDPGLC[c] <=> DTDP4DH6DGLC[c]	-1000	1000	Rv3464	Lofthouse 2013
R709	dTDP-4-dehydrorhamnose 3,5-epimerase rmlC	synthesis of arabinogalactan (incomplete), dTDP-Rhamnose Synthesis	Cell wall synthesis	DTDP4DH6DGLC[c] -> DTDP4DH6DMAN[c]	0	1000	Rv3465
R710	WhiB-like regulatory protein rmlD	synthesis of arabinogalactan (incomplete), dTDP-Rhamnose Synthesis	Cell wall synthesis	NADPH[c] + DTDP4DH6DMAN[c] -> NADP[c] + DTDPRHAM[c]	0	1000	Rv3266c	Lofthouse 2013
R711	UDP-galactopyranose mutase glf	synthesis of arabinogalactan (incomplete), UDP-Galactofuranose Synthesis	Cell wall synthesis	UDPGAL[c] -> UDPGALF[c]	0	1000	Rv3809c	Lofthouse 2013
R712	glutamine-fructose-6-phosphate transaminase	Peptidoglycan Synthesis, NAG and NAM biosynthesis	Cell wall synthesis	F6P[c] + GLN[c] <=> GLU[c] + GA6P[c]	-1000	1000	Rv3436c
R713	glutamate racemase, murI	Peptidoglycan Synthesis, NAG and NAM biosynthesis	Cell wall synthesis	GLU[c] -> DGLU[c]	0	1000	Rv1338
R714	glucosamine-6-phosphate deaminase	Peptidoglycan Synthesis, NAG and NAM biosynthesis	Cell wall synthesis	GA6P[c] <=> F6P[c] + NH3[c]	-1000	1000	orphan
R715	phosphoglucomutase	Peptidoglycan Synthesis, NAG and NAM biosynthesis	Cell wall synthesis	GA1P[c] <=> GA6P[c]	-1000	1000	Rv3068c
R716	glucosamine-1-phosphate N-acetyltransferase	Peptidoglycan Synthesis, NAG and NAM biosynthesis	Cell wall synthesis	ACCOA[c] + GA1P[c] <=> COA[c] + NAGA1P[c]	-1000	1000	orphan
R717	UDP-N-acetylglucosamine-pyrophosphorylase	Peptidoglycan Synthesis, NAG and NAM biosynthesis	Cell wall synthesis	UTP[c] + NAGA1P[c] -> PPI[c] + UDPNAG[c]	0	1000	Rv1018c
R718	UDP-N-acetylglucosamine enolpyruvoyl transferase : murA	Peptidoglycan Synthesis, NAG and NAM biosynthesis	Cell wall synthesis	PEP[c] + UDPNAG[c] <=> UDPNAGPEE[c]	-1000	1000	Rv1315
R719	UDP-N-acetylenolpyruvoylglucosamine reductase	Peptidoglycan Synthesis, NAG and NAM biosynthesis	Cell wall synthesis	NADPH[c] + UDPNAGPEE[c] -> NADP[c] + UDPNAM[c]	0	1000	Rv0482
R722	UDP-N-acetylmuramic acid hydroxylase, namH	Peptidoglycan Synthesis, NAG and NAM biosynthesis	Cell wall synthesis	NADPH[c] + UDPNAM[c] -> NADP[c] + UDPNGM[c]	0	1000	Rv3818	Lofthouse 2013
R723	UDP-N-acetylmuramate-alanine ligase	Peptidoglycan Synthesis, NAG and NAM biosynthesis	Cell wall synthesis	ATP[c] + ALA[c] + 0.3 UDPNAM[c] + 0.7 UDPNGM[c] <=> ADP[c] + PI[c] + UDP_91_NAM_58_NGM_93_ALA[c]	-1000	1000	Rv2152c	Lofthouse 2013
R724	UDP-N-acetylmuramoylalanine D-glutamate ligase, murD	Peptidoglycan Synthesis, NAG and NAM biosynthesis	Cell wall synthesis	ATP[c] + DGLU[c] + UDP_91_NAM_58_NGM_93_ALA[c] -> ADP[c] + PI[c] + UDP_91_NAM_58_NGM_93_ALAGLU[c]	0	1000	Rv2155c
R725	UDP-N-acetylmuramoylalanyl-D-glutamate-2,6-diaminopimelate ligase	Peptidoglycan Synthesis, NAG and NAM biosynthesis	Cell wall synthesis	ATP[c] + MDAPIM[c] + UDP_91_NAM_58_NGM_93_ALAGLU[c] -> ADP[c] + PI[c] + UDP_91_NAM_58_NGM_93_AGMDAPIM[c]	0	1000	Rv2158c
R726	UDP-N-acetylmuramoylalanyl-D-glutamate-2,6-diaminopimelate-D-alanyl-D-alanyl ligase	Peptidoglycan Synthesis, NAG and NAM biosynthesis	Cell wall synthesis	ATP[c] + ALAALA[c] + UDP_91_NAM_58_NGM_93_AGMDAPIM[c] -> ADP[c] + PI[c] + UDP_91_NAM_58_NGM_93_AGMDAPIMAA[c]	0	1000	Rv2157c
R727	Probable phospho-N-acetylmuramoyl-pentappeptidetransferase MurX (Lipid 1 formation)	Peptidoglycan Synthesis, NAG and NAM biosynthesis	Cell wall synthesis	DPP[c] + UDP_91_NAM_58_NGM_93_AGMDAPIMAA[c] <=> UMP[c] + LIPID1[c]	-1000	1000	Rv2156c
R728	UDP-N-acetylglucosamine-N-acetylmuramyl(pentapeptide) phosphoryl-undecaprenyl-N-acetylglucoasmine transferase (Lipid 2 formation... <Preview truncated at 128 characters>	Peptidoglycan Synthesis, NAG and NAM biosynthesis	Cell wall synthesis	UDPNAG[c] + LIPID1[c] -> UDP[c] + LIPID2[c]	0	1000	Rv2153c
R729		Peptidoglycan Synthesis, NAG and NAM biosynthesis	Cell wall synthesis	ATP[c] + NH3[c] + LIPID2[c] -> ADP[c] + PI[c] + LIPID2_AMIDATED[c]	0	1000	orphan	Lofthouse 2013
R730		Peptidoglycan Synthesis, NAG and NAM biosynthesis	Cell wall synthesis	LIPID2_AMIDATED[c] -> DPP[c] + PEPTIDOGLYCAN[c]	0	1000	orphan
R731	unidentified enzymes(s)	Arabinogalactan_Petidoglycan Complex biosynthesis	Cell wall synthesis	ARABINOGALACTANDPP[c] + 30 PEPTIDOGLYCAN[c] -> DPP[c] + ARABINOGALACTAN_PEPTIDOGLYCAN[c]	0	1000	orphan
PROT	[]	[]	[]	40.74 ATP[c] + 0.429 GLU[c] + 0.56 PRO[c] + 0.696 ARG[c] + 0.389 ILE[c] + 0.537 ASP[c] + 0.213 ASN[c] + 0.556 THR[c] + 0.094 CYS... <Preview truncated at 128 characters>	0	1000	orphan
RNA	[]	[]	[]	1.98 ATP[c] + 1.13 GTP[c] + 0.641 UTP[c] + 0.708 CTP[c] -> 1.25 ADP[c] + 1.25 PI[c] + 3.21 PPI[c] + RNA[c]	0	1000	orphan
DNA	[]	[]	[]	4.44 ATP[c] + 1.061 DCTP[c] + 0.557 DTTP[c] + 0.557 DATP[c] + 1.061 DGTP[c] -> 4.44 ADP[c] + 4.44 PI[c] + 3.24 PPI[c] + DNA[c]	0	1000	orphan
SM_MOL	[]	[]	[]	0.146 MK[c] + 0.188 NAD[c] + 0.168 NADP[c] + 0.012 LIPO[c] + 0.163 COA[c] + 0.001 FERO[c] + 0.001 FERI[c] + 0.159 FAD[c] + 0.001... <Preview truncated at 128 characters>	0	1000	orphan
PE	[]	[]	[]	1.23 PS[c] -> 1.23 CO2[c] + PE[c]	0	1000	Rv0437c
TAG	[]	[]	[]	0.11 HEXACOSANOYL_COA[c] + 0.22 HEXADECANOYL_COA[c] + 0.11 9_HEXADECENOYL_COA[c] + 0.11 OCTADECANOYL_COA[c] + 0.11 9_OCTADECENOY... <Preview truncated at 128 characters>	0	1000	Rv3130c OR Rv3734c OR Rv3234c OR Rv3088 OR Rv1760 OR Rv2285 OR Rv0221 OR Rv3740c OR Rv3087 OR Rv3371 OR Rv3480c OR Rv3233c OR Rv... <Preview truncated at 128 characters>
PIMS	[]	[]	[]	0.082 AC2PIM1[c] + 0.082 AC2PIM2[c] + 0.082 AC3PIM5[c] + 0.082 AC4PIM6[c] + 0.082 AC4PIM7[c] -> PIMS[c]	0	1000	orphan
LAM	[]	[]	[]	4.5 ARAFDPP[c] + 0.064 LM[c] -> 4.5 DPP[c] + LAM[c]	0	1000	Rv3793
MAPC	[]	[]	[]	0.008 ARABINOGALACTAN_PEPTIDOGLYCAN[c] + 0.238 TREHALOSEMONOMYCOLATE[c] -> 0.238 TRE[c] + MAPC[c]	0	1000	Rv3804c AND Rv1886c AND Rv0129c
P_L_GLX	[]	[]	[]	3.4 GLU[c] + 3.4 GLN[c] -> P_L_GLX[c]	0	1000	Rv2220
CL	[]	[]	[]	0.647 CDPDG[c] + 0.647 PG[c] -> 0.647 CMP[c] + CL[c]	0	1000	Rv1822
LM	[]	[]	[]	3.6 PPM[c] + 0.2 AC3PIM2[c] -> 3.6 DPP[c] + LM[c]	0	1000	orphan
SL_1	[]	[]	[]	0.325 PTHIOCERANOYL_COA[c] + 0.325 HYDROXYPHTHIOCERANOYL_COA[c] + 0.325 SL1278_WALL[c] -> 0.65 COA[c] + SL[1][c]	0	1000	orphan
TDM	[]	[]	[]	0.522 TREHALOSEMONOMYCOLATE_40_CY_41_[c] -> 0.522 TRE[c] + TREHALOSEDIMYCOLATE[c]	0	1000	Rv3804c AND Rv1886c AND Rv0129c
TMM	[]	[]	[]	0.48 ATP[c] + 0.48 TREHALOSEMONOMYCOLATE_40_CY_41_[c] -> 0.48 ADP[c] + 0.48 PI[c] + TREHALOSEMONOMYCOLATE[c]	0	1000	Rv1273c AND Rv1272c OR Rv1348 AND Rv1349 OR Rv0194 OR Rv1819c OR Rv1747 OR Rv1687c AND Rv1686c
DAT	[]	[]	[]	0.69 TRE6P[c] + 1.38 MYCOLIPENOYL_ACP[c] -> 1.38 ACP[c] + DIACYLTREHALOSE[c]	0	1000	orphan
PAT	[]	[]	[]	0.334 TRE6P[c] + 0.334 MYCOLIPANOIC_ACP[c] + 0.668 MYCOLIPENOYL_ACP[c] + 0.668 MYCOLIPDIENOYL_ACP[c] -> 1.67 ACP[c] + POLYACYLT... <Preview truncated at 128 characters>	0	1000	orphan
MPD	[]	[]	[]	1.01 GDPMAN[c] + 1.01 PHOSPHO_PENTA_METHYL_TRICONTANOYL_COA[c] -> 1.01 GDP[c] + 1.01 COA[c] + MPD[c]	0	1000	orphan
DIM	[]	[]	[]	0.436 DIM_CYTO[c] -> DIM[c]	0	1000	Rv2942 AND RV2936 AND Rv2937 AND Rv2938
GLUCAN	[]	[]	[]	5.5 GLC[c] -> GLUCAN[c]	0	1000	orphan
BIOMASS	[]	[]	[]	47 ATP[c] + 0.01 DPP[c] + 0.02 TAGbio[c] + 0.214 PROTEIN[c] + 0.036 RNA[c] + 0.022 DNA[c] + 0.05 SMALLMOLECULES[c] + 0.01 PE[c] ... <Preview truncated at 128 characters>	0	1000	orphan
BXT	[]	[]	[]	BIOMASS[c] ->	0	1000	orphan
R800	ammonia transport via diffusion	Transport reactions, Free diffusion	Transport reaction	<=> NH3[c]	-1000	1	orphan
R801				NO3[c] <=> H[c]	-1000	0	Rv1737c
R803	passive diffucion of nitrite out of the cell	Transport reactions, Proton-linked active transport	Transport reaction	NO2[c] <=>	-1000	0	orphan	Lofthouse 2013
R804	oxygen transport via diffusion	Transport reactions, Free diffusion	Transport reaction	<=> O2[c]	-1000	1	orphan
R805	CO2 transport via diffusion	Transport reactions, Free diffusion	Transport reaction	<=> CO2[c]	-1000	1000	orphan
R806	formate transport via diffusion	Transport reactions, Free diffusion	Transport reaction	-> FOR[c]	0	0	orphan
R807	glycolate transport via diffusion	Transport reactions, Free diffusion	Transport reaction	-> GLYCOLATE[c]	0	0	orphan
R808	acetate transport via diffusion	Transport reactions, Facilitated diffusion	Transport reaction	-> AC[c]	0	0	orphan
R809	acetaldehyde transport via facilitated diffusion	Transport reactions, Facilitated diffusion	Transport reaction	-> ACAL[c]	0	0	orphan
R810	anthranilate transport via facilitated diffusion	Transport reactions, Facilitated diffusion	Transport reaction	-> AN[c]	0	0	orphan
R811	citrulline transport via facilitated diffusion	Transport reactions, Facilitated diffusion	Transport reaction	-> CITR[c]	0	0	orphan
R812	glycerol transport via channel/putative glycerol uptake facilitator protein	Transport reactions, Facilitated diffusion	Transport reaction	-> GL[c]	0	1	orphan
R814	guanine transport via facilitated diffusion	Transport reactions, Facilitated diffusion	Transport reaction	-> GN[c]	0	0	orphan
R815	hypoxanthine transport via facilitated diffusion	Transport reactions, Facilitated diffusion	Transport reaction	-> HYXN[c]	0	0	orphan
R816	nicotinic acid transport via facilitated diffusion	Transport reactions, Facilitated diffusion	Transport reaction	-> NAC[c]	0	0	orphan
R817	glyceraldehyde transport via facilitated diffusion	Transport reactions, Facilitated diffusion	Transport reaction	-> T3[c]	0	0	orphan
R818	urea transport via facilitated diffusion	Transport reactions, Facilitated diffusion	Transport reaction	-> UREA[c]	0	0	orphan
R819	xanthine transport via facilitated diffusion	Transport reactions, Facilitated diffusion	Transport reaction	-> XAN[c]	0	0	orphan
R820	L-alanine transport via ABC system	Transport reactions, Osmotic shock-sensitive active transport (ABC system)	Transport reaction	ATP[c] -> ADP[c] + ALA[c]	0	0.0001	orphan
R821	L-arginine transport via ABC system	Transport reactions, Osmotic shock-sensitive active transport (ABC system)	Transport reaction	ATP[c] -> ADP[c] + PI[c] + ARG[c]	0	0.0001	orphan
R822	L-asparagine transport via ABC system/putative L-asparagine permease	Transport reactions, Osmotic shock-sensitive active transport (ABC system)	Transport reaction	ATP[c] -> ADP[c] + PI[c] + ASN[c]	0	0.0001	orphan
R823	L-aspartate transport via ABC system	Transport reactions, Osmotic shock-sensitive active transport (ABC system)	Transport reaction	ATP[c] -> ADP[c] + PI[c] + ASP[c]	0	0.0001	Rv2127
R824	Sucrose transport via ABC system/putative cellobiose transport permease	Transport reactions, Osmotic shock-sensitive active transport (ABC system)	Transport reaction	ATP[c] -> ADP[c] + PI[c] + SUC[c]	0	0	orphan
R825	cellobiose transport via ABC system/putative cellobiose transport permease	Transport reactions, Osmotic shock-sensitive active transport (ABC system)	Transport reaction	ATP[c] -> ADP[c] + PI[c] + CELB[c]	0	0	orphan
R826	L-cysteine transport via ABC system	Transport reactions, Osmotic shock-sensitive active transport (ABC system)	Transport reaction	ATP[c] -> ADP[c] + PI[c] + CYS[c]	0	0.0001	Rv2834c
R827	2,6-diaminopimelic acid transport via ABC system	Transport reactions, Osmotic shock-sensitive active transport (ABC system)	Transport reaction	ATP[c] -> ADP[c] + PI[c] + DAPIM[c]	0	0	orphan
R828	D-glutamate transport via ABC system	Transport reactions, Osmotic shock-sensitive active transport (ABC system)	Transport reaction	ATP[c] -> ADP[c] + PI[c] + DGLU[c]	0	0	orphan
R829	L-glutamine binding (glnH) and transport via ABC system (glnQ)	Transport reactions, Osmotic shock-sensitive active transport (ABC system)	Transport reaction	ATP[c] -> ADP[c] + PI[c] + GLN[c]	0	0.0001	Rv0411c AND Rv2565
R830	glutamate transport via ABC system	Transport reactions, Osmotic shock-sensitive active transport (ABC system)	Transport reaction	ATP[c] -> ADP[c] + PI[c] + GLU[c]	0	1	orphan
R831	L-histidine transport via ABC system	Transport reactions, Osmotic shock-sensitive active transport (ABC system)	Transport reaction	ATP[c] -> ADP[c] + PI[c] + HIS[c]	0	0.0001	Rv0411c
R832	L-isoleucine transport via ABC system	Transport reactions, Osmotic shock-sensitive active transport (ABC system)	Transport reaction	ATP[c] -> ADP[c] + PI[c] + ILE[c]	0	0.0001	orphan
R833	L-leucine transport via ABC system	Transport reactions, Osmotic shock-sensitive active transport (ABC system)	Transport reaction	ATP[c] -> ADP[c] + PI[c] + LEU[c]	0	0.0001	orphan
R834	L-lysine transport via ABC system	Transport reactions, Osmotic shock-sensitive active transport (ABC system)	Transport reaction	ATP[c] -> ADP[c] + PI[c] + LYS[c]	0	0.0001	orphan
R835	L-methionine transport via ABC system	Transport reactions, Osmotic shock-sensitive active transport (ABC system)	Transport reaction	ATP[c] -> ADP[c] + PI[c] + MET[c]	0	0.0001	orphan
R836	maltose transport via ABC system	Transport reactions, Osmotic shock-sensitive active transport (ABC system)	Transport reaction	ATP[c] -> ADP[c] + PI[c] + MLT[c]	0	0	orphan
R837	ornithine transport via ABC system	Transport reactions, Osmotic shock-sensitive active transport (ABC system)	Transport reaction	ATP[c] -> ADP[c] + PI[c] + ORN[c]	0	0	orphan
R838	phosphate transport via ATPase	Transport reactions, Proton-linked active transport	Transport reaction	ATP[c] -> ADP[c] + 2 PI[c]	0	1	Rv0934 AND Rv0936 AND Rv0935 AND Rv0933 OR Rv0932c AND Rv0930 AND Rv0929 AND Rv0933 OR Rv0928 AND Rv0930 AND Rv0928 AND Rv0933
R839	L-proline transport via ATPase	Transport reactions, Proton-linked active transport	Transport reaction	ATP[c] -> ADP[c] + PI[c] + PRO[c]	0	0.0001	orphan
R840	D-ribose transport via ABC system	Transport reactions, Osmotic shock-sensitive active transport (ABC system)	Transport reaction	ATP[c] -> ADP[c] + RIB[c] + PI[c]	0	0	orphan
R841	sulfate transport via ABC system cysTWA and sulfate-binding lipoprotein, subI	Transport reactions, Osmotic shock-sensitive active transport (ABC system)	Transport reaction	ATP[c] -> ADP[c] + PI[c] + SLF[c]	0	1	Rv2397c AND Rv2398c AND Rv2399c AND Rv2400c	Lofthouse 2013
R842	L-threonine transport via ABC system	Transport reactions, Osmotic shock-sensitive active transport (ABC system)	Transport reaction	ATP[c] -> ADP[c] + PI[c] + THR[c]	0	0.0001	orphan
R843	L-valine transport via ABC system	Transport reactions, Osmotic shock-sensitive active transport (ABC system)	Transport reaction	ATP[c] -> ADP[c] + PI[c] + VAL[c]	0	0.0001	orphan
R844	acetate transport via proton symport	Transport reactions, Proton-linked active transport	Transport reaction	H[c] -> AC[c]	0	0	orphan
R845	adenine transport via proton symport	Transport reactions, Proton-linked active transport	Transport reaction	H[c] -> AD[c]	0	0	orphan
R846	adenosine transport via proton symport	Transport reactions, Proton-linked active transport	Transport reaction	H[c] -> ADN[c]	0	0	orphan
R847	2-oxoglutarate transport via proton symport	Transport reactions, Proton-linked active transport	Transport reaction	H[c] -> AKG[c]	0	0	orphan
R848	L-aspartate transport in via proton symport	Transport reactions, Proton-linked active transport	Transport reaction	H[c] -> ASP[c]	0	0.0001	orphan
R849	L-aspartate transport via proton symport (2 H)	Transport reactions, Proton-linked active transport	Transport reaction	2 H[c] -> ASP[c]	0	0.0001	orphan
R850	L-asparate transport via proton symport (3 H)	Transport reactions, Proton-linked active transport	Transport reaction	3 H[c] -> ASP[c]	0	0.0001	orphan
R851	citrate transport via protone symport	Transport reactions, Proton-linked active transport	Transport reaction	3 H[c] -> CIT[c]	0	1	orphan
R852	deoxyadenosine transport via proton symport	Transport reactions, Proton-linked active transport	Transport reaction	H[c] -> DA[c]	0	0	orphan
R853	D-alanine transport via proton symport	Transport reactions, Proton-linked active transport	Transport reaction	H[c] -> DALA[c]	0	0	orphan
R854	deoxycytidine transport via proton symport	Transport reactions, Proton-linked active transport	Transport reaction	H[c] -> DC[c]	0	0	orphan
R855	deoxyinosine transport via proton symport	Transport reactions, Proton-linked active transport	Transport reaction	H[c] -> DIN[c]	0	0	orphan
R856	thymidine transport via proton symport	Transport reactions, Proton-linked active transport	Transport reaction	H[c] -> DT[c]	0	0	orphan
R857	deoxyuridine transport via proton symport	Transport reactions, Proton-linked active transport	Transport reaction	H[c] -> DU[c]	0	0	orphan
R858	ethanol transport via proton symport	Transport reactions, Proton-linked active transport	Transport reaction	H[c] -> ETH[c]	0	1	orphan
R859	fumarate transport via proton symport (2 H)	Transport reactions, Proton-linked active transport	Transport reaction	2 H[c] -> FUM[c]	0	0	orphan
R860	fumarate transport via proton symport (3 H)	Transport reactions, Proton-linked active transport	Transport reaction	3 H[c] -> FUM[c]	0	0	orphan
R861	4-aminobutyrate transport via proton symport	Transport reactions, Proton-linked active transport	Transport reaction	H[c] -> GABA[c]	0	0	orphan
R862	D-galactose transport in via proton symport	Transport reactions, Proton-linked active transport	Transport reaction	H[c] -> GLAC[c]	0	0	orphan
R863	D-glucose uptake via proton symport	Transport reactions, Proton-linked active transport	Transport reaction	H[c] -> GLC[c]	0	1	orphan
R864	L-glutamate efflux via proton symport	Transport reactions, Proton-linked active transport	Transport reaction	H[c] -> GLU[c]	0	1	orphan
R865	D-gluconate transport via proton symport/putative gluconate permease	Transport reactions, Proton-linked active transport	Transport reaction	H[c] -> GLUC[c]	0	0	orphan
R866	glycine transport via proton symport	Transport reactions, Proton-linked active transport	Transport reaction	H[c] -> GLY[c]	0	0.0001	orphan
R867	guanosine transport via proton symport	Transport reactions, Proton-linked active transport	Transport reaction	H[c] -> GSN[c]	0	0	orphan
R868	L-histidine transport via proton symport	Transport reactions, Proton-linked active transport	Transport reaction	H[c] -> HIS[c]	0	0.0001	orphan
R869	L-histidine transport via proton symport	Transport reactions, Proton-linked active transport	Transport reaction	HIS[c] -> H[c]	0	0.0001	orphan
R870	L-isoleucine transport via proton symport	Transport reactions, Proton-linked active transport	Transport reaction	H[c] -> ILE[c]	0	0.0001	orphan
R871	L-isoleucine transport via proton symport	Transport reactions, Proton-linked active transport	Transport reaction	ILE[c] -> H[c]	0	0.0001	orphan
R872	inosine transport via proton symport	Transport reactions, Proton-linked active transport	Transport reaction	H[c] -> INS[c]	0	0	orphan
R873	D-lactate transport via proton symport	Transport reactions, Proton-linked active transport	Transport reaction	H[c] -> LAC[c]	0	0	orphan
R874	L-leucine transport via proton symport	Transport reactions, Proton-linked active transport	Transport reaction	H[c] -> LEU[c]	0	0.0001	orphan
R875	L-leucine transport via proton symport	Transport reactions, Proton-linked active transport	Transport reaction	LEU[c] -> H[c]	0	0.0001	orphan
R876	L-lactate transport via proton symport/putative L-lactate permease	Transport reactions, Proton-linked active transport	Transport reaction	H[c] -> LLAC[c]	0	0	orphan
R877	L-lysine reversible transport via proton symport	Transport reactions, Proton-linked active transport	Transport reaction	H[c] -> LYS[c]	0	0.0001	orphan
R878	L-lysine reversible transport via proton symport	Transport reactions, Proton-linked active transport	Transport reaction	LYS[c] -> H[c]	0	0.0001	orphan
R879	malate transport via proton symport (2 H)	Transport reactions, Proton-linked active transport	Transport reaction	2 H[c] -> MAL[c]	0	0	orphan
R880	malate transport via proton symport (3 H)	Transport reactions, Proton-linked active transport	Transport reaction	3 H[c] -> MAL[c]	0	0	orphan
R881	L-phenylalanine transport via proton symport	Transport reactions, Proton-linked active transport	Transport reaction	H[c] -> PHE[c]	0	0.0001	orphan
R882	phosphate reversible transport via symport/ phosphate transport protein	Transport reactions, Proton-linked active transport	Transport reaction	H[c] -> PI[c]	0	1	Rv2281
R883	L-proline transport via proton symport	Transport reactions, Proton-linked active transport	Transport reaction	H[c] -> PRO[c]	0	0.0001	orphan
R884	L-proline transport via proton symport	Transport reactions, Proton-linked active transport	Transport reaction	PRO[c] -> H[c]	0	0.0001	orphan
R885	pyruvate transport via proton symport	Transport reactions, Proton-linked active transport	Transport reaction	H[c] -> PYR[c]	0	0	orphan
R886	L-serine transport via proton symport	Transport reactions, Proton-linked active transport	Transport reaction	H[c] -> SER[c]	0	0.0001	orphan
R887	L-serine transport via proton symport	Transport reactions, Proton-linked active transport	Transport reaction	SER[c] -> H[c]	0	0.0001	orphan
R888	succinate transport via proton symport (2 H)	Transport reactions, Proton-linked active transport	Transport reaction	2 H[c] -> SUCC[c]	0	0	orphan
R889	succinate transport via proton symport (3 H)	Transport reactions, Proton-linked active transport	Transport reaction	3 H[c] -> SUCC[c]	0	0	orphan
R890	succinate efflux via proton symport	Transport reactions, Proton-linked active transport	Transport reaction	SUCC[c] -> H[c]	0	0	orphan
R891	L-threonine transport via proton symport	Transport reactions, Proton-linked active transport	Transport reaction	H[c] -> THR[c]	0	0.0001	orphan
R892	L-threonine transport via proton symport	Transport reactions, Proton-linked active transport	Transport reaction	THR[c] -> H[c]	0	0.0001	orphan
R893	L-tryptophan transport via proton symport	Transport reactions, Proton-linked active transport	Transport reaction	H[c] -> TRP[c]	0	0.0001	orphan
R894	L-tyrosine transport via proton symport	Transport reactions, Proton-linked active transport	Transport reaction	H[c] -> TYR[c]	0	0.0001	orphan
R895	uracil transport via proton symport	Transport reactions, Proton-linked active transport	Transport reaction	H[c] -> URA[c]	0	0	orphan
R896	uridine transport via proton symport	Transport reactions, Proton-linked active transport	Transport reaction	H[c] -> URI[c]	0	0	orphan
R897	L-valine transport via proton symport	Transport reactions, Proton-linked active transport	Transport reaction	H[c] -> VAL[c]	0	0.0001	orphan
R898	L-valine transport via proton symport	Transport reactions, Proton-linked active transport	Transport reaction	VAL[c] -> H[c]	0	0.0001	orphan
R899	fructose transport via PEP:PTS	Transport reactions, Other transport, PTS:PEP transport system	Transport reaction	PEP[c] -> F6P[c] + PYR[c]	0	0	orphan
R900	fructose transport via PEP:PTS	Transport reactions, Other transport, PTS:PEP transport system	Transport reaction	PEP[c] -> F1P[c] + PYR[c]	0	0	orphan
R901	D-mannose transport via PEP:PTS	Transport reactions, Other transport, PTS:PEP transport system	Transport reaction	PEP[c] -> MAN6P[c] + PYR[c]	0	0	orphan
R902	trehalose transport via PEP:PTS	Transport reactions, Other transport, PTS:PEP transport system	Transport reaction	PEP[c] -> TRE6P[c] + PYR[c]	0	0	orphan
R903	lysine/cadaverine antiporter	Transport reactions, Other transport, Antiporters	Transport reaction	H[c] + CADA[c] -> LYS[c]	0	0	orphan
R904	citrate transport via succinate antiport	Transport reactions, Other transport, Antiporters	Transport reaction	SUCC[c] -> CIT[c]	0	1	orphan
R905	succinate/fumarate antiporter	Transport reactions, Other transport, Antiporters	Transport reaction	SUCC[c] -> FUM[c]	0	0	orphan
R906	glycerol-3-phosphate/phosphate antiporter	Transport reactions, Other transport, Antiporters	Transport reaction	PI[c] -> GL3P[c]	0	0	Rv2832c AND Rv2833c AND Rv2834c AND Rv2835c
R907	fatty acid transport protein (FATP)	Transport reactions, Fatty Acid transport	Transport reaction	-> PROPANOATE[c]	0	0	orphan
R908	fatty acid transport protein (FATP)	Transport reactions, Fatty Acid transport	Transport reaction	-> HEXANOATE[c]	0	0	orphan
R909	fatty acid transport protein (FATP)	Transport reactions, Fatty Acid transport	Transport reaction	-> HEXACOSANOATE[c]	0	0	orphan
R910	fatty acid transport protein (FATP)	Transport reactions, Fatty Acid transport	Transport reaction	-> TETRACOSANOATE[c]	0	0	orphan
R911	fatty acid transport protein (FATP)	Transport reactions, Fatty Acid transport	Transport reaction	-> TETRADECANOATE[c]	0	0	orphan
R912	fatty acid transport protein (FATP)	Transport reactions, Fatty Acid transport	Transport reaction	-> EICOSANOATE[c]	0	0	orphan
R913	fatty acid transport protein (FATP)	Transport reactions, Fatty Acid transport	Transport reaction	-> PENTADECANOATE[c]	0	0	orphan
R914	fatty acid transport protein (FATP)	Transport reactions, Fatty Acid transport	Transport reaction	-> HEPTADECANOATE[c]	0	0	orphan
R915	fatty acid transport protein (FATP)	Transport reactions, Fatty Acid transport	Transport reaction	-> NONADECANOATE[c]	0	0	orphan
R916	fatty acid transport protein (FATP)	Transport reactions, Fatty Acid transport	Transport reaction	-> HEXADECANOATE[c]	0	0	orphan	Lofthouse 2013
R917	fatty acid transport protein (FATP)	Transport reactions, Fatty Acid transport	Transport reaction	-> 9_HEXADECENOATE[c]	0	0	orphan
R918	fatty acid transport protein (FATP)	Transport reactions, Fatty Acid transport	Transport reaction	-> 9_OCTADECENOATE[c]	0	0	orphan
R919	fatty acid transport protein (FATP)	Transport reactions, Fatty Acid transport	Transport reaction	-> PENTADECANOATE[c]	0	0	orphan
R920	fatty acid transport protein (FATP)	Transport reactions, Fatty Acid transport	Transport reaction	-> DODECANOATE[c]	0	0	orphan
R921	TAG transporter	Transport reactions, Fatty Acid transport	Transport reaction	-> TAGcat[c]	0	0	orphan
R922	host lipid transport	Transport reactions, Fatty Acid transport	Transport reaction	-> PHOSPHATIDYLCHOLINE[c]	0	0	orphan
R923	mycobactin-mediated iron uptake	Transport reactions, cofactor transport, Iron	Transport reaction	ATP[c] + 0.001 MBTSEC[c] + 0.001 MBTWALL[c] -> ADP[c] + PI[c] + FE3[c]	0	0	orphan
R924	iron uptake via citrate	Transport reactions, cofactor transport, Iron	Transport reaction	-> CIT[c] + FE3[c]	0	1	orphan
R925	biotin transport	Transport reactions, cofactor transport, Biotin	Transport reaction	-> BIOTIN[c]	0	1	orphan
R926	Cobalt transport	Transport reactions, cofactor transport, Cobalt	Transport reaction	-> CO_II[c]	0	0	orphan
R927	Molybdenum transport	Transport reactions, cofactor transport, Molybdenum	Transport reaction	-> MO2[c]	0	0	orphan
R928	secreted protease	Transport reactions, secreted permease	Transport reaction	BSA[c] ->	0	0	orphan
R929	Electrophile x transport	Transport reactions, electrophile x	Transport reaction	-> ELECTROPHILE[X][c]	0	0	orphan
R930	H2X transport	Transport reactions, H2X	Transport reaction	-> H2X[c]	0	0	orphan
R931	N acetyl S conjugate	Transport reactions, N acetyl S conjugate	Transport reaction	-> N_ACETYL_S_CONJUGATE[c]	0	0	orphan
R932	cholesterol uptake (mce4 locus and supAB and mceG)	Transport reactions, cholesterol	Transport reaction	-> CHOLESTEROL[c]	0	0	Rv3494c AND Rv3495c AND Rv3496c AND Rv3497c AND Rv3498c AND Rv3499c AND Rv3500c AND Rv3501c AND Rv0655
R934	3-ketosteroid-delta-1-dehydrogenase, kstD	cholesterol degradation	Other	4ADSD[c] -> ADD[c]	0	1000	Rv3537
R935	KSH, 3-ketosteroid 9a-hydroxylase comprised of KshA (oxygenase) and KshB (oxygenase-reductase)	cholesterol degradation	Other	ADD[c] -> 9OHADD[c]	0	1000	Rv3526 AND Rv3571 AND Rv3572
R936	non-enzymatic	cholesterol degradation	Other	9OHADD[c] -> 3HSA[c]	0	1000	orphan
R937	oxygenase of 3-HSA 4-hydroxylase hsaA, reductase of 3-HSA 4-hydroxylase, hsaB	cholesterol degradation	Other	3HSA[c] -> 34DHSA[c]	0	1000	Rv3570c AND Rv3567c
R938	3,4-DHSA dioxygenase, hsaC	cholesterol degradation	Other	34DHSA[c] -> 49DSHA[c]	0	1000	Rv3568c
R940	degradation of C and D rings - precise pathway unclear	cholesterol degradation	Other	3 COA[c] + DOHNAA[c] -> ACCOA[c] + 2 PROPIONYLCOA[c] + 4ANDROSTENEDIONE[c]	0	1000	Rv3502c AND Rv3538 AND Rv3504 AND Rv3505 AND Rv3506 AND Rv3515c AND Rv3516 AND Rv3522 AND Rv3523
R941	degradation of 4-androstene-3,17-dione - precise pathway unclear	cholesterol degradation	Other	3 COA[c] + 4ANDROSTENEDIONE[c] -> PYR[c] + 3 PROPIONYLCOA[c]	0	1000	Rv3569c AND Rv3534c AND Rv3535c AND Rv3536c
iNJ661_ACGAMT	ACGAMT	Peptidoglycan Metabolism	Peptidoglycan Metabolism	UDPNAG[c] + UDCPP[c] -> UMP[c] + UNAGA[c]	0	1000	Rv1302	Jin 2010
iNJ661_CDAPPA160	CDAPPA160	Membrane Metabolism	Membrane Metabolism	CDPDG[c] -> 2 H[c] + CMP[c] + PA[c]	0	1000	Rv2289	Walters 2006
UDPP	UDPP	Peptidoglycan Metabolism	Peptidoglycan Metabolism	UDCPDP[c] <=> H[c] + PI[c] + UDCPP[c]	-1000	1000	Rv2136c	Darby 2012
iNJ661_FCOAH2	FCOAH2	Redox Metabolism	Redox Metabolism	FORCOA[c] -> H[c] + FOR[c] + COA[c]	0	1000	Rv2605c
iNJ661_GLCP	GLCP	Glycogen metabolism	Glycogen metabolism	PI[c] + GLYCOGEN[c] -> G1P[c]	0	1000	Rv1328	Sambou 2008
iNJ661_GLGC	GLGC	Glycogen metabolism	Glycogen metabolism	ATP[c] + H[c] + G1P[c] -> PPI[c] + ADPGLC[c]	0	0	Rv1213	Sambou 2008
iNJ661_GLCS1	GLCS1	Glycogen metabolism	Glycogen metabolism	ADPGLC[c] -> H[c] + ADP[c] + LINEAR-GLUCAN[c]	0	0	Rv1212c or Rv3032	Sambou 2008
GLUCANBRANCH	GLUCANBRANCH	Glycogen metabolism	Glycogen metabolism	LINEAR-GLUCAN[c] -> GLYCOGEN[c]	0	0	Rv1326c	Garg 2007, Sambou 2008
MALTOKINASE	MALTOKINASE	Glycogen metabolism	Glycogen metabolism	ATP[c] + MLT[c] -> ADP[c] + MLT1P[c]	0	1000	Rv0127	Mendez 2010
MLT1P	MLT1P	Glycogen metabolism	Glycogen metabolism	MLT1P[c] -> PI[c] + LINEAR-GLUCAN[c]	0	1000	Rv1327c	Kalscheuer 2010
TREX	TREX	Glycogen metabolism	Glycogen metabolism	GLYCOGEN[c] -> MALTODEXTRIN[c]	0	1000	Rv1564c	Kalscheuer 2010
TREY	TREY	Glycogen metabolism	Glycogen metabolism	MALTODEXTRIN[c] -> MALTOOLIGOSYL-TREHALOSE[c]	0	1000	Rv1563c	Sambou 2008
TREZ	TREZ	Glycogen metabolism	Glycogen metabolism	MALTOOLIGOSYL-TREHALOSE[c] -> TRE[c]	0	1000	Rv1562c	Sambou 2008
iNJ661_GLYCL	GLYCL	Folate Metabolism	Folate Metabolism	NAD[c] + THF[c] + GLY[c] -> H[c] + NADH[c] + CO2[c] + METTHF[c] + NH3[c]	0	0	Rv1826
iNJ661_MI3PP	MI3PP	Peptidoglycan Metabolism	Peptidoglycan Metabolism	MI3PD[c] -> PI[c] + MI[c]	0	1000	Rv1604	Movahedzadeh 2010
iNJ661_MI4PP	MI4PP	Peptidoglycan Metabolism	Peptidoglycan Metabolism	MI4PD[c] -> PI[c] + MI[c]	0	1000	Rv1604	Movahedzadeh 2010
iNJ661_DESAT18	DESAT18	Fatty Acid Metabolism	Fatty Acid Metabolism	H[c] + NADPH[c] + O2[c] + OCTADECANOYL_COA[c] -> NADP[c] + 9_OCTADECENOYL_COA[c]	0	1000	Rv1094 or Rv0824c	Dyer 2005
iNJ661_CODH3	CODH3	Redox Metabolism	Redox Metabolism	FERI[c] + 2 CO[c] -> 2 H[c] + 2 CO2[c] + FERO[c]	0	1000	Rv0373c and Rv0374c and Rv0375c	Zacharia 2012
COxt	COxt	Transport Reactions, Other Transport	Transport Reactions, Other Transport	<=> CO[c]	0	0	orphan	Zacharia 2012
iNJ661_MALTabc	MALTabc	Transport Reactions, Other Transport	Transport reaction	ATP[c] -> H[c] + ADP[c] + PI[c] + MLT[c]	0	0	Rv1236 and Rv1237 and Rv1238	Borich 2000
iNJ661_GTMLT	GTMLT	Other Amino Acid Metabolism	Amino Acid Metabolism	ALA[c] + GTHRD[c] -> CGLY[c] + GLUALA[c]	0	1000	Rv0773c and Rv2394	Dayaram 2006
iNJ661_MYC1CYC1	MYC1CYC1	Fatty Acid Metabolism	Fatty Acid Metabolism	SAM[c] + MEROACIDACP[c] -> H[c] + SAH[c] + MEROACIDCYC1ACP[c]	0	1000	Rv0470c	Glickman 2000
iNJ661_MYC1CYC2	MYC1CYC2	Fatty Acid Metabolism	Fatty Acid Metabolism	SAM[c] + MMEROACIDACP[c] -> H[c] + SAH[c] + MMEROACIDCYC1ACP[c]	0	1000	Rv0470c	Glickman 2000
iNJ661_MYC1CYC3	MYC1CYC3	Fatty Acid Metabolism	Fatty Acid Metabolism	SAM[c] + KMEROACIDACP[c] -> H[c] + SAH[c] + KMEROACIDCYC1ACP[c]	0	1000	Rv0470c	Glickman 2000
iNJ661_PREPHACPH	PREPHACPH	Membrane Metabolism	Membrane Metabolism	PREPHTHACP[c] -> H[c] + ACP[c] + PREPHTH[c]	0	1000	Rv2928	Chavadi 2011, Alibaud 2011
iNJ661_PREPPACPH	PREPPACPH	Membrane Metabolism	Membrane Metabolism	PREPPHTHACP[c] -> H[c] + ACP[c] + PREPPHTH[c]	0	1000	Rv2928	Chavadi 2011, Alibaud 2011
iNJ661_FASM1601	FASM1601	Membrane Metabolism	Membrane Metabolism	H[c] + 2 NADPH[c] + SMMALONYLCOA[c] + HEXADECANOATE[c] -> NADP[c] + CO2[c] + COA[c] + METHYL_OCTADECANOATE[c]	0	1000	Rv1662 or Rv1663	Chopra 2009
iNJ661_FASM180	FASM180	Membrane Metabolism	Membrane Metabolism	15 H[c] + 10 NADPH[c] + SMMALONYLCOA[c] + 4 MALCOA[c] + OCTANOATE[c] -> 10 NADP[c] + 5 CO2[c] + 5 COA[c] + TUBERCULOSTEROYL_ACP... <Preview truncated at 128 characters>	0	1000	Rv1662 or Rv1663	Chopra 2009
iNJ661_FASM1801	FASM1801	Membrane Metabolism	Membrane Metabolism	3 H[c] + 2 NADPH[c] + SMMALONYLCOA[c] + METHYL_OCTADECANOATE[c] -> 2 NADP[c] + CO2[c] + COA[c] + DMARACH[c]	0	1000	Rv1662 or Rv1663	Chopra 2009
iNJ661_FASM2001	FASM2001	Membrane Metabolism	Membrane Metabolism	H[c] + 2 NADPH[c] + SMMALONYLCOA[c] + DMARACH[c] -> 2 NADP[c] + CO2[c] + COA[c] + TMBHN[c]	0	1000	Rv1662 or Rv1663	Chopra 2009
iNJ661_FASM2002	FASM2002	Membrane Metabolism	Membrane Metabolism	3 H[c] + 2 NADPH[c] + SMMALONYLCOA[c] + OCTADECANOATE[c] -> 2 NADP[c] + CO2[c] + COA[c] + MARACH[c]	0	1000	Rv1662 or Rv1663	Chopra 2009
iNJ661_MYCTR	MYCTR	Cofactor, mycothiol biosynthesis	Cofactor, mycothiol biosynthesis	NADP[c] + MYCOTHIOL[c] <=> H[c] + NADPH[c] + MYCOTHIOL_S_CONJUGATE[c]	-1000	1000	Rv2855	Patel 1999, Hayward 2008
R116	nitrite reductase nirB and nirD	Nitrogen metabolism	Nitrogen metabolism	3 NADH[c] + NO2[c] -> 3 NAD[c] + NH3[c]	0	1000	Rv0252 or Rv0253	Malm 2009
3B-HydroxysteroidDehydrogenase	3B-HydroxysteroidDehydrogenase	cholesterol degradation	Other	H[c] + NAD[c] + CHOLESTEROL[c] -> NADH[c] + CHOLESTENONE[c]	0	1000	Rv1106c	Yang 2007
Pantothenate_Transport	Pantothenate_Transport	Transport Reactions, Other Transport	Transport reaction	-> PNTO[c]	0	0	orphan	Sambandamurthy 2002
R-c12-enoyl-CoAhydratase	R-c12-enoyl-CoAhydratase	Fatty Acid Metabolism	Fatty Acid Metabolism	DODECENOYL_COA[c] -> HYDROXYDODECANOYL_COA[c]	0	1000	Rv3389c	Sacco 2007
R-c12-enoyl-CoAdehydratase	R-c12-enoyl-CoAdehydratase	Fatty Acid Metabolism	Fatty Acid Metabolism	HYDROXYDODECANOYL_COA[c] -> DODECENOYL_COA[c]	0	1000	Rv3389c and Rv1484	Sacco 2007
R-c14-enoyl-CoAhydratase	R-c14-enoyl-CoAhydratase	Fatty Acid Metabolism	Fatty Acid Metabolism	TETRADECENOYL_COA[c] -> HYDROXYTETRADECANOYL_COA[c]	0	1000	Rv3389c	Sacco 2007
R-c14-enoyl-CoAdehydratase	R-c14-enoyl-CoAdehydratase	Fatty Acid Metabolism	Fatty Acid Metabolism	HYDROXYTETRADECANOYL_COA[c] -> TETRADECENOYL_COA[c]	0	1000	Rv3389c and Rv1484	Sacco 2007
R-c16-enoyl-CoAhydratase	R-c16-enoyl-CoAhydratase	Fatty Acid Metabolism	Fatty Acid Metabolism	HEXADECENOYL_COA[c] -> HYDROXYHEXADECANOYL_COA[c]	0	1000	Rv3389c	Sacco 2007
R-c16-enoyl-CoAdehydratase	R-c16-enoyl-CoAdehydratase	Fatty Acid Metabolism	Fatty Acid Metabolism	HYDROXYHEXADECANOYL_COA[c] -> HEXADECENOYL_COA[c]	0	1000	Rv3389c and Rv1484	Sacco 2007
Cholesterol_Cyp125	Cholesterol_Cyp125	cholesterol degradation	Other	CHOLESTENONE[c] -> 3OXOCHOLEST4EN26OATE[c]	0	1000	Rv3545c or Rv3518c	Van der Geize 2007
Cholesterol_FadD	Cholesterol_FadD	cholesterol degradation	Other	ATP[c] + 2 H[c] + COA[c] + 3OXOCHOLEST4EN26OATE[c] -> ADP[c] + 2 PPI[c] + 3OXOCHOLEST4EN26OYL_COA[c]	0	1000	Rv3515c or Rv1193	Van der Geize 2007
Cholesterol_FadE	Cholesterol_FadE	cholesterol degradation	Other	FAD[c] + 3OXOCHOLEST4EN26OYL_COA[c] -> FADH2[c] + 3OXOCHOLEST4_24DIEN26OYL_COA[c]	0	1000	Rv0244c or Rv3274c or Rv3544c or Rv3543c or Rv3560c or Rv3563 or Rv3564 or Rv3573c	Van der Geize 2007
Cholesterol_echA	Cholesterol_echA	cholesterol degradation	Other	3OXOCHOLEST4_24DIEN26OYL_COA[c] -> 24HYDROXY3OXOCHOLEST4EN26OYL_COA[c]	0	1000	Rv1071c or Rv3538	Van der Geize 2007
Cholesterol_fadB	Cholesterol_fadB	cholesterol degradation	Other	NAD[c] + 24HYDROXY3OXOCHOLEST4EN26OYL_COA[c] -> H[c] + NADH[c] + 3_24DIOXOCHOLEST4EN26OYL_COA[c]	0	1000	Rv0860	Van der Geize 2007
Chol_fadA5	Chol_fadA5	cholesterol degradation	Other	COA[c] + 3_24DIOXOCHOLEST4EN26OYL_COA[c] -> PROPIONYLCOA[c] + 3_OXOCHOL4EN24OYL_COA[c]	0	1000	Rv3546	Van der Geize 2007
Chol_fadE	Chol_fadE	cholesterol degradation	Other	FAD[c] + 3_OXOCHOL4EN24OYL_COA[c] -> FADH2[c] + 3_OXOCHOL4_22DIEN24OYL_COA[c]	0	1000	Rv0244c or Rv3274c or Rv3544c or Rv3543c or Rv3560c or Rv3563 or Rv3564 or Rv3573c	Van der Geize 2007
Chol_echA	Chol_echA	cholesterol degradation	Other	3_OXOCHOL4_22DIEN24OYL_COA[c] -> 22HYDROXY3OXOCHOL4EN24OYL_COA[c]	0	1000	Rv1071c or Rv3538	Van der Geize 2007
Chol_fadB	Chol_fadB	cholesterol degradation	Other	NAD[c] + 22HYDROXY3OXOCHOL4EN24OYL_COA[c] -> H[c] + NADH[c] + 3_22DIOXOCHOL4EN24OYL_COA[c]	0	1000	Rv0860	Van der Geize 2007
Bisnorchol_fadA5	Bisnorchol_fadA5	cholesterol degradation	Other	COA[c] + 3_22DIOXOCHOL4EN24OYL_COA[c] -> ACCOA[c] + 3_OXO_23_24BISNORCHOL4EN22OYL_COA[c]	0	1000	Rv3546	Van der Geize 2007
Bisnorchol_fadE	Bisnorchol_fadE	cholesterol degradation	Other	FAD[c] + 3_OXO_23_24BISNORCHOL4EN22OYL_COA[c] -> FADH2[c] + 3OXO23_24BISNORCHOL4_17DIEN22OYL_COA[c]	0	1000	Rv3544c and Rv3543c	Van der Geize 2007
Bisnorchol_MaoC	Bisnorchol_MaoC	cholesterol degradation	Other	3OXO23_24BISNORCHOL4_17DIEN22OYL_COA[c] -> 3OXO23_24BISNORCHOL4EN17OL22OYL_COA[c]	0	1000	Rv3541c or Rv3542c	Van der Geize 2007
Bisnorchol_Ltp2	Bisnorchol_Ltp2	cholesterol degradation	Other	3OXO23_24BISNORCHOL4EN17OL22OYL_COA[c] -> PROPIONYLCOA[c] + 4ADSD[c]	0	1000	Rv3540c	Van der Geize 2007
Androst_HsaD	Androst_HsaD	cholesterol degradation	Other	49DSHA[c] -> DOHNAA[c] + HYDROXYHEXADIENOATE[c]	0	1000	orphan	Van der Geize 2007
Androst_HsaEFG	Androst_HsaEFG	cholesterol degradation	Other	HYDROXYHEXADIENOATE[c] -> PYR[c] + PROPANOATE[c]	0	1000	orphan	Van der Geize 2007
DOHNAA_fadD3	DOHNAA_fadD3	cholesterol degradation	Other	ATP[c] + COA[c] + DOHNAA[c] -> PPI[c] + AMP[c] + DOHNA_COA[c]	0	1000	orphan
DOHNAA_hydroxy	DOHNAA_hydroxy	cholesterol degradation	Other	H[c] + NADPH[c] + DOHNA_COA[c] -> NADP[c] + HYDROXY-DOHNA_COA[c]	0	1000	orphan
DOHNAA_fadE30	DOHNAA_fadE30	cholesterol degradation	Other	FAD[c] + HYDROXY-DOHNA_COA[c] -> FADH2[c] + HMOOI-PROPENOYL_COA[c]	0	1000	orphan
DOHNAA_hydroxy2	DOHNAA_hydroxy2	cholesterol degradation	Other	HMOOI-PROPENOYL_COA[c] -> HMOOI-HYDROXYPROPANOYL_COA[c]	0	1000	orphan
DOHNAA_oxo	DOHNAA_oxo	cholesterol degradation	Other	NAD[c] + HMOOI-HYDROXYPROPANOYL_COA[c] -> H[c] + NADH[c] + HMOOI-OXOPROPANOYL_COA[c]	0	1000	orphan
HMOOI-CARBOXYLATE-Transport	HMOOI-CARBOXYLATE-Transport	cholesterol degradation	Other	HMOOI-CARBOXYLATE[c] <=>	-1000	0	orphan
DOHNAA_carboxylate	DOHNAA_carboxylate	cholesterol degradation	Other	HMOOI-OXOPROPANOYL_COA[c] -> ACCOA[c] + HMOOI-CARBOXYLATE[c]	0	1000	orphan
bDG6P_Transport	bDG6P_Transport	Transport Reactions, Other Transport	Transport reaction	-> bDG6P[c]	0	0	orphan

## Sheet: Metabolites
Metabolite Symbol	Metabolite Name
1_AMINO_PROPAN_2_OL[c]	1-amino-propan-2-ol
13PDG[c]	1,3-diphosphateglycerate
2_PHOSPHO_L_LACTATE[c]	2-phospho-L-lactate
22HYDROXY3OXOCHOL4EN24OYL_COA[c]	22-hydroxy-3-oxochol-4-en-24-oyl_COA
24HYDROXY3OXOCHOLEST4EN26OYL_COA[c]	24-hydroxy-3-oxocholest-4-en-26-oyl_COA
2A3KB[c]	2-amino-3-oxobutanoate
2MBECOA[c]	2-methylbut-2-enoyl-CoA (tiglyl-CoA, 2-methylcrotonoyl-CoA)
2MBUTCOA[c]	S-2-methyl-butyryl-CoA
2MBUTLIPO[c]	enzyme_N6-(S-[2-methylpropanoyl]dihydrolipoyl)lysine
2METHYLCISACONITATE[c]	2-methyl-cis-aconitate
2METHYLCITRATE[c]	2-methylcitrate
2PCDPMDE[c]	2-phospho-4-(cytidine_5-diphospho)-2-C-methyl-D-erythritol
2PG[c]	2-phosphoglycerate
3_22DIOXOCHOL4EN24OYL_COA[c]	22,3-dioxochol-4-en-24-oyl_COA
3_24DIOXOCHOLEST4EN26OYL_COA[c]	3,24-dioxocholest-4-en-26-oyl_COA
3_OXO_23_24BISNORCHOL4EN22OYL_COA[c]	3-oxo-23,24-bisnorchol-4-en-22-oyl_COA
3_OXOCHOL4_22DIEN24OYL_COA[c]	3-oxochol-4,22-dien-24-oyl_COA
3_OXOCHOL4EN24OYL_COA[c]	3-oxochol-4-en-24-oyl_COA
34DHSA[c]	3,4_dihydroxy_9,10_seco_nandrost_1,3,5(10)_triene_9,17_dione
3DDAH7P[c]	3-deoxy-D-arabino-heptulosonate-7-phosphate
3HSA[c]	3_hydroxy_9,10_seconandrost_1,3,5(10)_triene_9,17_dione
3MBECOA[c]	3-methylbut-2-enoyl-CoA (3-methylcrotonyl-CoA)
3MBUTCOA[c]	S-3-methyl-butyryl-CoA
3MBUTLIPO[c]	enzyme_N6-(S-[3-methylbutanoyl]dihydrolipoyl)lysine
3OXO23_24BISNORCHOL4_17DIEN22OYL_COA[c]	3-oxo-23,24-bisnorchol-4,17(20)-dien-22-oyl_COA
3OXO23_24BISNORCHOL4EN17OL22OYL_COA[c]	3-oxo-23,24-bisnorchol-4-en-17-ol-22-oyl_COA
3OXOCHOLEST4_24DIEN26OYL_COA[c]	3-oxocholest-4,24-dien-26-oyl_COA
3OXOCHOLEST4EN26OATE[c]	3-oxocholest-4-en-26-oic acid
3OXOCHOLEST4EN26OYL_COA[c]	3-oxocholest-4-en-26-oyl_COA
3PG[c]	3-phosphoglycerate
3PSER[c]	3-phospho-serine
3PSME[c]	5-enolpyruvyl-shikimate-3-phosphate
40_n_1_41_POLYP[c]	(polyphosphate)(n-1)
40_n_41_POLYP[c]	(polyphosphate)(n)
49DSHA[c]	4,5–9,10_diseco_3_hydroxy_5,9,17_trioxoandrosta_1(10),2_diene_4_oic acid
4ADSD[c]	4_androstene_3,17_dione
4ANDROSTENEDIONE[c]	4 androstenedione
4HPP[c]	p-hydroxyphenylpyruvate
4PPNCYS[c]	R-4-phosphopantothenoyl-L-cysteine
4PPNTE[c]	pantetheine_4-phosphate
4PPNTO[c]	D-4-phosphopantothenate
5_AMINO_LEVULINATE[c]	5-amino-levulinate
5MTA[c]	5-methylthioadenosine
7_8_DIAMINONONANOATE[c]	7,8-Diaminononanoate
8_AMINO7_OXONONANOATE[c]	8-amino-7-oxononanoate
9_HEXADECENOATE[c]	9-hexadecenoate
9_HEXADECENOYL_ACP[c]	9-hexadecenoyl-ACP
9_HEXADECENOYL_COA[c]	9-hexadecenoyl-CoA
9_OCTADECENOATE[c]	9-octadecenoate
9_OCTADECENOYL_ACP[c]	9-octadecenoyl-ACP
9_OCTADECENOYL_COA[c]	9-octadecenoyl-CoA
9OHADD[c]	9
A160GL3P[c]	A160GL3P
A6RP[c]	5-amino-6-(5-phosphoribosylamino)uracil
A6RP5P[c]	5-amino-6-(5-phosphoribitylamino)uracil
A6RP5P2[c]	5-amino-6-(5-phosphoribosylamino)uracil
AACCOA[c]	acetoacetyl-CoA
ABUT[c]	2-aceto-2-hydroxy-butyrate
AC[c]	acetate
AC1PIM1[c]	acyl phosphatidylinositol mannoside
AC1PIM2[c]	acyl phosphatidylinositol mannoside di_mannose
AC1PIM3[c]	di_acyl phosphatidylinositol mannoside di_mannose
AC2PIM1[c]	tri_acyl phosphatidylinositol mannoside di_mannose
AC2PIM2[c]	di-acyl phosphatidylinositol mannoside di-mannose
AC2PIM3[c]	di-acyl phosphatidylinositol mannoside tri-mannose
AC3PIM1[c]	tri-acyl phosphatidylinositol mannoside
AC3PIM2[c]	tri-acyl phosphatidylinositol di-mannose
AC3PIM3[c]	tri-acyl phosphatidylinositol tri-mannose
AC3PIM4[c]	tri-acyl phosphatidylinositol 4-mannose
AC3PIM5[c]	tri-acyl phosphatidylinositol 5-mannose
AC4PIM1[c]	4-acyl phosphatidylinositol mannoside
AC4PIM2[c]	tri-acyl phosphatidylinositol di-mannose
AC4PIM3[c]	tri-acyl phosphatidylinositol tri-mannose
AC4PIM5[c]	tri-acyl phosphatidylinositol 5-mannose
AC4PIM6[c]	tri-acyl phosphatidylinositol 6-mannose
AC4PIM7[c]	tri-acyl phosphatidylinositol 7-mannose
ACACP[c]	acetyl-ACP
ACAL[c]	acetaldehyde
ACCOA[c]	acetyl-CoA
ACETYLP[c]	acetylphosphate
ACLAC[c]	2-acetolactate
ACP[c]	acyl-carrier-protein
ACRCOA[c]	acrylyl-CoA
ACTAC[c]	acetoacetate
ACYL_MAS[c]	acyl-mas
ACYL_TRE_S_COA[c]	acyl-tre-s-coa
AD[c]	adenine
ADCHOR[c]	4-amino-4-deoxychorismate
ADD[c]	1,4_androstadiene_3,17_dione
ADENOSYL_COBRATE[c]	adenosyl-cobyrate
ADENOSYL_COBRINICACID_A_C_DIAMIDE[c]	adenosyl-cobyrinic acid a,c-diamide
ADENOSYLCOBINAMIDE_GDP[c]	adenosylcobinamide-GDP
ADENOSYLCOBINAMIDE[c]	adenosylcobinamide
ADENOSYLCOBINIMIDE[P][c]	adenosylcobinamide-P
ADLIPO[c]	enzyme_N6-(S-acetyldihydrolipoyl)lysine
ADN[c]	adenosine
ADOCBL[c]	adenosylcobalamin
ADP[c]	adenosine-diphosphate
ADPGLC[c]	ADP-glucose
AGL3P[c]	1-acyl-sn-glycerol-3P
AHHMD[c]	2-amino-4-hydroxy-6-hydroxymethyl-7,8-dihydropteridine_diphosphate
AHHMP[c]	6-hydroxymethyl-dihydropterin
AHMMP[c]	hydroxymethylpyrimidine
AHTD[c]	7,8-dihydroneopterin_3-triphosphate
AICAR[c]	amino-4-imidazolecarboxamide_ribotide
AIR[c]	5-aminoimidazole_ribonucleotide
AKG[c]	_x001A_-ketoglutarate
AKP[c]	2-dehydropantoate
ALA[c]	D-alanine
ALAALA[c]	D-alanyl-D-alanine
AMINOACETONE[c]	aminoacetone
AMP[c]	adenosine-monophosphate
AMPMP[c]	hydroxymethylpyrimidine_phosphate
AN[c]	anthranilate
APO_LIPO[c]	apolipo protein
APS[c]	adenylyl-sulfate
ARA_91_1_93_GALACTANDPP[c]	arabinogalactan_peptidoglycan
ARABINOGALACTAN_PEPTIDOGLYCAN[c]	arabinogalactan-decaprenylphosphate
ARABINOGALACTANDPP[c]	arabinogalactan_decaprenylphosphate
ARAFDPP[c]	arabinofuranose-decaprenylphosphate
ARG[c]	L-arginine
ARGSUCC[c]	L-arginino-succinate
ARP[c]	_x001A_-ribazole 5-phosphate
ASER[c]	O-acetyl-L-serine
ASN[c]	L-asparagine
ASP[c]	L-aspartate
ASP4P[c]	L-aspartyl-4-phosphate
ASPSA[c]	L-aspartate-semialdehyde
ASUC[c]	adenylo-succinate
ATP[c]	adenosine-triphosphate
bALA[c]	_x001A_-alanine
bDG1P[c]	_x001A_-D-Glucose_1-phosphate
bDG6P[c]	_x001A_-D-glucose-6-phosphate
bDGLC[c]	_x001A_-D-glucose
BETA_KETO_C22_ACYL_ACP[c]	beta-keto-c22-acyl-acp
BIOMASS[c]	biomass
BIOTIN_BCCP[c]	biotin-BCCP
BIOTIN_CO2[c]	BCCP-biotin-CO2
BIOTIN[c]	biotin
BSA[c]	bovine serum albumin
BUTANOYL_COA[c]	butanoyl-CoA
C78_3_OXY_MYCOLATE_ENZ[c]	3-oxo-C78-_x001A_-mycolate-ENZ
C78MYCOLATE_ENZ[c]	C78-_x001A_-mycolate-ENZ
C78MYCOLATE_PP[c]	C78-_x001A_-mycolate-PP
CAASP[c]	carbamoyl-L-aspartate
CADA[c]	cadaverine
CAIR[c]	4-carboxyaminoimidazole_ribonucleotide
cAMP[c]	cyclic-AMP
CAP[c]	carbamoyl-phosphate
CBHCAP[c]	3-carboxy-2-hydroxy-4-methylpentanoate
CDP[c]	cytidine-diphosphate
CDPDAG_TBA[c]	CDP-diacylglycerol-TBA
CDPDG[c]	CDP-diacylglycerol
CDPMDE[c]	4-(cytidine_5-diphospho)-2-C-methyl-D-erythritol
CELB[c]	cellobiose
CGLY[c]	cysteinylglycine
cGMP[c]	cyclic-GMP
CHOLESTENONE[c]	Cholest-4-en-3-one
CHOLESTEROL[c]	cholesterol
CHOLESTEROLxt[c]	External cholesterol
CHOR[c]	chorismate
CIS_DELTA_13_ENOYL_C32_ACYL_ACP[c]	cis-delta-13-enoyl-c32-acyl-acp
CIS_DELTA_19_ENOYL_C38_ACYL_ACP[c]	cis-delta-19-enoyl-c38-acyl-acp
CIS_DELTA_2_19_44_31_ENOYL_C50_ACYL_ACP[c]	cis-delta-2-19,31-enoyl-c50-acyl-acp
CIS_DELTA_2_19_44_37_ENOYL_C56_ACYL_ACP[c]	cis-delta-2-19,37-enoyl-c56-acyl-acp
CIS_DELTA_2_3_44_15_ENOYL_C34_ACYL_ACP[c]	cis-delta-2-3,15-enoyl-c34-acyl-acp
CIS_DELTA_2_3_44_21_ENOYL_C40_ACYL_ACP[c]	cis-delta-2-3,21-enoyl-c40-acyl-acp
CIS_DELTA_3_DODECANOYL_COA[c]	cis-delta-3-dodecanoyl-coa
CIS_DELTA_3_ENOYL_C22_ACYL_ACP[c]	cis-delta-3-enoyl-c22-acyl-acp
CIS_DELTA_37_ENOYL_DIMETHY_HYDROXY_C56_ACYL_ACP[c]	cis-delta-37-enoyl-dimethy-hydroxy-c56-acyl-acp
CIS_DELTA_37_ENOYL_METHY_HYDROXY_C56_ACYL_ACP[c]	cis-delta-37-enoyl-methy-hydroxy-c56-acyl-acp
CIS_DELTA_5_TETRADECANOYL_COA[c]	cis-delta-5-tetradecanoyl-coa
CIS_KETO_MEROACYL_ACP[c]	cis-keto-meroacyl-acp
CIS_METHOXY_MEROACYL_ACP[c]	cis-methoxy-meroacyl-acp
CISACONITATE[c]	cisaconitate
CIT[c]	citrate
CITR[c]	citrulline
CL[c]	cardiolipin
CMP[c]	cytidine-monophosphate
CO_II[c]	Co2+ (cobalt ion)
CO[c]	carbon monoxide
CO2[c]	carbon_dioxide
COA[c]	coenzyme_A
COB_45_II[c]	COB-II
COB_45_III[c]	COB-III
COB_I_RINICACID_A_C_DIAMIDE[c]	cob(I)yrinic acid a,c-diamide
COB_II_RINICACID_A_C_DIAMIDE[c]	cob(II)yrinic acid a,c-diamide
COB_II[c]	COB-II
COB_III[c]	COB-III
COB[I][c]	coenzyme B12
COPROPORPHYRINOGEN_III[c]	coproporphyrinogen_III
CPAD5P[c]	1-(o-carboxyphenylamino)-1-deoxyribulose-5-phosphate
CTP[c]	cytidine-5-triphosphate
CYCLOPROPYL_MEROACYL_ACP[c]	cyclopropyl-meroacyl-acp
CYS_NG_INS[c]	desacetylmycothiol_(1-D-myo-inosityl-2-(L-cysteinyl)amido-2-deoxy-_x001A_-D-glucopyranoside)
CYS[c]	L-cysteine
D_3_HYDROXY_C22_ACYL_ACP[c]	D-3-hydroxy-c22-acyl-acp
D6PGC[c]	6-phospho-D-gluconate
D6PGL[c]	D-glucono-_x001A_-lactone-6-phosphate
D6RP5P[c]	2,5-diamino-6-(ribosylamino)-4-(3H)-pyrimidinone_5-phosphate
D8RL[c]	6,7-dimethyl-8-(1-D-ribityl)lumazine
DA[c]	deoxyadenosine
DADP[c]	deoxyadenosine-diphosphate
DAG[c]	1,2-diacylglycerol
DALA[c]	D-alanine
DAPIM[c]	L,L-diaminopimelate
DATP[c]	deoxyadenosine-triphosphate
DB4P[c]	2,5-diamino-6-(ribosylamino)-4-(3H)-pyrimidinone_5-phosphate
DC[c]	deoxycytidine
DCDP[c]	deoxycytidine-diphosphate
DCMP[c]	deoxycytidine_monophosphate
DCTP[c]	deoxycytidine-triphosphate
DECANOATE[c]	decanoate
DECANOYL_COA[c]	decanoyl-CoA
DETHIOBIOTIN[c]	dethiobiotin
DGDP[c]	deoxyguanosine-diphosphate
DGLU[c]	D-glutamate
DGLYCERATE[c]	D-glycerate
DGMP[c]	deoxyguanosine-monophosphate
DGTP[c]	deoxyguanosine-triphosphate
DHAP[c]	dihydroxyacetone-phosphate
DHF[c]	7,8-dihydrofolate
DHLIPOYLPROTEIN[c]	enzyme_N6-(dihydrolipoyl)lysine
DHMVA[c]	2,3-dihydroxy-3-methylvalerate
DHN[c]	1,4-dihydroxy-2-naphthoate
DHP[c]	dihydro-neo-pterin
DHPT[c]	7,8-dihydropteroate
DHSK[c]	3-dehydro-shikimate
DIACYLTREHALOSE[c]	diacyltrehalose.
DIHYDRODIPICOLINATE[c]	L-2,3-dihydrodipicolinate
DIHYDROXYMETHYLPENTANOATE[c]	Dihydroxy-methylpentanoate
DIM_CYTO[c]	cytoplasmic_dimycocerosate
DIM[c]	dimycocerosate
DIMGP[c]	D-erythro-imidazole-glycerol-phosphate
DIN[c]	deoxyinosine
DLIPO[c]	dlipo
DMARACH[c]	di-methyl arachic acid
DMB[c]	dimethylbenzimidazole
DMK[c]	3-demethylubiquinone-8
DMPP[c]	dimethylallyl-pyrophosphate
DNA[c]	deoxyribonucleic acid
DOCOSANOATE[c]	docosanoate
DOCOSANOYL_ACP[c]	docosanoyl-ACP
DOCOSANOYL_COA[c]	docosanoyl-CoA
DODECANOATE[c]	dodecanoate
DODECANOYL_COA[c]	dodecanoyl-CoA
DODECENOYL_COA[c]	DODECENOYL_COA
DOHNA_COA[c]	9,17-dioxo-1,2,3,4,10,19-hexanorandrostan-5-oyl_COA
DOHNAA[c]	9,17_dioxo_1,2,3,4,10,19_hexanorandro_stan_5_oic acid
DOROA[c]	dihydroorotate
DPCOA[c]	dephospho-CoA
DPP[c]	dimethylallyl-pyrophosphate
DPPPR[c]	decaprenylphosphoryl_beta_D_5_phosphoribose
DPPR[c]	decaprenylphosphoryl_beta_D_5_ribose
DQT[c]	3-dehydroquinate
DR1P[c]	deoxyribose-1-phosphate
DR5P[c]	deoxyribose-5-phosphate
DT[c]	Dithiothreitol
DTDP[c]	deoxythymidine-5-diphosphate
DTDP4DH6DGLC[c]	dTDP-4-dehydro-6-deoxy-D-glucose
DTDP4DH6DMAN[c]	dTDP-4-dehydro-6-deoxy-L-mannose
DTDPGLC[c]	dTDP-glucose
DTDPRHAM[c]	dTDP-_x001A_-L-rhamnose
DTMP[c]	deoxythymidine 5-phosphate
DTTP[c]	deoxythymidine 5-triphosphate
DU[c]	deoxyuridine
DUDP[c]	deoxyuridine-diphosphate
DUMP[c]	deoxyuridine-phosphate
DUTP[c]	deoxyuridine-triphosphate
DX5P[c]	1-deoxy-D-xylulose 5-phosphate
E4P[c]	D-erythrose-4-phosphate
EICOSANOATE[c]	eicosanoate
EICOSANOYL_ACP[c]	eicosanoyl-ACP
EICOSANOYL_COA[c]	eicosanoyl-CoA
ELECTROPHILE[X][c]	electrophile-x
ETH[c]	ethanol
F1P[c]	fructose-1-phosphate
F420[0][c]	F420-0
F420[c]	coenzyme F420
F6P[c]	D-fructose-6-phosphate
FAD[c]	flavin adenine dinucleotide
FADH2[c]	flavin adenine dinucleotide reduced
FDP[c]	fructose-1,6-bisphosphate
FE2[c]	ferrous iron
FE3[c]	ferric iron
FERI[c]	oxidized ferredoxin
FERO[c]	reduced ferredoxin
FGAM[c]	5-phosphoribosyl-N-formylglycineamidine
FGAR[c]	5-phosphoribosyl-N-formylglycineamide
FMN[c]	flavin_mononucleotide
FMNH2[c]	flavin_mononucleotide reduced
FO[c]	FO
FOR[c]	formate
FORCOA[c]	formyl-coa
FPP[c]	trans, trans-farnesyl diphosphate
FRU[c]	fructose
FTHF[c]	4-fumaryl-acetoacetate
FUACAC[c]	_x001A_-L-fucose_1-phosphate
FUM[c]	fumarate
G1P[c]	_x001A_-D-glucose_1-phosphate
G3P[c]	D-glyceraldehyde-3-phosphate
G6P[c]	_x001A_-D-glucose-6-phosphate
GA1P[c]	D-glucosamine-1-phosphate
GA6P[c]	D-glucosamine-6-phosphate
GABA[c]	4-aminobutyrate_(GABA)
GAL1P[c]	_x001A_-D-galactose_1-phosphate
GALACTANDPP[c]	galactan-decaprenylphosphate
GAR[c]	5-phospho-ribosyl-glycineamide
GDP[c]	guanosine_diphosphate
GDPDHDOGAL[c]	GDP_4_dehydro_6_L_deoxygalactose
GDPDHDOMAN[c]	GDP-4-dehydro-6-deoxy-D-mannose
GDPFUC[c]	GDP_L_fucose
GDPMAN[c]	guanosine_diphosphate_mannose
GGPP[c]	geranylgeranyl_diphosphate
GL[c]	Glycerol
GL3P[c]	glycerol-3-phosphate
GLAC[c]	D-galactose
GLAL[c]	glycolaldehyde
GLC[c]	_x001A_-D-glucose
GLN[c]	glutamine
GLU[c]	glutamate
GLU1SEMIALD[c]	glutamate-1-semialdehyde
GLUALA[c]	5-L-glutamyl-L-alanine
GLUC[c]	gluconate
GLUCAN[c]	glucan
GLUGSAL[c]	L-glutamate__x001A_-semialdehyde
GLUP[c]	L-glutamate-5-phosphate
GLX[c]	glyoxylate
GLY[c]	glycine
GLYCOGEN[c]	GLYCOGEN
GLYCOLATE[c]	glycolate
GMP[c]	guanosine-monophosphate
GN[c]	guanine
GPP[c]	geranyl-PP
GSN[c]	guanosine
GTHRD[c]	reduced glutathione
GTP[c]	guanosine-triphosphate
H[c]	proton
h2o[c]	water
H2O2[c]	hydrogen_peroxide
H2S[c]	hydrogen_sulfide
H2SO3[c]	sulfurous_acid_
H2X[c]	H2X
HBA[c]	salicylate_(o-hydroxybenzoic_acid)
HBARHAM1[c]	hbarham1
HBARHAM2[c]	hbarham2
HCO3[c]	bicarbonate
HCYS[c]	L-homocysteine
HEME_FE2[c]	heme-fe2
HEME_FE3[c]	heme-fe3
HEMT[c]	4-methyl-5-(_x001A_-hydroxyethyl)thiazole
HEPPP[c]	heppp
HEPTADECANOATE[c]	heptadecanoate
HEPTADECANOYL_ACP[c]	heptadecanoyl-ACP
HEPTADECANOYL_COA[c]	heptadecanoyl-CoA
HEPTANOYL_COA[c]	heptanoyl-CoA
HEXACOSANOATE[c]	hexacosanoate
HEXACOSANOYL_ACP[c]	hexacosanoyl-ACP
HEXACOSANOYL_COA_CO2[c]	hexacosanoyl-CoA-CO2
HEXACOSANOYL_COA[c]	hexacosanoyl-CoA
HEXADECANOATE[c]	hexadecanoate
HEXADECANOYL_ACP[c]	hexadecanoyl-ACP
HEXADECANOYL_COA[c]	hexadecanoyl-COA
HEXADECANOYL_MAS[c]	hexadecanoyl-MAS
HEXADECENOYL_COA[c]	HEXADECENOYL_COA
HEXANOATE[c]	hexanoate
HEXANOYL_ACP[c]	hexanoyl-ACP
HEXANOYL_COA[c]	hexanoyl-CoA
HIBUT[c]	3-hydroxy-isobutyrate
HIBUTCOA[c]	3-hydroxy-isobutyryl-CoA
HIS[c]	L-histidine
HISOL[c]	histidinol
HISOLP[c]	L-histidinol-phosphate
HMB4PP[c]	1-hydroxy-2-methyl-2-(E)-butenyl_4-diphosphate
HMBUTCOA[c]	3-hydroxybutyryl-CoA
HMGLUTCOA[c]	3-hydroxy-3-methyl-glutaryl-CoA
HMOOI-CARBOXYLATE[c]	3-(3aS,4S,5R,7aS)-5-hydroxy-7a-methyl-1-oxo-octahydro-1H-indene-4-carboxylate
HMOOI-HYDROXYPROPANOYL_COA[c]	3-[(3aS,4S,5R,7aS)-5-hydroxy-7a-methyl-1-oxo-octahydro-1H-iden-4-yl]-3-hydroxypropanoyl_COA
HMOOI-OXOPROPANOYL_COA[c]	3-[(3aS,4S,5R,7aS)-5-hydroxy-7a-methyl-1-oxo-octahydro-1H-iden-4-yl]-3-oxopropanoyl_COA
HMOOI-PROPENOYL_COA[c]	(2E)-3-[(3aS,4S,5R,7aS)-5-hydroxy-7a-methyl-1-oxo-octahydro-1H-iden-4-yl]prop-2-enoyl_COA
HOMOGEN[c]	homogentisate
HPPP[c]	hppp
HSER[c]	homoserine
HYDROGENOBYRINATE_A_C_DIAMIDE[c]	hydrogenobyrinate_a,c_diamide
HYDROGENOBYRINATE[c]	hydrogenobyrinate
HYDROXY-DOHNA_COA[c]	5-hydroxy-3-[(3aS,4S,5R,7aS)-7a-methyl-1,5-dioxo-octahydro-1H-iden-4-yl]propanoyl_COA
HYDROXYAKG[c]	D-4-hydroxy-2-keto-glutarate
HYDROXYDODECANOYL_COA[c]	HYDROXYDODECANOYL_COA
HYDROXYGLU[c]	D-4-hydroxy-glutarate
HYDROXYHEXADECANOYL_COA[c]	HYDROXYHEXADECANOYL_COA
HYDROXYHEXADIENOATE[c]	(2E,4E)-2-Hydroxyhexa-2,4-dienoate
HYDROXYMETHYLBILANE[c]	hydroxymethylbilane
HYDROXYPHTHIOCERANOYL_COA[c]	hydroxyphthioceranoyl-CoA
HYDROXYTETRADECANOYL_COA[c]	HYDROXYTETRADECANOYL_COA
HYXN[c]	hypoxanthine
IBUTCOA[c]	ibutcoa
IBUTLIPO[c]	ibutlipo
ICHOR[c]	isochorismate
ICIT[c]	isocitrate
IGP[c]	indole-3-glycerol-phosphate
ILE[c]	L-isoleucine
IMACP[c]	imidazole_acetol-phosphate
IMP[c]	inosine-5-phosphate
INS[c]	inosine
IP[c]	inositol_phosphate
IPP[c]	_x001A_3-isopentenyl-PP
IPPMAL[c]	2-isopropylmalate
ISUCC[c]	iminoaspartate_(_x001A_-iminosuccinate)
KMEROACIDACP[c]	keto meroacid ACP
KMEROACIDCYC1ACP[c]	cyclopropanated keto-meroacid ACP (1 cyclopropane ring)
LAC[c]	D-lactate
LAM[c]	lipoarabinomannan
LEU[c]	L-leucine
LINEAR-GLUCAN[c]	LINEAR-GLUCAN
LIPID1[c]	lipid1
LIPID2_AMIDATED[c]	lipid2-amidated
LIPID2[c]	lipid2
LIPO[c]	enzyme N6-(lipoyl)lysine
LIPOYLPROTEIN[c]	H-protein-(lipoyl)lysine
LLAC[c]	lactate
LLCT[c]	cystathionine
LM[c]	lipomannan
LPPG[c]	LPPG
LYS[c]	L-lysine
MAACCOA[c]	maacoa
MACAC[c]	4-maleyl-acetoacetate
MACRCOA[c]	methylacrylyl-CoA
MAG[c]	monoacylglycerol
MAHMPPP[c]	4-amino-5-hydroxymethyl-2-methylpyrimidine-pyrophosphate
MAL[c]	malate
MALACP[c]	malonyl-ACP
MALCOA[c]	malonyl-CoA
MALTODEXTRIN[c]	MALTODEXTRIN
MALTOOLIGOSYL-TREHALOSE[c]	MALTOOLIGOSYL-TREHALOSE
MAN[c]	mannose
MAN1P[c]	_x001A_-D-mannose_1-phosphate
MAN6P[c]	mannose-6-phosphate
MAPC[c]	mycolic_acid_x001A_arabinogalactan-peptidoglycan_complex
MARACH[c]	methyl arachidic acid
MAS[c]	mas
MBT_HOLO[c]	mycobactinF-HOLO
MBT[c]	mycobactin
MBTA_SAL[c]	mycobactinA-SAL
MBTB_SER[c]	mycobactinB-SER
MBTCD_HBA[c]	mycobactinCD-HBA
MBTE_LYS[c]	mycobactinE-LYS
MBTF_LYS[c]	mycobactinF-LYS
MBTSEC[c]	mycobactinSEC
MBTWALL[c]	mycobactinWALL
MDAPIM[c]	meso-diaminopimelate
MDE4P[c]	2-C-methyl-D-erythritol-4-phosphate
MDECPP[c]	2-C-methyl-D-erythritol-2,4-cyclodiphosphate
MEROACIDACP[c]	alpha meroacid ACP
MEROACIDCYC1ACP[c]	cyclopropanated alpha meroacid ACP (1 cyclopropane ring)
MEROACYL_AMP[c]	meroacyl-AMP
MET[c]	methionine
METHF[c]	5,10-methenyl-THF
METHYL_OCTADECANOATE[c]	METHYL_OCTADECANOATE
METHYLISOCITRATE[c]	methylisocitrate
METHYMALONATE[c]	methylmalonate
METTHF[c]	5,10-methylene-THF
MGLUTCOA[c]	3-methylglutaconyl-CoA
MI[c]	myo-inositol
MI3PD[c]	1D-myo-inositol 3-phosphate
MI4PD[c]	1D-myo-inositol 4-phosphate
MK[c]	ubiquinone-8
MKH2[c]	ubiquinol-8
MLT[c]	maltose
MLT1P[c]	maltose-1-phosphate
MMEROACIDACP[c]	methoxy meroacid ACP
MMEROACIDCYC1ACP[c]	cyclopropanated methyl hydroxy keto meroacid ACP (1 cyclopropane ring)
MO2[c]	molybdenum_ion
MOAD_COOH[c]	moad-cooh
MOAD_COSH[c]	moad-cosh
MOLYBDENUM[c]	molybdenum
MOLYBDOPTERIN_GDP[c]	molybdopterin_guanine_dinucleotide
MOLYBDOPTERIN[c]	molybdopterin
MOP[c]	4-methyl-2-oxopentanoate
MPD[c]	mannosyl-ß-1-phosphodolichol
MPET[c]	4-methyl-5-(_x001A_-hydroxyethyl)thiazole_phosphate
MTHF[c]	5-methyl-THF
MTR1P[c]	5-methylthioribose-1-phosphate
MYCOCEROSOYL_MAS[c]	mycocerosoyl-mas
MYCOLIPANOIC_ACP[c]	mycolipanoic-ACP
MYCOLIPDIENOYL_ACP[c]	mycolipdienoyl-acp
MYCOLIPENOYL_ACP[c]	mycolipenoyl-acp
MYCOSIDE[B][c]	mycoside_b
MYCOTHIOL_S_CONJUGATE[c]	mycothiol-s-conjugate
MYCOTHIOL[c]	mycothiol
N_ACETYL_S_CONJUGATE[c]	n-acetyl-s-conjugate
NAAD[c]	deamido-nad
NAC[c]	nicotinate
NACD[c]	nicotinate_ribonucleoside
NACN[c]	nicotinate_nucleotide
NAD[c]	nicotinamide_adenine_dinucleotide
NADH[c]	nicotinamide_adenine_dinucleotide_-_reduced
NADP[c]	nicotinamide_adenine_dinucleotide_phosphate
NADPH[c]	Nicotinamide_adenine_dinucleotide_phosphate_-_reduced
NAG_INS[c]	1-D-myo-inosityl-2-acetamido-2-deoxy-_x001A_-D-glucopyranoside
NAGA1P[c]	N-acetyl-glucosamine-1-phosphate
NAGDPP[c]	N-acetyl-glucosamine-DPP
NAGLU[c]	N-acetyl-L-glutamate
NAGLUP[c]	N-acetylglutamyl-phosphate
NAGLUS[c]	N-acetyl-L-glutamate_5-semialdehyde
NAM[c]	nicotinamide
NAMD[c]	nicotinamide_riboside
NAMN[c]	nicotinamide_mononucleotide
NAORN[c]	N-acetyl-L-ornithine
NG_INS[c]	glucosaminyl-inositol
NH3[c]	ammonia
NO2[c]	nitrite
NO3[c]	nitrate
NONADECANOATE[c]	nonadecanoate
NONADECANOYL_ACP[c]	nonadecanoyl-ACP
NONADECANOYL_COA[c]	nonadecanoyl-COA
NONANOYL_COA[c]	nonanoyl-COA
NPP[c]	nerylpyrophosphate
NPRAN[c]	N-(5-phosphoribosyl)-anthranilate
O2[c]	oxygen
OA[c]	oxaloacetate
OAHSER[c]	O-acetyl-L-homoserine
OBUT[c]	2-oxobutanoate
OCTACOSANOYL_ACP[c]	octacosanoyl-ACP
OCTACOSANOYL_COA[c]	octacosanoyl-COA
OCTADECANOATE[c]	octadecanoate
OCTADECANOYL_ACP[c]	octadecanoyl-ACP
OCTADECANOYL_COA[c]	octadecanoyl-CoA
OCTANOATE[c]	OCTANOATE
OCTANOYL_ACP[c]	octanoyl-acp
OCTANOYL_COA[c]	octanoyl-coa
OICAP[c]	oicap
OMP[c]	orotidine-5-phosphate
OMVAL[c]	2-keto-3-methyl-valerate
OPP[c]	octaprenyl_diphosphate
ORN[c]	ornithine
ORNxt[c]	external ornithine
OROA[c]	orotate
OSB[c]	O-succinylbenzoate
OSBCOA[c]	O-succinylbenzoyl-CoA
OSLHSER[c]	O-succinyl-L-homoserine
OTHIO[c]	thioredoxin_disulfide
OXOMETHYLPENTANOATE[c]	2-oxo-3-methylpentanoate
P_L_GLX[c]	poly-l-glutamate/glutamine (pl-glx) cell wall structure
P5C[c]	pyrroline_5-carboxylate
PA_TBA[c]	PA-tuberculostearic_acid
PA[c]	L-phosphatidate
PABA[c]	para-aminobenzoic_acid
PANT[c]	L-pantoate
PAP[c]	adenosine_3,5-bisphosphate
PAPS[c]	3-phosphoadenylyl-sulfate
PE[c]	L-1-phosphatidyl-ethanolamine
PENTA_METHYL_TRICONTANOYL_COA[c]	penta-methyl-tricontanoyl-coa
PENTA_METHYL_TRICONTANOYL[c]	penta-methyl-tricontanoyl
PENTADECANOATE[c]	pentadecanoate
PENTADECANOYL_ACP[c]	pentadecanoyl-ACP
PENTADECANOYL_COA[c]	pentadecanoyl-CoA
PENTANOYL_COA[c]	pentanoyl-CoA
PEP[c]	phosphoenolpyruvate
PEPTIDOGLYCAN[c]	peptidoglycan
PG[c]	L-1-phosphatidyl-glycero
PGP[c]	L-1-phosphatidylglycerol-phosphate
PHBAD1[c]	PHBAD1
PHBAD2[c]	PHBAD2
PHDIM_CYTO[c]	cytoplasmic_phthiocerol_dimycocerosate
PHDIM[c]	phthiocerol dimycocerosate
PHDIMRHAM1[c]	phdimrham1
PHDIMRHAM2[c]	phdimrham2
PHE[c]	phenylalanine
PHEN[c]	prephenate
PHENOLPHTHIODIOLONE[A][c]	phenolphthiodiolone A
PHOSPHATIDYLCHOLINE[c]	phosphatidylcholine
PHOSPHO_PENTA_METHYL_TRICONTANOYL_COA[c]	phospho-penta-methyl-tricontanoyl-coa
PHP[c]	3-phospho-hydroxypyruvate
PHPAA_COA[c]	phpaa-coa
PHPYR[c]	phenylpyruvate
PHSER[c]	o-phospho-l-homoserine
PHTHIODIOLONE[A][c]	phthiodiolone_a
PI_TBA[c]	pi-tuberculostearic_acid
PI[c]	phosphate
PIMELOYL_COA[c]	pimeloyl-coa
PIMS[c]	phosphatidyl_myo-inositol_mannosides
PNTO[c]	pantothenate
POLYACYLTREHALOSE[c]	polyacyltrehalose
PORPHOBILILOGIN[c]	porphobilinogen
ppGpp[c]	ppgpp
PPI[c]	pyrophosphate
PPM[c]	polyprenolmannose
PPPP[c]	pppp
PPTC[c]	phenolphthiocerol
PPTT[c]	pptt
PRAM[c]	5-phosphoribosylamine
PRBAMP[c]	phosphoribosylformiminoAICAR-phosphate
PRBATP[c]	5-phosphoribosyl_1-pyrophosphate
PRECORIN_3A[c]	precorrin-3A
PRECORIN_3B[c]	precorrin-3B
PRECORIN_4B[c]	precorrin-4B
PRECORIN_6X[c]	precorrin-6x
PRECORIN_6Y[c]	precorrin-6y
PRECORIN_8X[c]	precorrin-8x
PRECORIN[2][c]	precorrin-2
PRECORIN[5][c]	precorrin-5
PRECURSOR[Z][c]	precursor-Z
PREPHTH[c]	phthiocerol precursor
PREPHTHACP[c]	phthiocerol precursor bound ACP
PREPPHTH[c]	phenolic phthiocerol precursor
PREPPHTHACP[c]	phenolic phthiocerol precursor bound ACP
PRFICA[c]	phosphoribosyl-formamido-carboxamide
PRFP[c]	phosphoribosylformiminoAICAR-phosphate
PRLP[c]	phosphoribulosylformimino-AICAR-P
PRO[c]	proline
PROPANOATE[c]	propanoate
PROPIONYLACP[c]	propionyl-ACP
PROPIONYLCOA[c]	propionyl-CoA
PROPIONYLP[c]	propionyl-P
PROTEIN[c]	average_mycobacterial_protein
PROTOHEME_FE2[c]	protoheme
PROTOPORPHYRIN_IX[c]	protoporphyrin_IX
PROTOPORPHYRINOGEN[c]	protoporphyrinogen_IX
PRPP[c]	5-phosphoribosyl_1-pyrophosphate
PS[c]	phosphatidylserine
PTC[c]	phthiocerol
PTHIOCERANOYL_COA[c]	phthioceranoyl-coa
PTRSC[c]	putrescine
PTT[c]	ptt
PYR[c]	pyruvate
QA[c]	quinolinate
R1P[c]	ribose-1-phosphate
R5P[c]	D-ribose-5-phosphate
RHAMNAGDPP[c]	Rha-GlcNAc-DPP
RIB[c]	Ribose
RIBFLAV[c]	riboflavin
RL5P[c]	D-ribulose-5-phosphate
RMMALONYLACP[c]	(R)-methylmalonyl-ACP
RMMALONYLCOA[c]	(R)-methylmalonyl-CoA
RNA[c]	ribonucleic_acid
RTHIO[c]	reduced_thioredoxin
S7P[c]	D-sedoheptulose-7-phosphate
SAH[c]	S-adenosyl-L-homocysteine
SAICAR[c]	5-phosphoribosyl-4-(N-succinocarboxamide)-5-aminoimidazole
SAL[c]	salicylate
SAM_2_OXOBUTANOATE[c]	S-adenosyl-4-methylthio-2-oxobutanoate
SAM[c]	S-adenosyl-L-methionine
SAOPIM[c]	N-succinyl-2-amino-6-ketopimelate
SAP[c]	H-protein-S-(aminomethyldihydrolipoyl)lysine
SDAPIM[c]	N-succinyl-L,L-2,6-diaminopimelate
SDLIPO[c]	succinyldihydrolipoyl
SER[c]	serine
SHCHC[c]	2-succinyl-6-hydroxy-2,4-cyclohexadiene-1-carboxylate
SL[1][c]	SL_1
SL1278_CYTO[c]	cyptoplasmic_SL1278_(SL-1_precursor)
SL1278_WALL[c]	SL1278 (sl1 precursor)
SLF[c]	sulfate
SMALLMOLECULES[c]	small_molecules
SME[c]	shikimate
SME3P[c]	shikimate-3-phosphate
SMMALONYLCOA[c]	(S)-methyl-malonyl-CoA
SPRMD[c]	spermidine
SUC[c]	sucrose
SUCC[c]	succinate
SUCCOA[c]	succinyl-CoA
SUCCSAL[c]	succinate_semialdehyde_(succinic_semialdehyde)
T3[c]	D-glyceraldehyde-3-phosphate
TAGbio[c]	triacylglycerol
TAGcat[c]	triacylglycerol
TETRACOSANOATE[c]	tetracosanoate
TETRACOSANOYL_ACP[c]	tetracosanoyl-ACP
TETRACOSANOYL_COA[c]	tetracosanoyl-CoA
TETRADECANOATE[c]	tetradecanoate_
TETRADECANOYL_ACP[c]	tetradecanoyl-ACP
TETRADECANOYL_COA[c]	tetradecanoyl-CoA
TETRADECENOYL_COA[c]	TETRADECENOYL_COA
TETRAHYDRODIPICOLINATE[c]	tetrahydrodipicolinate
THF[c]	tetrahydrofolate
THFG[c]	THF-L-glutamate
THI[c]	thiamine
THIP[c]	thiamine-phosphate
THR[c]	threonine
TMBHN[c]	tri-methyl behenic acid
TRANS_DELTA_2_DODECANOYL_COA[c]	trans-delta-2-dodecanoyl-coa
TRANS_DELTA_2_ENOYL_C22_ACYL_ACP[c]	trans-delta-2-enoyl-c22-acyl-acp
TRANS_DELTA_2_HYDROXY_DODECANOYL_COA[c]	trans-delta-2-hydroxy-dodecanoyl-coa
TRANS_KETO_MEROACYL_ACP[c]	trans-keto-meroacyl-acp
TRANS_METHOXY_MEROACYL_ACP[c]	trans-methoxy-meroacyl-acp
TRE[c]	trehalose
TRE[S][c]	sulfated_trehalose
TRE6P[c]	trehalose_6-phosphate
TREHALOSEDIMYCOLATE[c]	trehalosedimycolate_(TDM)
TREHALOSEMONOMYCOLATE_40_CY_41_[c]	cytoplasmic_trehalosemonomycolate_(TMM)
TREHALOSEMONOMYCOLATE[c]	trehalosemonomycolate_(TMM)
TREHALOSEMONOMYCOLATE[P][c]	cytoplasmic_trehalosemonomycolate-P
TRIDECANOYL_COA[c]	tridecanoyl-CoA
TRNA_GLU[c]	tRNAGlu
TRP[c]	tryptophan
TS_COSH_TYR[c]	L-tyrosine/ThiS-COSH_complex
TS_PROTEIN[c]	ThiS_protein/C1of_Tyrosine,_4hydroxybenzyl_alcohol_complex
TUBERCULOSTEROYL_ACP[c]	Tuberculostearic acid (TBSA)
TYR[c]	tyrosine
UDCPDP[c]	undecaprenyl diphosphate
UDCPP[c]	undecaprenyl phosphate
UDP_91_NAM_58_NGM_93_AGMDAPIM[c]	UDP[NAM:NGM]AGMDAPIM
UDP_91_NAM_58_NGM_93_AGMDAPIMAA[c]	UDP[NAM:NGM]AGMDAPIMAA
UDP_91_NAM_58_NGM_93_ALA[c]	UDP[NAM:NGM]ALA
UDP_91_NAM_58_NGM_93_ALAGLU[c]	UDP[NAM:NGM]ALAGLU
UDP[c]	uridine-diphosphate
UDPG[c]	UDP-D-glucose
UDPGAL[c]	UDP-galactose
UDPGALF[c]	UDP-D-galacto-1,4-furanose
UDPNAG[c]	UDP-N-acetyl-D-glucosamine
UDPNAGPEE[c]	UDP-GlcNAc-pyruvate_enol_ether
UDPNAM[c]	UDP-N-acetylmuramate
UDPNGM[c]	UDPNGM
UMP[c]	uridine-monophosphate
UNAGA[c]	undecaprenyl diphospho N-acetyl glucosamine
UNDECANOYL_COA[c]	undecanoyl-CoA
URA[c]	uracil
UREA[c]	urea
URI[c]	Uridine
UROPORPHYRINOGEN_III[c]	uroporphyrinogen-III
UTP[c]	uridine-triphosphate
VAL[c]	valine
X5P[c]	D-xylulose-5-phosphate
XAN[c]	xanthine
XMP[c]	xanthosine-5-phosphate
XTSINE[c]	xanthosine

## Sheet: References
References
1. Jin Y, Xin Y, Zhang W, Ma Y (2010) Mycobacterium tuberculosis Rv1302 and Mycobacterium smegmatis MSMEG_4947 have WecA function and MSMEG_4947 is required for the growth of M. smegmatis. FEMS Microbiol Lett 310: 54-61.
2. Walters SB, Dubnau E, Kolesnikova I, Laval F, Daffe M, et al. (2006) The Mycobacterium tuberculosis PhoPR two-component system regulates genes essential for virulence and complex lipid biosynthesis. Mol Microbiol 60: 312-330.
3. Darby CM, Venugopal A, Ehrt S, Nathan CF (2011) Mycobacterium tuberculosis gene Rv2136c is dispensable for acid resistance and virulence in mice. Tuberculosis (Edinb) 91: 343-347.
4. Sambou T, Dinadayala P, Stadthagen G, Barilone N, Bordat Y, et al. (2008) Capsular glucan and intracellular glycogen of Mycobacterium tuberculosis: biosynthesis and impact on the persistence in mice. Mol Microbiol 70: 762-774.
5. Garg SK, Alam MS, Kishan KV, Agrawal P (2007) Expression and characterization of alpha-(1,4)-glucan branching enzyme Rv1326c of Mycobacterium tuberculosis H37Rv. Protein Expr Purif 51: 198-208.
6. Mendes V, Maranha A, Lamosa P, da Costa MS, Empadinhas N (2010) Biochemical characterization of the maltokinase from Mycobacterium bovis BCG. BMC Biochem 11: 21.
7. Kalscheuer R, Syson K, Veeraraghavan U, Weinrick B, Biermann KE, et al. (2010) Self-poisoning of Mycobacterium tuberculosis by targeting GlgE in an alpha-glucan pathway. Nat Chem Biol 6: 376-384.
8. Movahedzadeh F, Wheeler PR, Dinadayala P, Av-Gay Y, Parish T, et al. (2010) Inositol monophosphate phosphatase genes of Mycobacterium tuberculosis. BMC Microbiol 10: 50.
9. Dyer DH, Lyle KS, Rayment I, Fox BG (2005) X-ray structure of putative acyl-ACP desaturase DesA2 from Mycobacterium tuberculosis H37Rv. Protein Sci 14: 1508-1517.
10. Zacharia VM, Shiloh MU (2012) Effect of carbon monoxide on Mycobacterium tuberculosis pathogenesis. Med Gas Res 2: 30.
11. Borich SM, Murray A, Gormley E (2000) Genomic arrangement of a putative operon involved in maltose transport in the Mycobacterium tuberculosis complex and Mycobacterium leprae. Microbios 102: 7-15.
12. Dayaram YK, Talaue MT, Connell ND, Venketaraman V (2006) Characterization of a glutathione metabolic mutant of Mycobacterium tuberculosis and its resistance to glutathione and nitrosoglutathione. J Bacteriol 188: 1364-1372.
13. Glickman MS, Cox JS, Jacobs WR, Jr. (2000) A novel mycolic acid cyclopropane synthetase is required for cording, persistence, and virulence of Mycobacterium tuberculosis. Mol Cell 5: 717-727.
14. Chavadi SS, Edupuganti UR, Vergnolle O, Fatima I, Singh SM, et al. (2011) Inactivation of tesA reduces cell wall lipid production and increases drug susceptibility in mycobacteria. J Biol Chem 286: 24616-24625.
15. Alibaud L, Rombouts Y, Trivelli X, Burguiere A, Cirillo SL, et al. (2011) A Mycobacterium marinum TesA mutant defective for major cell wall-associated lipids is highly attenuated in Dictyostelium discoideum and zebrafish embryos. Mol Microbiol 80: 919-934.
16. Chopra T, Gokhale RS (2009) Polyketide versatility in the biosynthesis of complex mycobacterial cell wall lipids. Methods Enzymol 459: 259-294.
17. Patel MP, Blanchard JS (1999) Expression, purification, and characterization of Mycobacterium tuberculosis mycothione reductase. Biochemistry 38: 11827-11833.
18. Malm S, Tiffert Y, Micklinghoff J, Schultze S, Joost I, et al. (2009) The roles of the nitrate reductase NarGHJI, the nitrite reductase NirBD and the response regulator GlnR in nitrate assimilation of Mycobacterium tuberculosis. Microbiology 155: 1332-1339.
19. Yang X, Dubnau E, Smith I, Sampson NS (2007) Rv1106c from Mycobacterium tuberculosis is a 3beta-hydroxysteroid dehydrogenase. Biochemistry 46: 9058-9067.
20. Sambandamurthy VK, Wang X, Chen B, Russell RG, Derrick S, et al. (2002) A pantothenate auxotroph of Mycobacterium tuberculosis is highly attenuated and protects mice against tuberculosis. Nat Med 8: 1171-1174.
21. Sacco E, Covarrubias AS, O'Hare HM, Carroll P, Eynard N, et al. (2007) The missing piece of the type II fatty acid synthase system from Mycobacterium tuberculosis. Proc Natl Acad Sci U S A 104: 14628-14633.
22. Van der Geize R, Yam K, Heuser T, Wilbrink MH, Hara H, et al. (2007) A gene cluster encoding cholesterol catabolism in a soil actinomycete provides insight into Mycobacterium tuberculosis survival in macrophages. Proc Natl Acad Sci U S A 104: 1947-1952.
