# Supplementary material for: Integrated Modeling of Gene Regulatory and Metabolic Networks in Mycobacterium tuberculosis
Source: PLoS Comput Biol. 2015 Nov 30;11(11):e1004543. doi: 10.1371/journal.pcbi.1004543 (PMC4664399; doi:10.1371/journal.pcbi.1004543)
Supplement: S2 Table — (XLSX) [file pcbi.1004543.s003.xlsx]

## Sheet: CarbonSources
S2 Table. Condition-specific TF knockout growth defect predictions
TF	Griffin P	7H9	Griffin	Sautons	ac	akg	ala	asn	caproate	chol	cit	dala	f6p	g6p	glc	gln	glu	gly	llac	mal	oleate	palmitate	propionate	pyruvate	tre	nitASN	nitGLN	nitGLU	nitSER
Rv0022c	0.981	0.558704	0.487967	0.487967	0.487967	0.487985	0.487967	0.487967	0.487967	0.474357	0.487951	0.487986	0.487994	0.488005	0.487992	0.487963	0.487957	0.487977	0.487986	0.487979	0.487967	0.487968	0.487967	0.487967	0.487994	0.487968	0.562832	0.691775	0.627012
Rv0023	0.002	0.533339	0.53351	0.53351	0.533511	0.53353	0.533511	0.533511	0.533511	0.450876	0.533493	0.533532	0.53354	0.533552	0.533537	0.533507	0.5335	0.533522	0.533532	0.533524	0.533511	0.533512	0.533511	0.53351	0.53354	0.533511	0.533432	0.533434	0.53334
Rv0042c	0.713	1.00001	1.00033	1.00033	1.00033	1.00037	1.00033	1.00033	1.00033	1.00034	1.0003	1.00037	1.00039	1.00041	1.00038	1.00032	1.00031	1.00035	1.00037	1.00036	1.00033	1.00033	1.00033	1.00033	1.00039	1.00033	1.00018	1.00019	1.00001
Rv0047c	0.634	0.376927	0.361658	0.361658	0.348926	0.361672	0.348788	0.348788	0.349333	0.318324	0.361647	0.348855	0.349296	0.349191	0.349254	0.361656	0.361651	0.348942	0.348879	0.348812	0.34956	0.349468	0.348975	0.349266	0.349296	0.361659	0.361605	0.361607	0.361627
Rv0054	0.076	0.574809	0.574994	0.574994	0.574994	0.575015	0.574995	0.574995	0.574995	0.574997	0.574975	0.575017	0.575025	0.575038	0.575023	0.57499	0.574982	0.575006	0.575017	0.575008	0.574995	0.574995	0.574995	0.574994	0.575025	0.574995	0.574909	0.574912	0.57481
Rv0081	0.777	0.358699	0.339787	0.339787	0.358815	0.339799	0.358815	0.339787	0.358815	0.339789	0.340086	0.3398	0.339805	0.358842	0.339804	0.339784	0.33978	0.339794	0.3398	0.358824	0.358815	0.339788	0.345277	0.339787	0.339805	0.339787	0.339737	0.339738	0.3587
Rv0135c	0.749	0.388332	0.387509	0.387509	0.360335	0.386632	0.360335	0.360335	0.360335	0.360337	0.387747	0.360349	0.38685	0.387286	0.387045	0.360332	0.386758	0.379531	0.360349	0.360344	0.375426	0.373202	0.360335	0.384929	0.386843	0.387367	0.387686	0.391501	0.443258
Rv0158	0.982	1.00001	1.00033	1.00033	1.00033	1.00037	1.00033	1.00033	1.00033	1.00034	1.0003	1.00037	1.00039	1.00041	1.00038	1.00032	1.00031	1.00035	1.00037	1.00036	1.00033	1.00033	1.00033	1.00033	1.00039	1.00033	1.00018	1.00019	1.00001
Rv0195	0.95	1.00001	1.00033	1.00033	1.00033	1.00037	1.00033	1.00033	1.00033	1.00034	1.0003	1.00037	1.00039	1.00041	1.00038	1.00032	1.00031	1.00035	1.00037	1.00036	1.00033	1.00033	1.00033	1.00033	1.00039	1.00033	1.00018	1.00019	1.00001
Rv0212c	0.826	1.00001	1.00033	1.00033	1.00033	1.00037	1.00033	1.00033	1.00033	1.00034	1.0003	1.00037	1.00039	1.00041	1.00038	1.00032	1.00031	1.00035	1.00037	1.00036	1.00033	1.00033	1.00033	1.00033	1.00039	1.00033	1.00018	1.00019	1.00001
Rv0238	0.051	0.892256	0.857115	0.857115	0.760762	0.7782	0.760762	0.760762	0.760762	0.763098	0.835694	0.776231	0.836819	0.851806	0.833453	0.779738	0.806425	0.77613	0.776231	0.771294	0.760767	0.760768	0.760813	0.79162	0.836819	0.83585	0.844257	0.892187	0.999226
Rv0273c	0.657	1.00001	1.00033	1.00033	1.00033	1.00037	1.00033	1.00033	1.00033	0.931934	1.0003	1.00037	1.00039	1.00041	1.00038	1.00032	1.00031	1.00035	1.00037	1.00036	1.00033	1.00033	1.00033	1.00033	1.00039	1.00033	1.00018	1.00019	1.00001
Rv0275c	0.826	1.00002	1.00034	1.00034	1.00033	1.00037	1.00033	1.00033	1.00033	1.00034	1.0003	1.00037	1.0004	1.00042	1.00039	1.00032	1.00031	1.00035	1.00037	1.00036	1.00033	1.00033	1.00033	1.00033	1.0004	1.00034	1.00018	1.0002	1.00001
Rv0302	0.865	0.334626	0.24944	0.24944	0.24944	0.249449	0.24944	0.24944	0.24944	0.267443	0.249432	0.24945	0.249454	0.249459	0.249453	0.249438	0.249435	0.249445	0.24945	0.249446	0.24944	0.249441	0.24944	0.24944	0.249454	0.249441	0.267648	0.267734	0.267355
Rv0324	0.53	0.544721	0.544896	0.544896	0.544897	0.553112	0.544897	0.544897	0.544897	0.345562	0.552839	0.544918	0.544926	0.544938	0.547635	0.553096	0.544885	0.544908	0.544918	0.54491	0.553105	0.553106	0.553105	0.544896	0.544926	0.544897	0.544816	0.55295	0.553065
Rv0330c	0.918	1.00001	1.00033	1.00033	1.00033	1.00037	1.00033	1.00033	1.00033	1.00034	1.0003	1.00037	1.00039	1.00041	1.00038	1.00032	1.00031	1.00035	1.00037	1.00036	1.00033	1.00033	1.00033	1.00033	1.00039	1.00033	1.00018	1.00019	1.00001
Rv0339c	0.849	1.00001	1.00033	1.00033	1.00033	1.00037	1.00033	1.00033	1.00033	1.00034	1.0003	1.00037	1.00039	1.00041	1.00038	1.00032	1.00031	1.00035	1.00037	1.00036	1.00033	1.00033	1.00033	1.00033	1.00039	1.00033	1.00018	1.00019	1.00001
Rv0353	0.777	1.00001	1.00033	1.00033	1.00033	1.00037	1.00033	1.00033	1.00033	1.00034	1.0003	1.00037	1.00039	1.00041	1.00038	1.00032	1.00031	1.00035	1.00037	1.00036	1.00033	1.00033	1.00033	1.00033	1.00039	1.00033	1.00018	1.00019	1.00001
Rv0465c	0.999	0.334235	0.334343	0.334343	0.334343	0.334355	0.334343	0.334343	0.334343	0.334345	0.334332	0.334356	0.334361	0.334369	0.33436	0.33434	0.334336	0.33435	0.334356	0.334351	0.334343	0.334344	0.334343	0.334343	0.334361	0.334343	0.334294	0.334295	0.334236
Rv0472c	0.294	1.00001	1.00033	1.00033	1.00033	1.00037	1.00033	1.00033	1.00033	1.00034	1.0003	1.00037	1.00039	1.00041	1.00038	1.00032	1.00031	1.00035	1.00037	1.00036	1.00033	1.00033	1.00033	1.00033	1.00039	1.00033	1.00018	1.00019	1.00001
Rv0494	0.634	0.31959	0.318986	0.318986	0.318988	0.426178	0.318988	0.318988	0.318988	0.31899	0.426148	0.319	0.319004	0.319011	0.426183	0.426159	0.318982	0.318994	0.319	0.318996	0.426162	0.426163	0.426162	0.318987	0.319004	0.318987	0.426099	0.426101	0.568884
Rv0576	0.919	0.405689	0.405819	0.405819	0.40582	0.405835	0.40582	0.40582	0.40582	0.405822	0.405806	0.405836	0.405842	0.405851	0.40584	0.405816	0.405811	0.405828	0.405836	0.40583	0.40582	0.40582	0.40582	0.405819	0.405842	0.40582	0.40576	0.405761	0.40569
Rv0602c	0.749	0.543308	0.996823	0.996823	1.00033	0.995935	1.0001	1.00033	1.00033	1.00034	0.977971	0.923793	0.997801	0.99859	0.998014	1.00032	0.985922	1.00035	1.00037	1.00036	1.00033	1.00033	1.00033	1.00033	0.997802	0.984338	0.534858	0.53486	0.999892
Rv0653c	0.715	1.00001	1.00033	1.00033	1.00033	1.00037	1.00033	1.00033	1.00033	1.00034	1.0003	1.00037	1.00039	1.00041	1.00038	1.00032	1.00031	1.00035	1.00037	1.00036	1.00033	1.00033	1.00033	1.00033	1.00039	1.00033	1.00018	1.00019	1.00001
Rv0674	0.199	1.00001	1.00033	1.00033	1.00033	1.00037	1.00033	1.00033	1.00033	1.00034	1.0003	1.00037	1.00039	1.00041	1.00038	1.00032	1.00031	1.00035	1.00037	1.00036	1.00033	1.00033	1.00033	1.00033	1.00039	1.00033	1.00018	1.00019	1.00001
Rv0678	0.713	0.453842	0.445515	0.445515	0.445502	0.445507	0.453077	0.445502	0.445502	0.338463	0.445472	0.453095	0.44554	0.445542	0.44554	0.445494	0.445483	0.445503	0.44556	0.445506	0.445502	0.445502	0.445502	0.445493	0.44554	0.445527	0.445375	0.445377	0.445469
Rv0681	0.804	1.00001	1.00033	1.00033	1.00033	1.00037	1.00033	1.00033	1.00033	0.542845	1.0003	1.00037	1.00039	1.00041	1.00038	1.00032	1.00031	1.00035	1.00037	1.00036	1.00033	1.00033	1.00033	1.00033	1.00039	1.00033	1.00018	1.00019	1.00001
Rv0691c	0.895	0.511586	0.469449	0.469449	0.413552	0.44685	0.413552	0.413552	0.430839	0.309176	0.466101	0.424113	0.442252	0.486961	0.43059	0.436566	0.417957	0.425451	0.389087	0.420723	0.484648	0.481357	0.420594	0.442217	0.442271	0.442693	0.461455	0.561786	0.561687
Rv0735	0.969	1.00001	1.00033	1.00033	1.00033	1.00037	1.00033	1.00033	1.00033	1.00034	1.0003	1.00037	1.00039	1.00041	1.00038	1.00032	1.00031	1.00035	1.00037	1.00036	1.00033	1.00033	1.00033	1.00033	1.00039	1.00033	1.00018	1.00019	1.00001
Rv0757	0.012	0.416549	0.424141	0.424141	0.424141	0.424157	0.424141	0.424141	0.424141	0.408192	0.424127	0.424158	0.424164	0.424174	0.424162	0.424138	0.424132	0.42415	0.424158	0.424151	0.424141	0.424142	0.424141	0.424141	0.424164	0.424142	0.408075	0.408077	0.424005
Rv0767c	0.827	0.464775	0.431318	0.43109	0.430406	0.430975	0.430298	0.430298	0.431995	0.315916	0.43137	0.430392	0.454197	0.45884	0.470215	0.431102	0.430633	0.430704	0.430392	0.430279	0.432456	0.432388	0.430855	0.430911	0.453987	0.430914	0.430993	0.433108	0.496819
Rv0818	0.749	1.00001	1.00033	1.00033	1.00033	1.00037	1.00033	1.00033	1.00033	1.00034	1.0003	1.00037	1.00039	1.00041	1.00038	1.00032	1.00031	1.00035	1.00037	1.00036	1.00033	1.00033	1.00033	1.00033	1.00039	1.00033	1.00018	1.00019	1.00001
Rv0880	0.221	1.00001	1.00033	1.00033	1.00033	1.00037	1.00033	1.00033	1.00033	1.00034	1.0003	1.00037	1.00039	1.00041	1.00038	1.00032	1.00031	1.00035	1.00037	1.00036	1.00033	1.00033	1.00033	1.00033	1.00039	1.00033	1.00018	1.00019	1.00001
Rv0967	0.392	0.395165	0.333444	0.333444	0.333444	0.333456	0.333444	0.333444	0.333444	0.333446	0.333433	0.333457	0.333462	0.33347	0.333461	0.333442	0.333437	0.333451	0.333457	0.333452	0.333444	0.333445	0.333444	0.333444	0.333462	0.333445	0.376414	0.376415	0.376349
Rv0981	0.749	1.00001	1.00033	1.00033	1.00033	1.00037	1.00033	1.00033	1.00033	1.00034	1.0003	1.00037	1.00039	1.00041	1.00038	1.00032	1.00031	1.00035	1.00037	1.00036	1.00033	1.00033	1.00033	1.00033	1.00039	1.00033	1.00018	1.00019	1.00001
Rv1019	0.989	1.00001	1.00033	1.00033	1.00033	1.00037	1.00033	1.00033	1.00033	1.00034	1.0003	1.00037	1.00039	1.00041	1.00038	1.00032	1.00031	1.00035	1.00037	1.00036	1.00033	1.00033	1.00033	1.00033	1.00039	1.00033	1.00018	1.00019	1.00001
Rv1033c	0.976	0.393786	0.393913	0.393913	0.393913	0.393928	0.393913	0.393914	0.393914	0.276544	0.3939	0.393929	0.393935	0.393944	0.393933	0.39391	0.393905	0.393921	0.393929	0.393923	0.393914	0.393914	0.393914	0.393913	0.393935	0.393914	0.393855	0.411995	0.393787
Rv1049	0.864	0.318742	0.299565	0.299565	0.299565	0.299576	0.299565	0.299565	0.299565	0.299566	0.299555	0.299577	0.299581	0.299588	0.29958	0.299562	0.299559	0.299571	0.299577	0.299572	0.299565	0.299565	0.299565	0.299565	0.299581	0.299565	0.299521	0.299522	0.299469
Rv1167c	0.271	1.00001	1.00033	1.00033	1.00033	1.00037	1.00033	1.00033	1.00033	1.00034	1.0003	1.00037	1.00039	1.00041	1.00038	1.00032	1.00031	1.00035	1.00037	1.00036	1.00033	1.00033	1.00033	1.00033	1.00039	1.00033	1.00018	1.00019	1.00001
Rv1186c	0.698	1.00001	1.00033	1.00033	1.00033	1.00037	1.00033	1.00033	1.00033	1.00034	1.0003	1.00037	1.00039	1.00041	1.00038	1.00032	1.00031	1.00035	1.00037	1.00036	1.00033	1.00033	1.00033	1.00033	1.00039	1.00033	0.998362	0.966146	1.00001
Rv1189	0.677	1.00001	1.00033	1.00033	1.00033	1.00037	1.00033	1.00033	1.00033	1.00034	1.0003	1.00037	1.00039	1.00041	1.00038	1.00032	1.00031	1.00035	1.00037	1.00036	1.00033	1.00033	1.00033	1.00033	1.00039	1.00033	1.00018	1.00019	1.00001
Rv1219c	0.715	0.844121	0.800738	0.800738	1.00033	1.00037	1.00033	1.00033	1.00033	1.00034	0.972567	1.00037	0.723059	0.604414	0.906455	1.00032	1.00031	1.00035	1.00037	1.00036	1.00033	1.00033	1.00033	1.00033	0.72066	0.614517	1.00018	1.00019	1.00001
Rv1255c	0.433	0.477551	0.469237	0.469237	0.469223	0.469229	1.00007	0.469223	0.469223	0.469224	0.469192	0.912969	0.469263	0.469265	0.469263	0.469215	0.469203	0.469225	0.469284	0.469227	0.469223	0.469223	0.469223	0.469214	0.469263	0.46925	0.469089	0.469091	0.469189
Rv1287	0.804	0.416813	0.336926	0.336926	0.336927	0.336939	0.336927	0.336927	0.336927	0.940788	0.336915	0.33694	0.336945	0.336952	0.336944	0.336924	0.33692	0.336934	0.33694	0.336935	0.336927	0.336927	0.999142	0.336926	0.336945	0.336927	1.00018	1.00019	1.00001
Rv1332	0.585	1.00001	1.00033	1.00033	1.00033	1.00037	1.00033	1.00033	1.00033	1.00034	1.0003	1.00037	1.00039	1.00041	1.00038	1.00032	1.00031	1.00035	1.00037	1.00036	1.00033	1.00033	1.00033	1.00033	1.00039	1.00033	1.00018	1.00019	1.00001
Rv1353c	0.804	0.354596	0.354709	0.354709	0.35471	0.354723	0.35471	0.35471	0.35471	0.314256	0.354698	0.354724	0.354729	0.354737	0.354728	0.354707	0.354702	0.354717	0.354724	0.354718	0.35471	0.35471	0.35471	0.35471	0.354729	0.35471	0.354657	0.354659	0.354596
Rv1395	0.678	1.00001	1.00033	1.00033	1.00033	1.00037	1.00033	1.00033	1.00033	1.00034	1.0003	1.00037	1.00039	1.00041	1.00038	1.00032	1.00031	1.00035	1.00037	1.00036	1.00033	1.00033	1.00033	1.00033	1.00039	1.00033	1.00018	1.00019	1.00001
Rv1404	0.062	0.775044	0.502266	0.502266	1.00014	0.997942	1.00014	1.00014	0.968084	0.997367	0.510016	0.999131	0.76559	0.680069	0.784806	1.00016	0.828138	1.00015	0.999131	0.997791	0.986988	0.984065	1.00014	0.943423	0.765415	0.486067	0.499861	0.871332	0.99913
Rv1423	0.006	0.315525	0.315626	0.315626	0.315627	0.315638	0.315627	0.315627	0.315627	0.315628	0.315616	0.315639	0.315644	0.315651	0.315642	0.315624	0.31562	0.315633	0.315639	0.315634	0.315627	0.315627	0.315627	0.315626	0.315644	0.315627	0.31558	0.315581	0.315525
Rv1460	0.133	1.00001	1.00033	1.00033	1.00033	1.00037	1.00033	1.00033	1.00033	1.00034	1.0003	1.00037	1.00039	1.00041	1.00038	1.00032	1.00031	1.00035	1.00037	1.00036	1.00033	1.00033	1.00033	1.00033	1.00039	1.00033	1.00018	1.00019	1.00001
Rv1473A	0.223	0.982151	0.505573	0.505573	1.00009	0.505592	0.505574	0.505574	0.999143	0.505576	0.564456	0.505593	0.505601	0.505612	0.505599	0.50557	0.505563	0.505584	0.505593	0.999016	0.992144	0.505574	0.907782	0.505573	0.505601	0.505574	0.505499	0.505501	0.999134
Rv1556	0.827	0.301285	0.257303	0.257303	0.257303	0.257313	0.257303	0.257303	0.257303	0.257305	0.257295	0.257313	0.257317	0.257323	0.257316	0.257301	0.257298	0.257309	0.257313	0.25731	0.257304	0.257304	0.257304	0.257303	0.257317	0.257304	0.602628	0.691275	0.670752
Rv1657	0.632	0.220424	0.198976	0.198976	0.198976	0.198984	0.198976	0.198976	0.198976	0.198977	0.19897	0.198984	0.198987	0.198992	0.198986	0.198975	0.198972	0.19898	0.198984	0.198981	0.198976	0.198977	0.198976	0.198976	0.198987	0.198977	0.198947	0.198948	0.198913
Rv1674c	0.715	1.00001	1.00033	1.00033	1.00033	1.00037	1.00033	1.00033	1.00033	1.00034	1.0003	1.00037	1.00039	1.00041	1.00038	1.00032	1.00031	1.00035	1.00037	1.00036	1.00033	1.00033	1.00033	1.00033	1.00039	1.00033	1.00018	1.00019	1.00001
Rv1719	0.585	0.485789	0.453138	0.453138	0.453206	0.453311	0.453206	0.453206	0.453206	0.453204	0.45315	0.453316	0.586614	0.586627	0.586612	0.453191	0.45317	0.453194	0.453316	0.453197	0.453206	0.453206	0.453206	0.453182	0.586614	0.453155	0.453149	0.453327	0.453139
Rv1776c	0.778	0.996127	0.999702	0.999702	0.957841	0.953639	0.957841	0.957841	0.957841	0.957324	0.961988	0.95324	0.984133	0.996984	0.994452	0.95884	0.960286	0.974419	0.95324	0.954875	0.957868	0.957721	0.95789	0.957797	0.999531	0.975518	0.986197	0.982238	0.999949
Rv1816	0.848	0.310708	0.310808	0.310808	0.339539	0.31082	0.339539	0.339539	0.339539	0.319745	0.310798	0.31082	0.310825	0.310832	0.310824	0.339536	0.310802	0.310815	0.31082	0.310816	0.339539	0.339539	0.339539	0.310808	0.310825	0.310809	0.310762	0.33949	0.310709
Rv1828	0	1.00001	1.00033	1.00033	1.00033	1.00037	1.00033	1.00033	1.00033	1.00034	1.0003	1.00037	1.00039	1.00041	1.00038	1.00032	1.00031	1.00035	1.00037	1.00036	1.00033	1.00033	1.00033	1.00033	1.00039	1.00033	1.00018	1.00019	1.00001
Rv1846c	0.776	0.338914	0.321336	0.321336	0.10359	0.117037	0.10359	0.10359	0.10359	0.10544	0.309162	0.115917	0.207365	0.321361	0.195899	0.111044	0.12185	0.118804	0.115917	0.111987	0.103591	0.10359	0.103592	0.117543	0.20738	0.321336	0.321288	0.32129	0.390697
Rv1956	0.634	0.30667	0.306768	0.306768	0.306769	0.30678	0.306769	0.306769	0.306769	0.30677	0.306758	0.306781	0.306785	0.306792	0.306784	0.306766	0.306762	0.306775	0.306781	0.306776	0.306769	0.306769	0.306769	0.306768	0.306785	0.306769	0.306723	0.306725	0.30667
Rv1985c	0.827	0.536354	0.564571	0.564571	0.564571	0.564592	0.564571	0.564571	0.564571	0.313212	0.564552	0.564593	0.564602	0.564615	0.5646	0.564567	0.56456	0.564583	0.564593	0.564585	0.564572	0.564572	0.564572	0.564571	0.564602	0.564572	0.564488	0.599131	1.00001
Rv1990c	0.047	0.384619	0.384743	0.384743	0.384743	0.384757	0.384743	0.384743	0.384743	0.384745	0.38473	0.384758	0.384764	0.384773	0.384763	0.38474	0.384735	0.384751	0.384758	0.384753	0.384744	0.384744	0.384743	0.384743	0.384764	0.384744	0.384686	0.384688	0.38462
Rv1994c	0.357	0.5131	0.439422	0.439422	0.439423	0.439439	0.439423	0.439423	0.439423	0.439425	0.439408	0.43944	0.439446	0.439456	0.439445	0.439419	0.439413	0.439432	0.43944	0.439433	0.439423	0.439423	0.496289	0.439422	0.439446	0.439423	0.496216	0.496218	0.49613
Rv2009	0.713	0.464107	0.464257	0.464257	0.511651	0.464274	0.510839	0.510839	0.511651	0.504511	0.464241	0.464275	0.464282	0.464293	0.46428	0.511229	0.464247	0.510958	0.464275	0.510788	0.512165	0.512082	0.512274	0.464257	0.464282	0.464258	0.464188	0.515936	0.464108
Rv2011c	0.777	0.43704	0.420594	0.420594	0.420594	0.42061	0.420595	0.420595	0.420595	0.420597	0.42058	0.420611	0.420617	0.420627	0.420615	0.420591	0.420586	0.420603	0.420611	0.420605	0.420595	0.420595	0.420595	0.420594	0.420617	0.420595	0.420532	0.420534	0.42046
Rv2021c	0.585	0.420639	0.420774	0.420774	0.420775	0.42079	0.420775	0.420775	0.420775	0.420777	0.420761	0.420791	0.420798	0.420807	0.420796	0.420772	0.420766	0.420783	0.420791	0.420785	0.420775	0.420776	0.420775	0.420775	0.420798	0.420775	0.420713	0.420714	0.42064
Rv2034	0.528	0.368257	0.385769	0.385769	0.385771	0.385869	0.383027	0.383027	0.385771	0.366523	0.385862	0.385785	0.38579	0.385798	0.385819	0.385931	0.385763	0.385778	0.385785	0.38578	0.385923	0.385917	0.382966	0.36795	0.38579	0.38577	0.385766	0.386539	0.420087
Rv2069	0.895	1.00001	1.00033	1.00033	1.00033	1.00037	1.00033	1.00033	1.00033	1.00034	1.0003	1.00037	1.00039	1.00041	1.00038	1.00032	1.00031	1.00035	1.00037	1.00036	1.00033	1.00033	1.00033	1.00033	1.00039	1.00033	1.00018	1.00019	1.00001
Rv2250c	0.749	0.399706	0.577114	0.577114	0.577115	0.577136	0.404861	0.404861	0.404861	0.31855	0.577096	0.445985	0.543696	0.577159	0.577144	0.57711	0.577103	0.445037	0.445985	0.432774	0.577115	0.577116	0.577115	0.399396	0.543743	0.577116	0.57703	0.577032	0.577081
Rv2324	0.528	0.39142	0.350384	0.350384	0.350384	0.350397	0.350384	0.350384	0.350384	0.331348	0.350372	0.350398	0.350403	0.350411	0.350401	0.350381	0.350377	0.350391	0.350398	0.350392	0.350384	0.350385	0.350384	0.350384	0.350403	0.350384	0.532184	0.532186	0.532178
Rv2374c	0	1.00001	1.00033	1.00033	1.00033	1.00037	1.00033	1.00033	1.00033	1.00034	1.0003	1.00037	1.00039	1.00041	1.00038	1.00032	1.00031	1.00035	1.00037	1.00036	1.00033	1.00033	1.00033	1.00033	1.00039	1.00033	1.00018	1.00019	1.00001
Rv2506	0.918	1.00001	1.00033	1.00033	1.00033	1.00037	1.00033	1.00033	1.00033	1.00034	1.0003	1.00037	1.00039	1.00041	1.00038	1.00032	1.00031	1.00035	1.00037	1.00036	1.00033	1.00033	1.00033	1.00033	1.00039	1.00033	1.00018	1.00019	1.00001
Rv2642	0.864	0.999937	1.00021	1.00021	1.00029	1.00035	1.00029	1.00029	1.00029	1.00034	1.00007	1.00036	1.00034	0.585785	1.00035	1.00025	1.00015	1.00031	1.00036	1.00033	1.0003	1.0003	1.00033	1.00029	1.00034	1.0002	0.999892	1.00011	0.999551
Rv2745c	0.528	1.00001	1.00033	1.00033	1.00033	1.00037	1.00033	1.00033	1.00033	1.00034	1.0003	1.00037	1.00039	1.00041	1.00038	1.00032	1.00031	1.00035	1.00037	1.00036	1.00033	1.00033	1.00033	1.00033	1.00039	1.00033	1.00018	1.00019	1.00001
Rv2779c	0.133	0.44162	1.00033	1.00033	1.00033	1.00037	1.00005	1.00033	1.00033	1.00034	1.0003	0.907055	1.00039	1.00041	1.00038	1.00032	1.00031	1.00035	1.00037	1.00036	1.00033	1.00033	1.00033	1.00033	1.00039	1.00033	0.433151	0.433153	0.999897
Rv2827c	0	1.00001	1.00033	1.00033	1.00033	1.00037	1.00033	1.00033	1.00033	1.00034	1.0003	1.00037	1.00039	1.00041	1.00038	1.00032	1.00031	1.00035	1.00037	1.00036	1.00033	1.00033	1.00033	1.00033	1.00039	1.00033	1.00018	1.00019	1.00001
Rv2887	0.895	0.539899	0.540073	0.540073	0.540073	0.540093	0.540073	0.540073	0.540073	0.540076	0.540055	0.540094	0.540102	0.540115	0.5401	0.540069	0.540062	0.540084	0.540094	0.540086	0.540073	0.540074	0.540073	0.540073	0.540102	0.540074	0.539993	0.539996	0.5399
Rv2989	0.433	0.179232	0.141549	0.141549	0.141656	0.141649	0.141656	0.141656	0.141656	0.14165	0.141587	0.288107	0.288111	0.288118	0.28811	0.141638	0.141611	0.141626	0.141654	0.141629	0.141656	0.141655	0.141656	0.141618	0.288111	0.141575	0.141603	0.141722	0.141593
Rv3050c	0.396	1.00001	1.00033	1.00033	1.00033	1.00037	1.00033	1.00033	1.00033	1.00034	1.0003	1.00037	1.00039	1.00041	1.00038	1.00032	1.00031	1.00035	1.00037	1.00036	1.00033	1.00033	1.00033	1.00033	1.00039	1.00033	1.00018	1.00019	1.00001
Rv3066	0.271	1.00001	1.00033	1.00033	1.00033	1.00037	1.00033	1.00033	1.00033	0.926652	1.0003	1.00037	1.00039	1.00041	1.00038	1.00032	1.00031	1.00035	1.00037	1.00036	1.00033	1.00033	1.00033	1.00033	1.00039	1.00033	1.00018	1.00019	1.00001
Rv3082c	0.698	1.00001	1.00033	1.00033	1.00033	1.00037	1.00033	1.00033	1.00033	1.00034	1.0003	1.00037	1.00039	1.00041	1.00038	1.00032	1.00031	1.00035	1.00037	1.00036	1.00033	1.00033	1.00033	1.00033	1.00039	1.00033	1.00018	1.00019	1.00001
Rv3133c	0.778	0.549624	0.549801	0.549801	0.549801	0.549821	0.549801	0.549801	0.549801	0.366302	0.549783	0.549823	0.549831	0.549843	0.549829	0.549797	0.54979	0.549812	0.549823	0.549815	0.549801	0.549802	0.549801	0.549801	0.549831	0.549802	0.54972	0.549722	0.549625
Rv3167c	0.895	0.98916	0.9956	0.9956	0.954318	0.92458	0.652201	0.652201	0.962207	0.907464	0.95064	0.67834	0.965406	0.977994	0.963076	0.942464	0.932105	0.676876	0.67834	0.669881	0.987646	0.98511	0.652095	0.562962	0.965424	0.911848	0.907456	0.864877	0.999124
Rv3173c	0.199	0.999935	1.00023	1.00023	1.00027	1.00029	1.00027	1.00027	1.00027	1.00028	1.00021	1.0003	1.0003	1.00031	1.0003	1.00026	1.00023	1.00029	1.0003	1.00029	1.00027	1.00027	1.00027	1.00027	1.0003	1.00023	1.00009	1.00012	1.00001
Rv3219	0.119	1.00001	1.00033	1.00033	1.00033	1.00037	1.00033	1.00033	1.00033	1.00034	1.0003	1.00037	1.00039	1.00041	1.00038	1.00032	1.00031	1.00035	1.00037	1.00036	1.00033	1.00033	1.00033	1.00033	1.00039	1.00033	1.00018	1.00019	1.00001
Rv3223c	0.611	0.610874	0.577011	0.577011	0.577011	0.577032	0.577011	0.577011	0.577011	0.577014	0.576992	0.577034	0.577042	0.577056	0.57704	0.577007	0.576999	0.577023	0.577034	0.577025	0.577012	0.577012	0.577012	0.577011	0.577043	0.577012	1.00018	1.00019	1.00001
Rv3246c	0.003	0.291895	0.291989	0.291989	0.291989	0.292	0.291989	0.291989	0.291989	0.291991	0.291979	0.292	0.292005	0.292011	0.292004	0.291987	0.291983	0.291995	0.292	0.291996	0.291989	0.29199	0.291989	0.291989	0.292005	0.291989	0.291946	0.291947	0.291895
Rv3249c	0.007	0.364772	0.345163	0.345163	0.345245	0.345311	0.345245	0.345245	0.345245	0.23337	0.345184	0.345316	0.363351	0.36359	0.363365	0.345229	0.345206	0.345227	0.345316	0.34523	0.345245	0.345245	0.345245	0.345216	0.363351	0.345183	0.345189	0.345347	0.345179
Rv3260c	0.222	1.00001	1.00033	1.00033	1.00033	1.00037	1.00033	1.00033	1.00033	1.00034	1.0003	1.00037	1.00039	1.00041	1.00038	1.00032	1.00031	1.00035	1.00037	1.00036	1.00033	1.00033	1.00033	1.00033	1.00039	1.00033	1.00018	1.00019	1.00001
Rv3286c	0.95	1.00001	1.00033	1.00033	1.00033	1.00037	1.00033	1.00033	1.00033	1.00034	1.0003	1.00037	1.00039	1.00041	1.00038	1.00032	1.00031	1.00035	1.00037	1.00036	1.00033	1.00033	1.00033	1.00033	1.00039	1.00033	1.00018	1.00019	1.00001
Rv3291c	0.173	0.557104	0.996149	0.996149	1.00033	0.995224	1.00011	1.00033	1.00033	1.00034	0.974553	0.926064	0.998738	0.998321	0.998873	1.00032	0.991144	1.00035	1.00037	1.00036	1.00033	1.00033	1.00033	1.00033	0.998739	0.981832	0.548658	0.54866	0.999897
Rv3405c	0.677	1.00001	1.00033	1.00033	1.00033	1.00037	1.00033	1.00033	1.00033	1.00034	1.0003	1.00037	1.00039	1.00041	1.00038	1.00032	1.00031	1.00035	1.00037	1.00036	1.00033	1.00033	1.00033	1.00033	1.00039	1.00033	1.00018	1.00019	1.00001
Rv3416	0.917	1.00001	1.00033	1.00033	1.00033	1.00037	1.00033	1.00033	1.00033	1.00034	1.0003	1.00037	1.00039	1.00041	1.00038	1.00032	1.00031	1.00035	1.00037	1.00036	1.00033	1.00033	1.00033	1.00033	1.00039	1.00033	1.00018	1.00019	1.00001
Rv3488	0.713	0.598158	0.543037	0.543037	0.543038	0.543058	0.543038	0.543038	0.543038	0.543041	0.543019	0.543059	0.543067	0.543079	0.543065	0.543033	0.543026	0.543049	0.543059	0.543051	0.543038	0.543039	0.543038	0.543037	0.543067	0.543038	0.543323	0.54345	0.545474
Rv3557c	0.866	0.994403	0.998482	0.998482	1.00025	0.997714	1.00025	1.00025	1.00025	1.00026	0.986928	1.00027	0.999397	0.999181	0.99947	1.00024	0.995342	1.00027	1.00027	1.00026	1.00025	1.00025	1.00025	1.00025	0.999397	0.990861	0.989786	0.997419	1.00001
Rv3574	0.827	0.37632	0.373808	0.373808	0.373809	0.373822	0.373809	0.373809	0.373809	0.32831	0.373796	0.373823	0.373829	0.373837	0.373827	0.373806	0.373801	0.373816	0.373823	0.373818	0.373809	0.373809	0.373809	0.373808	0.373829	0.373809	0.373753	0.373755	0.373689
Rv3597c	0.076	0.314211	0.314312	0.314312	0.314312	0.314324	0.314312	0.314312	0.314312	0.314314	0.314302	0.314324	0.314329	0.314336	0.314328	0.31431	0.314306	0.314319	0.314324	0.31432	0.314312	0.314313	0.314312	0.314312	0.314329	0.314313	0.314266	0.314267	0.314211
Rv3676	0.314	0.971033	0.984019	0.984019	0.960432	0.896637	0.960432	0.960432	0.960432	0.976616	0.889479	0.966818	0.980039	0.985632	0.979375	0.93158	0.927979	0.999764	0.966818	0.964657	0.960433	0.96038	0.960404	0.942637	0.980045	0.924722	0.951468	0.991095	0.999641
Rv3681c	0.865	0.412703	0.412835	0.412835	0.412836	0.412851	0.412836	0.412836	0.412836	0.412838	0.412822	0.412852	0.412858	0.412867	0.412856	0.412832	0.412827	0.412844	0.412852	0.412846	0.412836	0.412836	0.412836	0.412835	0.412858	0.412836	0.412775	0.412776	0.412703
Rv3736	0.997	0.443354	0.443497	0.443497	0.446139	0.443513	0.446139	0.446139	0.446139	0.446137	0.443482	0.443515	0.444456	0.419675	0.443519	0.446124	0.443488	0.443506	0.443515	0.44613	0.446139	0.446139	0.446139	0.443497	0.444456	0.443498	0.443432	0.446259	0.443355
Rv3765c	0.97	0.450407	0.450552	0.450552	0.3739	0.408611	0.3739	0.3739	0.382741	0.375467	0.450537	0.387149	0.450576	0.450587	0.450575	0.389353	0.443581	0.420695	0.394405	0.388616	0.421236	0.418835	0.391461	0.428889	0.450576	0.450553	0.450485	0.450487	0.506709
Rv3830c	0.749	0.385831	0.385955	0.385955	0.484334	0.385969	0.483657	0.483657	0.519502	0.506982	0.532968	0.38597	0.385976	0.385985	0.385974	0.531386	0.385947	0.385963	0.38597	0.385965	0.532986	0.532987	0.483845	0.385955	0.385976	0.385956	0.385898	0.532909	0.385831
Rv3849	0.918	0.549875	0.512715	0.512715	0.419926	0.419941	0.419926	0.419926	0.419926	0.419928	0.520573	0.419942	0.458106	0.500011	0.454428	0.419922	0.419917	0.419934	0.419942	0.419936	0.419926	0.419926	0.419926	0.419925	0.458139	0.493757	0.510111	0.630654	0.569067
Rv3855	0.95	0.539962	0.998775	0.998775	1.00033	0.997998	1.0001	1.00033	1.00033	1.00034	0.987886	0.923242	0.999563	0.999372	0.999629	1.00032	0.995735	1.00035	1.00037	1.00036	1.00033	1.00033	1.00033	1.00033	0.999563	0.991605	0.531512	0.531514	0.999897

## Sheet: 7H9aaModels
TF	Griffin P	ala	arg	asn	asp	cys	gln	glu	gly	his	ile	leu	lys	met	phe	pro	ser	thr	trp	tyr	val
Rv0022c	0.981	0.539101	0.543685	0.561242	0.5778	0.775494	0.565192	0.558704	0.547531	0.5409	0.563775	0.547968	0.555636	0.775733	0.564786	0.553465	0.545389	0.566047	0.545265	0.55013	0.563775
Rv0023	0.002	0.533339	0.533339	0.533341	0.533341	0.533339	0.53334	0.533339	0.533343	0.533339	0.533339	0.533339	0.533339	0.533339	0.533339	0.53334	0.533342	0.533339	0.533339	0.533339	0.533339
Rv0042c	0.713	1.00001	1.00001	1.00001	1.00001	1.00001	1.00001	1.00001	1.00002	1.00001	1.00001	1.00001	1.00001	1.00001	1.00001	1.00001	1.00002	1.00001	1.00001	1.00001	1.00001
Rv0047c	0.634	0.376927	0.376927	0.376929	0.376928	0.376927	0.376928	0.376927	0.37693	0.376927	0.376927	0.376927	0.376927	0.376927	0.376927	0.376927	0.376929	0.376927	0.376927	0.376927	0.376927
Rv0054	0.076	0.574809	0.574809	0.574812	0.574811	0.574809	0.57481	0.574809	0.574813	0.574809	0.574809	0.574809	0.574809	0.574809	0.574809	0.57481	0.574812	0.57481	0.574809	0.574809	0.574809
Rv0081	0.777	0.339677	0.339678	0.339679	0.358701	0.358699	0.3587	0.358699	0.33968	0.339677	0.358699	0.358699	0.358699	0.358699	0.358699	0.3587	0.358701	0.3587	0.339677	0.358699	0.358699
Rv0135c	0.749	0.388007	0.388077	0.38803	0.388383	0.3882	0.388277	0.388332	0.388209	0.387523	0.388424	0.388142	0.38828	0.388466	0.388456	0.388342	0.388111	0.388458	0.387851	0.388186	0.388424
Rv0158	0.982	1.00001	1.00001	1.00001	1.00001	1.00001	1.00001	1.00001	1.00002	1.00001	1.00001	1.00001	1.00001	1.00001	1.00001	1.00001	1.00002	1.00001	1.00001	1.00001	1.00001
Rv0195	0.95	1.00001	1.00001	1.00001	1.00001	1.00001	1.00001	1.00001	1.00002	1.00001	1.00001	1.00001	1.00001	1.00001	1.00001	1.00001	1.00002	1.00001	1.00001	1.00001	1.00001
Rv0212c	0.826	1.00001	1.00001	1.00001	1.00001	1.00001	1.00001	1.00001	1.00002	1.00001	1.00001	1.00001	1.00001	1.00001	1.00001	1.00001	1.00002	1.00001	1.00001	1.00001	1.00001
Rv0238	0.051	0.885611	0.89224	0.860316	0.864385	0.892247	0.876733	0.892256	0.841328	0.892213	0.892254	0.89225	0.892245	0.892252	0.89225	0.885231	0.847553	0.892255	0.892239	0.892247	0.892254
Rv0273c	0.657	1.00001	1.00001	1.00001	1.00001	1.00001	1.00001	1.00001	1.00002	1.00001	1.00001	1.00001	1.00001	1.00001	1.00001	1.00001	1.00002	1.00001	1.00001	1.00001	1.00001
Rv0275c	0.826	1.00001	1.00002	1.00002	1.00002	1.00002	1.00002	1.00002	1.00002	1.00002	1.00002	1.00002	1.00002	1.00002	1.00002	1.00002	1.00002	1.00002	1.00002	1.00002	1.00002
Rv0302	0.865	0.323507	0.326699	0.331725	0.340737	0.419028	0.335913	0.334626	0.335971	0.325434	0.33716	0.329082	0.333036	0.419028	0.337695	0.330834	0.322259	0.338152	0.327713	0.330211	0.33716
Rv0324	0.53	0.544721	0.544721	0.544723	0.547433	0.544721	0.544722	0.544721	0.544725	0.544721	0.547431	0.544721	0.544721	0.547431	0.547431	0.544722	0.544724	0.547432	0.544721	0.544721	0.547431
Rv0330c	0.918	1.00001	1.00001	1.00001	1.00001	1.00001	1.00001	1.00001	1.00002	1.00001	1.00001	1.00001	1.00001	1.00001	1.00001	1.00001	1.00002	1.00001	1.00001	1.00001	1.00001
Rv0339c	0.849	1.00001	1.00001	1.00001	1.00001	1.00001	1.00001	1.00001	1.00002	1.00001	1.00001	1.00001	1.00001	1.00001	1.00001	1.00001	1.00002	1.00001	1.00001	1.00001	1.00001
Rv0353	0.777	1.00001	1.00001	1.00001	1.00001	1.00001	1.00001	1.00001	1.00002	1.00001	1.00001	1.00001	1.00001	1.00001	1.00001	1.00001	1.00002	1.00001	1.00001	1.00001	1.00001
Rv0465c	0.999	0.334235	0.334235	0.334237	0.334236	0.334235	0.334236	0.334235	0.334238	0.334235	0.334235	0.334235	0.334235	0.334235	0.334235	0.334236	0.334237	0.334236	0.334235	0.334235	0.334235
Rv0472c	0.294	1.00001	1.00001	1.00001	1.00001	1.00001	1.00001	1.00001	1.00002	1.00001	1.00001	1.00001	1.00001	1.00001	1.00001	1.00001	1.00002	1.00001	1.00001	1.00001	1.00001
Rv0494	0.634	0.319466	0.319497	0.319454	0.319583	0.319542	0.319556	0.31959	0.3195	0.426025	0.319623	0.319524	0.319571	0.319638	0.319634	0.319579	0.319446	0.319634	0.319508	0.319537	0.319623
Rv0576	0.919	0.405689	0.405689	0.405691	0.40569	0.405689	0.40569	0.405689	0.405692	0.405689	0.405689	0.405689	0.405689	0.405689	0.405689	0.405689	0.405691	0.405689	0.405689	0.405689	0.405689
Rv0602c	0.749	0.980174	0.541365	0.984861	0.542683	0.543301	0.542964	0.543308	0.983701	0.539741	0.543297	0.543298	0.543304	0.543304	0.543301	0.543116	0.97893	0.543268	0.542138	0.543302	0.543297
Rv0653c	0.715	1.00001	1.00001	1.00001	1.00001	1.00001	1.00001	1.00001	1.00002	1.00001	1.00001	1.00001	1.00001	1.00001	1.00001	1.00001	1.00002	1.00001	1.00001	1.00001	1.00001
Rv0674	0.199	1.00001	1.00001	1.00001	1.00001	1.00001	1.00001	1.00001	1.00002	1.00001	1.00001	1.00001	1.00001	1.00001	1.00001	1.00001	1.00002	1.00001	1.00001	1.00001	1.00001
Rv0678	0.713	0.455707	0.452217	0.453154	0.453215	0.453835	0.453497	0.453842	0.45272	0.450869	0.453831	0.453832	0.453838	0.453838	0.453835	0.453649	0.452387	0.453802	0.452866	0.453836	0.453831
Rv0681	0.804	1.00001	1.00001	1.00001	1.00001	1.00001	1.00001	1.00001	1.00002	1.00001	1.00001	1.00001	1.00001	1.00001	1.00001	1.00001	1.00002	1.00001	1.00001	1.00001	1.00001
Rv0691c	0.895	0.544795	0.50994	0.514782	0.522002	0.51134	0.509962	0.511586	0.482762	0.511297	0.561686	0.555811	0.561686	0.510962	0.511422	0.561686	0.507517	0.508024	0.511372	0.51139	0.561686
Rv0735	0.969	1.00001	1.00001	1.00001	1.00001	1.00001	1.00001	1.00001	1.00002	1.00001	1.00001	1.00001	1.00001	1.00001	1.00001	1.00001	1.00002	1.00001	1.00001	1.00001	1.00001
Rv0757	0.012	0.424004	0.415057	0.424006	0.415921	0.416543	0.416203	0.416549	0.424007	0.413824	0.416539	0.416539	0.416545	0.416545	0.416542	0.416357	0.424007	0.416509	0.415655	0.416544	0.416539
Rv0767c	0.827	0.445358	0.448934	0.449914	0.471826	0.456458	0.463378	0.464775	0.463912	0.445767	0.470638	0.453313	0.461507	0.473248	0.472633	0.465298	0.45812	0.472933	0.450396	0.455606	0.470638
Rv0818	0.749	1.00001	1.00001	1.00001	1.00001	1.00001	1.00001	1.00001	1.00002	1.00001	1.00001	1.00001	1.00001	1.00001	1.00001	1.00001	1.00002	1.00001	1.00001	1.00001	1.00001
Rv0880	0.221	1.00001	1.00001	1.00001	1.00001	1.00001	1.00001	1.00001	1.00002	1.00001	1.00001	1.00001	1.00001	1.00001	1.00001	1.00001	1.00002	1.00001	1.00001	1.00001	1.00001
Rv0967	0.392	0.395165	0.395166	0.37635	0.376349	0.395165	0.395166	0.395165	0.376351	0.395165	0.395166	0.395165	0.395165	0.395165	0.395165	0.395166	0.37635	0.395166	0.395165	0.395165	0.395166
Rv0981	0.749	1.00001	1.00001	1.00001	1.00001	1.00001	1.00001	1.00001	1.00002	1.00001	1.00001	1.00001	1.00001	1.00001	1.00001	1.00001	1.00002	1.00001	1.00001	1.00001	1.00001
Rv1019	0.989	1.00001	1.00001	1.00001	1.00001	1.00001	1.00001	1.00001	1.00002	1.00001	1.00001	1.00001	1.00001	1.00001	1.00001	1.00001	1.00002	1.00001	1.00001	1.00001	1.00001
Rv1033c	0.976	0.393786	0.393787	0.393788	0.393788	0.393786	0.393787	0.393786	0.393789	0.393786	0.393787	0.393786	0.393786	0.393786	0.393786	0.393787	0.393789	0.393787	0.393786	0.393786	0.393787
Rv1049	0.864	0.31731	0.377009	0.317063	0.320023	0.318289	0.318524	0.318742	0.321863	0.317705	0.319029	0.318116	0.318561	0.319181	0.319142	0.318459	0.316452	0.319088	0.317967	0.318246	0.319029
Rv1167c	0.271	1.00001	1.00001	1.00001	1.00001	1.00001	1.00001	1.00001	1.00002	1.00001	1.00001	1.00001	1.00001	1.00001	1.00001	1.00001	1.00002	1.00001	1.00001	1.00001	1.00001
Rv1186c	0.698	1.00001	1.00001	1.00001	1.00001	1.00001	1.00001	1.00001	1.00002	1.00001	1.00001	1.00001	1.00001	1.00001	1.00001	1.00001	1.00002	1.00001	1.00001	1.00001	1.00001
Rv1189	0.677	1.00001	1.00001	1.00001	1.00001	1.00001	1.00001	1.00001	1.00002	1.00001	1.00001	1.00001	1.00001	1.00001	1.00001	1.00001	1.00002	1.00001	1.00001	1.00001	1.00001
Rv1219c	0.715	0.621854	0.662792	0.604175	0.604175	0.74892	0.828152	0.844121	0.604177	0.626536	0.911244	0.712923	0.806714	0.941114	0.934074	0.850125	0.604176	0.937513	0.679531	0.739168	0.911244
Rv1255c	0.433	0.988606	0.475842	0.476866	0.476925	0.477545	0.477207	0.477551	0.476432	0.474421	0.477541	0.477542	0.477547	0.477548	0.477544	0.477359	0.4761	0.477512	0.476524	0.477546	0.477541
Rv1287	0.804	0.402582	0.406285	0.415907	0.427687	1.00001	0.420008	0.416813	0.423427	0.404462	0.420277	0.409365	0.414681	1.00001	0.420987	0.41249	0.406263	0.421739	0.407506	0.410873	0.420277
Rv1332	0.585	1.00001	1.00001	1.00001	1.00001	1.00001	1.00001	1.00001	1.00002	1.00001	1.00001	1.00001	1.00001	1.00001	1.00001	1.00001	1.00002	1.00001	1.00001	1.00001	1.00001
Rv1353c	0.804	0.354596	0.354596	0.354597	0.354597	0.354596	0.354596	0.354596	0.354598	0.354596	0.354596	0.354596	0.354596	0.354596	0.354596	0.354596	0.354598	0.354596	0.354596	0.354596	0.354596
Rv1395	0.678	1.00001	1.00001	1.00001	1.00001	1.00001	1.00001	1.00001	1.00002	1.00001	1.00001	1.00001	1.00001	1.00001	1.00001	1.00001	1.00002	1.00001	1.00001	1.00001	1.00001
Rv1404	0.062	0.757671	0.780098	0.709816	0.717333	0.775494	0.742953	0.775044	0.483814	0.775205	0.670465	0.594765	0.562326	0.775733	0.775198	0.560812	0.480708	0.73148	0.77509	0.775087	0.670465
Rv1423	0.006	0.315525	0.315525	0.315526	0.315526	0.315525	0.315526	0.315525	0.315527	0.315525	0.315525	0.315525	0.315525	0.315525	0.315525	0.315525	0.315527	0.315525	0.315525	0.315525	0.315525
Rv1460	0.133	1.00001	1.00001	1.00001	1.00001	1.00001	1.00001	1.00001	1.00002	1.00001	1.00001	1.00001	1.00001	1.00001	1.00001	1.00001	1.00002	1.00001	1.00001	1.00001	1.00001
Rv1473A	0.223	0.505411	0.505411	0.505413	0.972262	0.982426	0.977843	0.982151	0.505414	0.505411	0.982109	0.981926	0.98217	1.00001	0.982277	0.959941	0.960989	0.982093	0.505411	0.982256	0.982109
Rv1556	0.827	0.295363	0.297046	0.299872	0.304682	0.65284	0.302043	0.301285	0.302229	0.296362	0.302645	0.298316	0.300434	0.652795	0.302931	0.299289	0.294942	0.303182	0.297582	0.29892	0.302645
Rv1657	0.632	0.219277	1.00001	0.218562	0.220626	0.220116	0.219918	0.220424	0.221309	0.219718	0.220604	0.219998	0.220299	0.220712	0.220682	0.220038	0.217379	0.220613	0.219901	0.220089	0.220604
Rv1674c	0.715	1.00001	1.00001	1.00001	1.00001	1.00001	1.00001	1.00001	1.00002	1.00001	1.00001	1.00001	1.00001	1.00001	1.00001	1.00001	1.00002	1.00001	1.00001	1.00001	1.00001
Rv1719	0.585	0.475252	0.477699	0.586396	0.586396	0.482139	0.586395	0.485789	0.586398	0.47594	0.586394	0.586394	0.484622	0.488775	0.488548	0.586394	0.586397	0.586394	0.478636	0.48165	0.586394
Rv1776c	0.778	0.995477	0.996322	1.00001	0.991187	0.996117	0.999657	0.996127	0.99552	0.99613	0.995613	0.995696	0.996103	0.996119	0.996154	0.994914	0.998102	0.99598	0.996143	0.996123	0.995613
Rv1816	0.848	0.310708	0.310708	0.310709	0.310709	0.310708	0.310709	0.310708	0.318543	0.310708	0.310708	0.310708	0.310708	0.310708	0.310708	0.310709	0.31071	0.310708	0.310708	0.310708	0.310708
Rv1828	0	1.00001	1.00001	1.00001	1.00001	1.00001	1.00001	1.00001	1.00002	1.00001	1.00001	1.00001	1.00001	1.00001	1.00001	1.00001	1.00002	1.00001	1.00001	1.00001	1.00001
Rv1846c	0.776	0.321232	0.321232	0.321234	0.360953	0.338646	0.324857	0.338914	0.321235	0.321232	0.413412	0.413412	0.390318	0.389995	0.389955	0.413413	0.323507	0.388252	0.321232	0.389882	0.413412
Rv1956	0.634	0.30667	0.30667	0.306671	0.306671	0.30667	0.30667	0.30667	0.306672	0.30667	0.30667	0.30667	0.30667	0.30667	0.30667	0.30667	0.306672	0.30667	0.30667	0.30667	0.30667
Rv1985c	0.827	0.520507	0.523704	0.531184	0.564391	0.564389	0.534793	0.536354	0.564394	0.521265	0.56439	0.527255	0.533757	0.564389	0.564389	0.536288	0.527388	0.56439	0.524951	0.529081	0.56439
Rv1990c	0.047	0.384619	0.384619	0.384621	0.384621	0.384619	0.38462	0.384619	0.384622	0.384619	0.384619	0.384619	0.384619	0.384619	0.384619	0.38462	0.384622	0.38462	0.384619	0.384619	0.384619
Rv1994c	0.357	0.495224	0.499525	0.514531	0.529554	0.565897	0.51853	0.5131	0.525887	0.497049	0.517655	0.503421	0.510333	0.565897	0.518569	0.508156	0.504679	0.519666	0.500989	0.505372	0.517655
Rv2009	0.713	0.464107	0.464108	0.464109	0.464109	0.464107	0.464108	0.464107	0.464111	0.464107	0.464108	0.464107	0.464107	0.464107	0.464107	0.464108	0.46411	0.464108	0.464107	0.464107	0.464108
Rv2011c	0.777	0.435264	0.51421	0.43558	0.439619	0.436412	0.437168	0.43704	0.442851	0.435603	0.437456	0.436173	0.436791	0.437661	0.43761	0.436881	0.435658	0.437574	0.435961	0.436351	0.437456
Rv2021c	0.585	0.420639	0.420639	0.420641	0.420641	0.420639	0.42064	0.420639	0.420642	0.420639	0.420639	0.420639	0.420639	0.420639	0.420639	0.42064	0.420642	0.42064	0.420639	0.420639	0.420639
Rv2034	0.528	0.367948	0.368015	0.367966	0.386323	0.368132	0.368202	0.368257	0.386234	0.385652	0.386357	0.368077	0.368208	0.386376	0.386371	0.386308	0.368036	0.386371	0.36778	0.368119	0.386357
Rv2069	0.895	1.00001	1.00001	1.00001	1.00001	1.00001	1.00001	1.00001	1.00002	1.00001	1.00001	1.00001	1.00001	1.00001	1.00001	1.00001	1.00002	1.00001	1.00001	1.00001	1.00001
Rv2250c	0.749	0.39953	0.39946	0.399443	0.399719	0.399395	0.399647	0.399706	0.399672	0.399061	0.399751	0.39961	0.399679	0.399529	0.399767	0.399694	0.399465	0.399765	0.399469	0.399632	0.399751
Rv2324	0.528	0.383778	0.385742	0.39111	0.397449	0.576389	0.393232	0.39142	0.395276	0.384751	0.393293	0.387398	0.390268	0.58039	0.393676	0.38913	0.386081	0.39409	0.386394	0.388212	0.393293
Rv2374c	0	1.00001	1.00001	1.00001	1.00001	1.00001	1.00001	1.00001	1.00002	1.00001	1.00001	1.00001	1.00001	1.00001	1.00001	1.00001	1.00002	1.00001	1.00001	1.00001	1.00001
Rv2506	0.918	1.00001	1.00001	1.00001	1.00001	1.00001	1.00001	1.00001	1.00002	1.00001	1.00001	1.00001	1.00001	1.00001	1.00001	1.00001	1.00002	1.00001	1.00001	1.00001	1.00001
Rv2642	0.864	0.999938	0.999934	0.584459	0.584459	0.999936	0.999925	0.999937	0.584461	0.999934	0.999939	0.999935	0.999936	0.999938	0.999938	0.999967	0.585489	0.999946	0.999935	0.999935	0.999939
Rv2745c	0.528	1.00001	1.00001	1.00001	1.00001	1.00001	1.00001	1.00001	1.00002	1.00001	1.00001	1.00001	1.00001	1.00001	1.00001	1.00001	1.00002	1.00001	1.00001	1.00001	1.00001
Rv2779c	0.133	0.987834	0.440038	0.999996	0.440993	0.441613	0.441275	0.44162	0.999982	0.438728	0.44161	0.44161	0.441616	0.441616	0.441613	0.441428	0.999993	0.44158	0.440671	0.441614	0.44161
Rv2827c	0	1.00001	1.00001	1.00001	1.00001	1.00001	1.00001	1.00001	1.00002	1.00001	1.00001	1.00001	1.00001	1.00001	1.00001	1.00001	1.00002	1.00001	1.00001	1.00001	1.00001
Rv2887	0.895	0.539899	0.539899	0.539901	0.539901	0.539899	0.5399	0.539899	0.539903	0.539899	0.539899	0.539899	0.539899	0.539899	0.539899	0.5399	0.539902	0.5399	0.539899	0.539899	0.539899
Rv2989	0.433	0.175324	0.176566	0.288004	0.288004	0.178072	0.288004	0.179232	0.288005	0.176107	0.288003	0.288003	0.178855	0.180152	0.18007	0.288003	0.288005	0.288003	0.176976	0.177922	0.288003
Rv3050c	0.396	1.00001	1.00001	1.00001	1.00001	1.00001	1.00001	1.00001	1.00002	1.00001	1.00001	1.00001	1.00001	1.00001	1.00001	1.00001	1.00002	1.00001	1.00001	1.00001	1.00001
Rv3066	0.271	1.00001	1.00001	1.00001	1.00001	1.00001	1.00001	1.00001	1.00002	1.00001	1.00001	1.00001	1.00001	1.00001	1.00001	1.00001	1.00002	1.00001	1.00001	1.00001	1.00001
Rv3082c	0.698	1.00001	1.00001	1.00001	1.00001	1.00001	1.00001	1.00001	1.00002	1.00001	1.00001	1.00001	1.00001	1.00001	1.00001	1.00001	1.00002	1.00001	1.00001	1.00001	1.00001
Rv3133c	0.778	0.549624	0.549624	0.549626	0.549626	0.549624	0.549625	0.549624	0.549628	0.549624	0.549624	0.549624	0.549624	0.549624	0.549624	0.549625	0.549627	0.549624	0.549624	0.549624	0.549624
Rv3167c	0.895	0.987149	0.989811	0.999168	0.975246	0.989162	0.997148	0.98916	0.974592	0.989241	0.993892	0.992851	0.9891	0.989107	0.988905	0.98604	0.990371	0.988633	0.989115	0.988966	0.993892
Rv3173c	0.199	0.999939	0.999935	0.999908	0.999912	0.999935	0.999923	0.999935	0.99989	0.999935	0.999936	0.999935	0.999935	0.999935	0.999935	0.999937	0.99991	0.999936	0.999935	0.999935	0.999936
Rv3219	0.119	1.00001	1.00001	1.00001	1.00001	1.00001	1.00001	1.00001	1.00002	1.00001	1.00001	1.00001	1.00001	1.00001	1.00001	1.00001	1.00002	1.00001	1.00001	1.00001	1.00001
Rv3223c	0.611	0.599045	0.601696	0.613251	0.623313	1.00001	0.615254	0.610874	0.621823	0.599955	0.614	0.60429	0.608994	1.00001	0.614617	0.60787	0.607982	0.615429	0.602626	0.605613	0.614
Rv3246c	0.003	0.291895	0.291895	0.291896	0.291896	0.291895	0.291895	0.291895	0.291897	0.291895	0.291895	0.291895	0.291895	0.291895	0.291895	0.291895	0.291897	0.291895	0.291895	0.291895	0.291895
Rv3249c	0.007	0.364609	0.364651	0.36462	0.364772	0.364585	0.364723	0.364772	0.395729	0.364453	0.364814	0.364682	0.364747	0.364674	0.364829	0.364767	0.395728	0.376433	0.364488	0.364704	0.364814
Rv3260c	0.222	1.00001	1.00001	1.00001	1.00001	1.00001	1.00001	1.00001	1.00002	1.00001	1.00001	1.00001	1.00001	1.00001	1.00001	1.00001	1.00002	1.00001	1.00001	1.00001	1.00001
Rv3286c	0.95	1.00001	1.00001	1.00001	1.00001	1.00001	1.00001	1.00001	1.00002	1.00001	1.00001	1.00001	1.00001	1.00001	1.00001	1.00001	1.00002	1.00001	1.00001	1.00001	1.00001
Rv3291c	0.173	0.978534	0.555113	0.982469	0.55648	0.557098	0.556762	0.557104	0.981106	0.553446	0.557094	0.557095	0.557101	0.557101	0.557097	0.556913	0.975625	0.557065	0.555904	0.557099	0.557094
Rv3405c	0.677	1.00001	1.00001	1.00001	1.00001	1.00001	1.00001	1.00001	1.00002	1.00001	1.00001	1.00001	1.00001	1.00001	1.00001	1.00001	1.00002	1.00001	1.00001	1.00001	1.00001
Rv3416	0.917	1.00001	1.00001	1.00001	1.00001	1.00001	1.00001	1.00001	1.00002	1.00001	1.00001	1.00001	1.00001	1.00001	1.00001	1.00001	1.00002	1.00001	1.00001	1.00001	1.00001
Rv3488	0.713	0.588877	0.593783	0.597485	0.597534	0.598152	0.597816	0.598158	0.59705	0.590647	0.598148	0.598148	0.598154	0.598154	0.598151	0.597967	0.596718	0.598118	0.595492	0.598153	0.598148
Rv3557c	0.866	0.993204	0.994453	0.991094	0.991256	0.994491	0.993059	0.994403	0.990468	0.994385	0.993857	0.994089	0.994409	0.994476	0.994409	0.986322	0.987574	0.993846	0.994399	0.994397	0.993857
Rv3574	0.827	0.37632	0.37632	0.376321	0.376321	0.37632	0.37632	0.37632	0.376322	0.37632	0.37632	0.37632	0.37632	0.37632	0.37632	0.37632	0.376322	0.37632	0.37632	0.37632	0.37632
Rv3597c	0.076	0.314211	0.314211	0.314212	0.314212	0.314211	0.314212	0.314211	0.314213	0.314211	0.314211	0.314211	0.314211	0.314211	0.314211	0.314211	0.314213	0.314211	0.314211	0.314211	0.314211
Rv3676	0.314	0.958425	0.97183	0.958933	0.950422	0.971395	0.970108	0.971033	0.957139	0.970969	0.969965	0.974437	0.971002	0.97127	0.970935	0.972137	0.926073	0.969397	0.970996	0.97091	0.969965
Rv3681c	0.865	0.412703	0.412703	0.412704	0.412704	0.412703	0.412703	0.412703	0.412706	0.412703	0.412703	0.412703	0.412703	0.412703	0.412703	0.412703	0.412705	0.412703	0.412703	0.412703	0.412703
Rv3736	0.997	0.443354	0.443354	0.418725	0.418725	0.443354	0.443355	0.443354	0.418727	0.443354	0.443354	0.443354	0.443354	0.443354	0.443354	0.443355	0.419463	0.443355	0.443354	0.443354	0.443354
Rv3765c	0.97	0.450407	0.450407	0.450409	0.450408	0.450407	0.450408	0.450407	0.45041	0.450407	0.450407	0.450407	0.450407	0.450407	0.450407	0.450407	0.450409	0.450407	0.450407	0.450407	0.450407
Rv3830c	0.749	0.385831	0.385831	0.385832	0.385832	0.385831	0.385832	0.385831	0.390373	0.385831	0.385831	0.387278	0.385831	0.385831	0.386037	0.385831	0.385833	0.385831	0.385831	0.385831	0.385831
Rv3849	0.918	0.564188	0.548702	0.53688	0.535973	0.549973	0.544908	0.549875	0.494402	0.549557	0.677888	0.603314	0.572854	0.550026	0.549819	0.570302	0.491237	0.548431	0.549769	0.549794	0.677888
Rv3855	0.95	0.985551	0.538031	0.991796	0.539337	0.539955	0.539619	0.539962	0.991229	0.536417	0.539952	0.539952	0.539958	0.539958	0.539955	0.53977	0.988514	0.539922	0.538799	0.539956	0.539952

## Sheet: SautonaaModels
TF	Griffin P	ala	arg	asn	asp	cys	gln	glu	gly	his	ile	leu	lys	met	phe	pro	ser	thr	trp	tyr	val
Rv0022c	0.981	0.487967	0.487967	0.487967	0.487967	0.566369	0.487967	0.487966	0.558568	0.487966	0.48796	0.487967	0.487967	0.566346	0.487967	0.487954	0.549297	0.487967	0.487967	0.487967	0.48796
Rv0023	0.002	0.53351	0.533511	0.53351	0.53351	0.53351	0.53351	0.53351	0.533545	0.53351	0.533502	0.53351	0.53351	0.53351	0.53351	0.533497	0.533553	0.533511	0.53351	0.53351	0.533502
Rv0042c	0.713	1.00033	1.00033	1.00033	1.00033	1.00033	1.00033	1.00033	1.0004	1.00033	1.00032	1.00033	1.00033	1.00033	1.00033	1.00031	1.00041	1.00033	1.00033	1.00033	1.00032
Rv0047c	0.634	0.361658	0.361659	0.361658	0.361658	0.361659	0.361658	0.361658	0.361682	0.361658	0.361653	0.361658	0.361658	0.361658	0.37295	0.361649	0.361687	0.361659	0.361659	0.362174	0.361653
Rv0054	0.076	0.574994	0.574994	0.574994	0.574994	0.574994	0.574994	0.574993	0.575032	0.574993	0.574985	0.574994	0.574994	0.574994	0.574994	0.574979	0.57504	0.574994	0.574994	0.574994	0.574985
Rv0081	0.777	0.339787	0.339787	0.339787	0.339786	0.339787	0.339786	0.339786	0.358838	0.339786	0.358809	0.339787	0.358815	0.339787	0.339787	0.339778	0.339814	0.358815	0.339787	0.339787	0.358809
Rv0135c	0.749	0.387509	0.387366	0.387509	0.387509	0.387487	0.387509	0.387509	0.387582	0.387436	0.387645	0.387358	0.387459	0.387366	0.38753	0.387547	0.387519	0.387648	0.387672	0.387366	0.387645
Rv0158	0.982	1.00033	1.00033	1.00033	1.00033	1.00033	1.00033	1.00033	1.0004	1.00033	1.00032	1.00033	1.00033	1.00033	1.00033	1.00031	1.00041	1.00033	1.00033	1.00033	1.00032
Rv0195	0.95	1.00033	1.00033	1.00033	1.00033	1.00033	1.00033	1.00033	1.0004	1.00033	1.00032	1.00033	1.00033	1.00033	1.00033	1.00031	1.00041	1.00033	1.00033	1.00033	1.00032
Rv0212c	0.826	1.00033	1.00033	1.00033	1.00033	1.00033	1.00033	1.00033	1.0004	1.00033	1.00032	1.00033	1.00033	1.00033	1.00033	1.00031	1.00041	1.00033	1.00033	1.00033	1.00032
Rv0238	0.051	0.857115	0.857113	0.857115	0.857115	0.857115	0.857115	0.857114	0.837183	0.857113	0.861766	0.857113	0.857114	0.857112	0.857115	0.868344	0.837489	0.857118	0.857117	0.857112	0.861766
Rv0273c	0.657	1.00033	1.00033	1.00033	1.00033	1.00033	1.00033	1.00033	1.0004	1.00033	1.00032	1.00033	1.00033	1.00033	1.00033	1.00031	1.00041	1.00033	1.00033	1.00033	1.00032
Rv0275c	0.826	1.00034	1.00034	1.00034	1.00034	1.00034	1.00034	1.00034	1.0004	1.00034	1.00032	1.00034	1.00034	1.00034	1.00034	1.00031	1.00042	1.00034	1.00034	1.00034	1.00032
Rv0302	0.865	0.24944	0.24944	0.24944	0.24944	0.419162	0.24944	0.24944	0.267631	0.24944	0.249436	0.24944	0.24944	0.419162	0.24944	0.249434	0.267624	0.24944	0.24944	0.24944	0.249436
Rv0324	0.53	0.544896	0.544897	0.544896	0.544896	0.544896	0.544896	0.544896	0.544932	0.544896	0.547484	0.544896	0.544896	0.544896	0.544896	0.544882	0.54494	0.547666	0.547607	0.544896	0.547484
Rv0330c	0.918	1.00033	1.00033	1.00033	1.00033	1.00033	1.00033	1.00033	1.0004	1.00033	1.00032	1.00033	1.00033	1.00033	1.00033	1.00031	1.00041	1.00033	1.00033	1.00033	1.00032
Rv0339c	0.849	1.00033	1.00033	1.00033	1.00033	1.00033	1.00033	1.00033	1.0004	1.00033	1.00032	1.00033	1.00033	1.00033	1.00033	1.00031	1.00041	1.00033	1.00033	1.00033	1.00032
Rv0353	0.777	1.00033	1.00033	1.00033	1.00033	1.00033	1.00033	1.00033	1.0004	1.00033	1.00032	1.00033	1.00033	1.00033	1.00033	1.00031	1.00041	1.00033	1.00033	1.00033	1.00032
Rv0465c	0.999	0.334343	0.334343	0.334343	0.334343	0.334343	0.334343	0.334342	0.334365	0.334342	0.334338	0.334343	0.334343	0.334343	0.334343	0.334334	0.334369	0.334343	0.334343	0.334343	0.334338
Rv0472c	0.294	1.00033	1.00033	1.00033	1.00033	1.00033	1.00033	1.00033	1.0004	1.00033	1.00032	1.00033	1.00033	1.00033	1.00033	1.00031	1.00041	1.00033	1.00033	1.00033	1.00032
Rv0494	0.634	0.318986	0.318986	0.318986	0.318986	0.318986	0.318986	0.318986	0.319007	0.318983	0.426155	0.318986	0.318986	0.318986	0.318986	0.426151	0.319011	0.426162	0.426162	0.318986	0.426155
Rv0576	0.919	0.405819	0.40582	0.405819	0.405819	0.405819	0.405819	0.405819	0.405846	0.405819	0.405813	0.405819	0.405819	0.405819	0.405819	0.405809	0.405852	0.40582	0.405819	0.405819	0.405813
Rv0602c	0.749	0.995778	0.997111	0.996823	0.996841	0.996998	0.996822	0.996822	0.997464	0.996797	1.0001	0.996658	0.996843	0.996986	0.996778	0.984398	0.987655	0.99618	0.9968	0.996775	1.0001
Rv0653c	0.715	1.00033	1.00033	1.00033	1.00033	1.00033	1.00033	1.00033	1.0004	1.00033	1.00032	1.00033	1.00033	1.00033	1.00033	1.00031	1.00041	1.00033	1.00033	1.00033	1.00032
Rv0674	0.199	1.00033	1.00033	1.00033	1.00033	1.00033	1.00033	1.00033	1.0004	1.00033	1.00032	1.00033	1.00033	1.00033	1.00033	1.00031	1.00041	1.00033	1.00033	1.00033	1.00032
Rv0678	0.713	0.453076	0.445515	0.445515	0.445515	0.445515	0.445515	0.445515	0.445541	0.445514	0.445471	0.445515	0.445515	0.445515	0.445515	0.445463	0.445543	0.445515	0.445515	0.445515	0.445471
Rv0681	0.804	1.00033	1.00033	1.00033	1.00033	1.00033	1.00033	1.00033	1.0004	1.00033	1.00032	1.00033	1.00033	1.00033	1.00033	1.00031	1.00041	1.00033	1.00033	1.00033	1.00032
Rv0691c	0.895	0.469448	0.467433	0.469449	0.469573	0.469294	0.469448	0.469448	0.444733	0.469362	0.561858	0.481944	0.534171	0.468806	0.469494	0.539243	0.496836	0.466471	0.46955	0.469423	0.561858
Rv0735	0.969	1.00033	1.00033	1.00033	1.00033	1.00033	1.00033	1.00033	1.0004	1.00033	1.00032	1.00033	1.00033	1.00033	1.00033	1.00031	1.00041	1.00033	1.00033	1.00033	1.00032
Rv0757	0.012	0.424141	0.424141	0.424141	0.424141	0.424141	0.424141	0.42414	0.424169	0.42414	0.424134	0.424141	0.424141	0.424141	0.424141	0.42413	0.424175	0.424141	0.424141	0.424141	0.424134
Rv0767c	0.827	0.43109	0.430913	0.43109	0.43109	0.431064	0.43109	0.43109	0.431176	0.431003	0.43125	0.430914	0.431031	0.430913	0.431116	0.43136	0.431102	0.431254	0.431282	0.430913	0.43125
Rv0818	0.749	1.00033	1.00033	1.00033	1.00033	1.00033	1.00033	1.00033	1.0004	1.00033	1.00032	1.00033	1.00033	1.00033	1.00033	1.00031	1.00041	1.00033	1.00033	1.00033	1.00032
Rv0880	0.221	1.00033	1.00033	1.00033	1.00033	1.00033	1.00033	1.00033	1.0004	1.00033	1.00032	1.00026	1.00027	1.00033	1.00033	1.00031	1.00041	1.00033	1.00033	1.00033	1.00032
Rv0967	0.392	0.333444	0.333444	0.333444	0.333444	0.395292	0.333444	0.333444	0.376494	0.333444	0.333439	0.333444	0.333444	0.395292	0.333444	0.333435	0.376499	0.333444	0.333444	0.333444	0.333439
Rv0981	0.749	1.00033	1.00033	1.00033	1.00033	1.00033	1.00033	1.00033	1.0004	1.00033	1.00032	1.00033	1.00033	1.00033	1.00033	1.00031	1.00041	1.00033	1.00033	1.00033	1.00032
Rv1019	0.989	1.00033	1.00033	1.00033	1.00033	1.00033	1.00033	1.00033	1.0004	1.00033	1.00032	1.00033	1.00033	1.00033	1.00033	1.00031	1.00041	1.00033	1.00033	1.00033	1.00032
Rv1033c	0.976	0.393913	0.393913	0.393913	0.393913	0.393913	0.393913	0.393913	0.393939	0.393913	0.393907	0.393913	0.393913	0.393913	0.393913	0.393903	0.393944	0.393913	0.393913	0.393913	0.393907
Rv1049	0.864	0.299565	0.377131	0.299565	0.299564	0.299565	0.299564	0.299564	0.339707	0.299564	0.29956	0.299565	0.299565	0.299565	0.299565	0.299557	0.339712	0.299565	0.299565	0.299565	0.29956
Rv1167c	0.271	1.00033	1.00033	1.00033	1.00033	1.00033	1.00033	1.00033	1.0004	1.00033	1.00032	1.00033	1.00033	1.00033	1.00033	1.00031	1.00041	1.00033	1.00033	1.00033	1.00032
Rv1186c	0.698	1.00033	1.00033	1.00033	1.00033	1.00033	1.00033	1.00033	1.0004	1.00033	1.00032	1.00033	1.00033	1.00033	1.00033	1.00031	1.00041	1.00033	1.00033	1.00033	1.00032
Rv1189	0.677	1.00033	1.00033	1.00033	1.00033	1.00033	1.00033	1.00033	1.0004	1.00033	1.00032	1.00033	1.00033	1.00033	1.00033	1.00031	1.00041	1.00033	1.00033	1.00033	1.00032
Rv1219c	0.715	0.800738	0.659552	0.800738	0.800738	0.784867	0.800738	0.800738	0.604407	0.749209	0.899776	0.691982	0.76446	0.660696	0.816206	0.604352	0.604415	0.902244	0.918157	0.623166	0.899776
Rv1255c	0.433	0.999256	0.469237	0.469237	0.469237	0.469237	0.469237	0.469237	0.469264	0.469236	0.46919	0.469237	0.469237	0.469237	0.469237	0.469182	0.469266	0.469237	0.469237	0.469237	0.46919
Rv1287	0.804	0.336926	0.336927	0.336926	0.336926	1.00033	0.336926	0.336926	1.0004	0.336926	0.336921	0.336926	0.336926	1.00033	0.336926	0.336918	1.00041	0.336927	0.336926	0.336926	0.336921
Rv1332	0.585	1.00033	1.00033	1.00033	1.00033	1.00033	1.00033	1.00033	1.0004	1.00033	1.00032	1.00033	1.00033	1.00033	1.00033	1.00031	1.00041	1.00033	1.00033	1.00033	1.00032
Rv1353c	0.804	0.354709	0.35471	0.354709	0.354709	0.35471	0.354709	0.354709	0.354733	0.354709	0.354704	0.354709	0.354709	0.354709	0.35471	0.3547	0.354738	0.35471	0.35471	0.35471	0.354704
Rv1395	0.678	1.00033	1.00033	1.00033	1.00033	1.00033	1.00033	1.00033	1.0004	1.00033	1.00032	1.00033	1.00033	1.00033	1.00033	1.00031	1.00041	1.00033	1.00033	1.00033	1.00032
Rv1404	0.062	0.502266	0.501471	0.502266	0.502266	0.502185	0.502266	0.502265	0.495398	0.502226	0.531508	0.502033	0.502143	0.502168	0.502274	0.566531	0.485448	0.50145	0.502287	0.502265	0.531508
Rv1423	0.006	0.315626	0.315627	0.315626	0.315626	0.315626	0.315626	0.315626	0.315647	0.315626	0.315622	0.315626	0.315626	0.315626	0.315626	0.315618	0.315652	0.315627	0.315626	0.315626	0.315622
Rv1460	0.133	1.00033	1.00033	1.00033	1.00033	1.00033	1.00033	1.00033	1.0004	1.00033	1.00032	1.00033	1.00033	1.00033	1.00033	1.00031	1.00041	1.00033	1.00033	1.00033	1.00032
Rv1473A	0.223	0.505573	0.505573	0.505573	0.505573	0.505573	0.505573	0.505573	0.629006	0.505572	0.60748	0.505573	0.523395	0.505573	0.505573	0.50556	0.505613	0.624094	0.505573	0.505573	0.60748
Rv1556	0.827	0.257303	0.257303	0.257303	0.257303	0.606932	0.257303	0.257303	0.598489	0.257303	0.257299	0.257303	0.257303	0.606905	0.257303	0.257297	0.589648	0.257303	0.257303	0.257303	0.257299
Rv1657	0.632	0.198976	1.00033	0.198976	0.198976	0.198976	0.198976	0.198976	0.220539	0.198976	0.198973	0.198976	0.198976	0.198976	0.198976	0.198971	0.219579	0.198976	0.198976	0.198976	0.198973
Rv1674c	0.715	1.00033	1.00033	1.00033	1.00033	1.00033	1.00033	1.00033	1.0004	1.00033	1.00032	1.00033	1.00033	1.00033	1.00033	1.00031	1.00041	1.00033	1.00033	1.00033	1.00032
Rv1719	0.585	0.453137	0.453138	0.453138	0.453137	0.453138	0.453137	0.453137	0.453248	0.453137	0.45313	0.586582	0.453137	0.453138	0.453138	0.453117	0.453243	0.453227	0.453138	0.453138	0.45313
Rv1776c	0.778	0.999702	0.999644	0.999702	1.00012	0.999708	0.999702	0.999702	0.996185	0.999686	0.996942	0.999951	0.999723	0.99972	0.999698	0.998446	0.998241	0.999874	0.999687	0.999696	0.996942
Rv1816	0.848	0.310808	0.310808	0.310808	0.310808	0.310808	0.310808	0.310808	0.310828	0.310808	0.310803	0.310808	0.310808	0.310808	0.310808	0.3108	0.310833	0.310808	0.310808	0.310808	0.310803
Rv1828	0	1.00033	1.00033	1.00033	1.00033	1.00033	1.00033	1.00033	1.0004	1.00033	1.00032	1.00033	1.00033	1.00033	1.00033	1.00031	1.00041	1.00033	1.00033	1.00033	1.00032
Rv1846c	0.776	0.321336	0.321336	0.321336	0.321336	0.321336	0.321336	0.321335	0.321357	0.321335	0.321331	0.321336	0.321336	0.321336	0.321336	0.321327	0.321361	0.321336	0.321336	0.321336	0.321331
Rv1956	0.634	0.306768	0.306769	0.306768	0.306768	0.306768	0.306768	0.306768	0.306789	0.306768	0.306764	0.306768	0.306768	0.306768	0.306768	0.306761	0.306793	0.306769	0.306769	0.306768	0.306764
Rv1985c	0.827	0.564571	0.564571	0.564571	0.564571	0.564571	0.564571	0.56457	0.564608	0.56457	0.564562	0.564571	0.564571	0.564571	0.564571	0.564556	0.564616	0.564571	0.564571	0.564571	0.564562
Rv1990c	0.047	0.384743	0.384743	0.384743	0.384743	0.384743	0.384743	0.384743	0.384768	0.384743	0.384737	0.384743	0.384743	0.384743	0.384743	0.384733	0.384774	0.384743	0.384743	0.384743	0.384737
Rv1994c	0.357	0.439422	0.485675	0.439422	0.439422	0.566079	0.439422	0.439422	0.496321	0.439422	0.439416	0.439422	0.439422	0.566079	0.439422	0.439411	0.496328	0.439423	0.439422	0.439422	0.439416
Rv2009	0.713	0.464256	0.464257	0.464257	0.464256	0.464257	0.464256	0.464256	0.464287	0.464256	0.46425	0.464257	0.464256	0.464257	0.464257	0.464245	0.464294	0.464257	0.464257	0.464257	0.46425
Rv2011c	0.777	0.420594	0.514375	0.420594	0.420594	0.420594	0.420594	0.420594	0.471515	0.420594	0.420588	0.420594	0.420594	0.420594	0.420594	0.420583	0.469464	0.420594	0.420594	0.420594	0.420588
Rv2021c	0.585	0.420774	0.420775	0.420774	0.420774	0.420775	0.420774	0.420774	0.420802	0.420774	0.420768	0.420774	0.420774	0.420774	0.420775	0.420764	0.420808	0.420775	0.420775	0.420775	0.420768
Rv2034	0.528	0.385769	0.385769	0.385769	0.385769	0.385769	0.385769	0.385769	0.385794	0.385766	0.385817	0.385769	0.385769	0.385769	0.385769	0.385766	0.385799	0.385818	0.385828	0.385769	0.385817
Rv2069	0.895	1.00033	1.00033	1.00033	1.00033	1.00033	1.00033	1.00033	1.0004	1.00033	1.00032	1.00033	1.00033	1.00033	1.00033	1.00031	1.00041	1.00033	1.00033	1.00033	1.00032
Rv2250c	0.749	0.577114	0.577115	0.577114	0.577114	0.577115	0.577114	0.577114	0.577152	0.577114	0.577106	0.577114	0.577114	0.577114	0.577115	0.5771	0.577161	0.577115	0.577115	0.577115	0.577106
Rv2324	0.528	0.350384	0.350384	0.350384	0.350383	0.532262	0.350383	0.350383	0.532297	0.350383	0.350378	0.350384	0.350384	0.532262	0.350384	0.350375	0.532305	0.350384	0.350384	0.350384	0.350378
Rv2374c	0	1.00033	1.00033	1.00033	1.00033	1.00033	1.00033	1.00033	1.0004	1.00033	1.00032	1.00033	1.00033	1.00033	1.00033	1.00031	1.00041	1.00033	1.00033	1.00033	1.00032
Rv2506	0.918	1.00033	1.00033	1.00033	1.00033	1.00033	1.00033	1.00033	1.0004	1.00033	1.00032	1.00033	1.00033	1.00033	1.00033	1.00031	1.00041	1.00033	1.00033	1.00033	1.00032
Rv2642	0.864	1.00021	1.0002	1.00021	1.00021	1.00021	1.00021	1.00021	1.00025	1.0002	1.00016	1.0002	1.00021	1.0002	1.00021	0.584629	0.584691	1.00021	1.00021	1.0002	1.00016
Rv2745c	0.528	1.00033	1.00033	1.00033	1.00033	1.00033	1.00033	1.00033	1.0004	1.00033	1.00032	1.00033	1.00033	1.00033	1.00033	1.00031	1.00041	1.00033	1.00033	1.00033	1.00032
Rv2779c	0.133	0.999184	1.00033	1.00033	1.00033	1.00033	1.00033	1.00033	1.0004	1.00033	1.00032	1.00033	1.00033	1.00033	1.00033	1.00031	1.00041	1.00033	1.00033	1.00033	1.00032
Rv2827c	0	1.00033	1.00033	1.00033	1.00033	1.00033	1.00033	1.00033	1.0004	1.00033	1.00032	1.00033	1.00033	1.00033	1.00033	1.00031	1.00041	1.00033	1.00033	1.00033	1.00032
Rv2887	0.895	0.540073	0.540073	0.540073	0.540073	0.540073	0.540073	0.540072	0.540108	0.540072	0.540065	0.540073	0.540073	0.540073	0.540073	0.540059	0.540116	0.540073	0.540073	0.540073	0.540065
Rv2989	0.433	0.141549	0.141549	0.141549	0.141549	0.141549	0.141549	0.141549	0.141578	0.141549	0.141545	0.288096	0.141549	0.141549	0.141549	0.141531	0.141568	0.141577	0.141549	0.141549	0.141545
Rv3050c	0.396	1.00033	1.00033	1.00033	1.00033	1.00033	1.00033	1.00033	1.0004	1.00033	1.00032	1.00033	1.00033	1.00033	1.00033	1.00031	1.00041	1.00033	1.00033	1.00033	1.00032
Rv3066	0.271	1.00033	1.00033	1.00033	1.00033	1.00033	1.00033	1.00033	1.0004	1.00033	1.00032	1.00033	1.00033	1.00033	1.00033	1.00031	1.00041	1.00033	1.00033	1.00033	1.00032
Rv3082c	0.698	1.00033	1.00033	1.00033	1.00033	1.00033	1.00033	1.00033	1.0004	1.00033	1.00032	1.00033	1.00033	1.00033	1.00033	1.00031	1.00041	1.00033	1.00033	1.00033	1.00032
Rv3133c	0.778	0.549801	0.549801	0.549801	0.5498	0.549801	0.5498	0.5498	0.549837	0.5498	0.549793	0.549801	0.549801	0.549801	0.549801	0.549787	0.549845	0.549801	0.549801	0.549801	0.549793
Rv3167c	0.895	0.9956	0.995261	0.9956	0.999963	0.99563	0.9956	0.9956	0.976279	0.995509	0.991809	0.997084	0.995733	0.995723	0.995905	0.987693	0.997158	0.996648	0.995664	0.995819	0.991809
Rv3173c	0.199	1.00023	1.00023	1.00023	1.00023	1.00023	1.00023	1.00023	1.00028	1.00023	1.00022	1.00023	1.00023	1.00023	1.00023	1.00022	1.00029	1.00023	1.00023	1.00023	1.00022
Rv3219	0.119	1.00033	1.00033	1.00033	1.00033	1.00033	1.00033	1.00033	1.0004	1.00033	1.00032	1.00033	1.00033	1.00033	1.00033	1.00031	1.00041	1.00033	1.00033	1.00033	1.00032
Rv3223c	0.611	0.577011	0.577011	0.577011	0.577011	1.00033	0.577011	0.57701	1.0004	0.57701	0.577002	0.577011	0.577011	1.00033	0.577011	0.576996	1.00041	0.577011	0.577011	0.577011	0.577002
Rv3246c	0.003	0.291989	0.291989	0.291989	0.291989	0.291989	0.291989	0.291989	0.292008	0.291988	0.291984	0.291989	0.291989	0.291989	0.291989	0.291981	0.292012	0.291989	0.291989	0.291989	0.291984
Rv3249c	0.007	0.345163	0.345163	0.345163	0.345163	0.345163	0.345163	0.345163	0.345245	0.345163	0.345157	0.374543	0.345163	0.345163	0.345163	0.345143	0.345239	0.345231	0.345163	0.345163	0.345157
Rv3260c	0.222	1.00033	1.00033	1.00033	1.00033	1.00033	1.00033	1.00033	1.0004	1.00033	1.00032	1.00033	1.00033	1.00033	1.00033	1.00031	1.00041	1.00033	1.00033	1.00033	1.00032
Rv3286c	0.95	1.00033	1.00033	1.00033	1.00033	1.00033	1.00033	1.00033	1.0004	1.00033	1.00032	1.00033	1.00033	1.00033	1.00033	1.00031	1.00041	1.00033	1.00033	1.00033	1.00032
Rv3291c	0.173	0.995137	0.99648	0.996149	0.996164	0.996338	0.996149	0.996149	0.996832	0.99612	1.00007	0.996033	0.996172	0.996335	0.996099	0.990162	0.985593	0.995566	0.996123	0.996096	1.00007
Rv3405c	0.677	1.00033	1.00033	1.00033	1.00033	1.00033	1.00033	1.00033	1.0004	1.00033	1.00032	1.00033	1.00033	1.00033	1.00033	1.00031	1.00041	1.00033	1.00033	1.00033	1.00032
Rv3416	0.917	1.00033	1.00033	1.00033	1.00033	1.00033	1.00033	1.00033	1.0004	1.00033	1.00032	1.00033	1.00033	1.00033	1.00033	1.00031	1.00041	1.00033	1.00033	1.00033	1.00032
Rv3488	0.713	0.543037	0.543038	0.543037	0.543037	0.589905	0.543037	0.543037	0.543328	0.543037	0.543029	0.543037	0.543037	0.589905	0.543037	0.543023	0.54332	0.543038	0.543037	0.543037	0.543029
Rv3557c	0.866	0.998482	0.998659	0.998482	0.99851	0.998624	0.998482	0.998481	0.998987	0.998466	1.00005	0.99819	0.998495	0.998586	0.998456	0.994801	0.992979	0.997683	0.998469	0.998453	1.00005
Rv3574	0.827	0.373808	0.376441	0.373808	0.373808	0.373808	0.373808	0.373808	0.376465	0.373808	0.373803	0.373808	0.373808	0.373808	0.373808	0.373799	0.376471	0.373809	0.373808	0.373808	0.373803
Rv3597c	0.076	0.314312	0.314312	0.314312	0.314312	0.314312	0.314312	0.314312	0.314333	0.314312	0.314307	0.314312	0.314312	0.314312	0.314312	0.314304	0.314337	0.314312	0.314312	0.314312	0.314307
Rv3676	0.314	0.984019	0.985357	0.984019	0.984073	0.984611	0.984019	0.984018	0.98653	0.983902	1.00014	0.996135	0.983991	0.984427	0.983813	0.942263	0.950327	0.982234	0.983917	0.983794	1.00014
Rv3681c	0.865	0.412835	0.412836	0.412835	0.412835	0.412835	0.412835	0.412835	0.412862	0.412835	0.412829	0.412835	0.412835	0.412835	0.412835	0.412825	0.412868	0.412836	0.412835	0.412835	0.412829
Rv3736	0.997	0.443497	0.443497	0.443497	0.443497	0.443497	0.443497	0.443497	0.418886	0.443496	0.44349	0.443497	0.443497	0.443497	0.443497	0.418847	0.418892	0.443497	0.443497	0.443497	0.44349
Rv3765c	0.97	0.450551	0.450552	0.450552	0.450551	0.450552	0.450551	0.450551	0.450581	0.450551	0.450545	0.450552	0.450552	0.450552	0.450552	0.45054	0.450588	0.450552	0.450552	0.450552	0.450545
Rv3830c	0.749	0.385955	0.385955	0.385955	0.385955	0.385955	0.385955	0.385954	0.38598	0.385954	0.385949	0.385955	0.385955	0.385955	0.385955	0.385945	0.385986	0.385955	0.385955	0.385955	0.385949
Rv3849	0.918	0.512715	0.511902	0.512715	0.512715	0.512632	0.512715	0.512714	0.505681	0.512674	0.541354	0.512476	0.512589	0.512615	0.512723	0.541462	0.495841	0.51188	0.512736	0.512714	0.541354
Rv3855	0.95	0.997718	0.998941	0.998775	0.998803	0.998914	0.998775	0.998774	0.999294	0.99876	1.00019	0.998472	0.998787	0.998873	0.99875	0.995229	0.993635	0.997961	0.998763	0.998747	1.00019
