# Supplementary material for: Integrated Modeling of Gene Regulatory and Metabolic Networks in Mycobacterium tuberculosis
Source: PLoS Comput Biol. 2015 Nov 30;11(11):e1004543. doi: 10.1371/journal.pcbi.1004543 (PMC4664399; doi:10.1371/journal.pcbi.1004543)
Supplement: S3 Table — (XLSX) [file pcbi.1004543.s004.xlsx]

## Sheet: CarbonSources
TF	MTBPROM2.0 correct?	iMATcorrect?	Experiment Doubling Time Ratio	7H9	Griffin	Sautons	ac	akg	ala	asn	caproate	chol	cit	dala	f6p	g6p	glc	gln	glu	gly	llac	mal	oleate	palmitate	propionate	pyruvate	tre	nitASN	nitGLN	nitGLU	nitSER
Rv0022c	TRUE	TRUE	2.51	0.941364	0.914672	0.885383	0.923384	0.914692	0.899799	0.899799	0.923384	0.923389	0.884712	0.765023	0.878868	0.892328	0.876566	0.915351	0.900663	0.770264	0.765023	0.75887	0.923384	0.923386	0.899653	0.661836	0.878873	0.892009	0.923869	0.875192	0.994794
Rv0023	TRUE	TRUE	21.68	0.151409	0.142928	0.142928	0.142924	0.142926	0.214781	0.142924	0.142924	0.142924	0.142915	0.214714	0.142937	0.142937	0.142937	0.142922	0.142918	0.142925	0.142943	0.142926	0.142924	0.142924	0.142924	0.142921	0.142937	0.142932	0.142884	0.142884	0.22055
Rv0042c	TRUE	TRUE	1.07	1.00001	1.00033	1.00033	1.00033	1.00037	1.00033	1.00033	1.00033	1.00034	1.0003	1.00037	1.00039	1.00041	1.00038	1.00032	1.00031	1.00035	1.00037	1.00036	1.00033	1.00033	1.00033	1.00033	1.00039	1.00033	1.00018	1.00019	1.00001
Rv0047c	TRUE	FALSE	1.72	0.000687912	0.000674619	0.000674619	0.00772543	0.000903874	0.00772543	0.00772543	0.00772543	0.00107353	0.000843588	0.00091807	0.000679696	0.000603773	0.000696756	0.00723425	0.000933076	0.000967391	0.00091807	0.000976218	0.00772136	0.00769096	0.00772417	0.000949912	0.000679541	0.000774757	0.00092312	0.251642	0.000888612
Rv0054	TRUE	FALSE	1.52	0.000229005	0.00022458	0.00022458	0.000366351	0.000300898	0.000366351	0.000366351	0.000366351	0.000357376	0.000280829	0.000305624	0.00022627	0.000200995	0.000231949	0.000343059	0.00031062	0.000322043	0.000305624	0.000324982	0.000366158	0.000364717	0.000366292	0.000316224	0.000226218	0.000257916	0.000307305	0.000412592	0.000295818
Rv0081	TRUE	TRUE	22.95	0.118442	0.109967	0.109933	0.109942	0.108806	0.109185	0.109185	0.109942	0	0.109936	0.109212	0.0555772	0.109952	0.0524682	0.109454	0.108903	0.108139	0.108232	0.108123	0.109942	0.109942	0.109517	0.10775	0.0556054	0.109934	0.10991	0.109911	0.113285
Rv0135c	TRUE	FALSE	1.56	0.3327	0.750249	0.750249	0.681601	0.625548	0.625181	0.625181	0.689672	0.625489	0.750224	0.625227	0.625486	0.625638	0.625546	0.658089	0.720109	0.744527	0.625227	0.625211	0.715681	0.712904	0.625547	0.625217	0.625335	0.75025	0.625563	0.629226	0.984305
Rv0158	TRUE	FALSE	1.08	1.00001	1.00033	1.00033	1.00033	1.00037	1.00033	1.00033	1.00033	1.00034	1.0003	1.00037	1.00039	1.00041	1.00038	1.00032	1.00031	1.00035	1.00037	1.00036	1.00033	1.00033	1.00033	1.00033	1.00039	1.00033	1.00018	1.00019	1.00001
Rv0195	TRUE	FALSE	1.03	1.00001	1.00033	1.00033	1.00033	1.00037	1.00033	1.00033	1.00033	1.00034	1.0003	1.00037	1.00039	1.00041	1.00038	1.00032	1.00031	1.00035	1.00037	1.00036	1.00033	1.00033	1.00033	1.00033	1.00039	1.00033	1.00018	1.00019	1.00001
Rv0212c	TRUE	TRUE	1.29	1.00001	1.00033	1.00033	1.00033	1.00037	1.00033	1.00033	1.00033	1.00034	1.0003	1.00037	1.00039	1.00041	1.00038	1.00032	1.00031	1.00035	1.00037	1.00036	1.00033	1.00033	1.00033	1.00033	1.00039	1.00033	1.00018	1.00019	1.00001
Rv0238	TRUE	TRUE	0.98	1.00001	1.00033	1.00033	1.00033	1.00037	1.00033	1.00033	1.00033	1.00034	1.0003	1.00037	1.00039	1.00041	1.00038	1.00032	1.00031	1.00035	1.00037	1.00036	1.00033	1.00033	1.00033	1.00033	1.00039	1.00033	1.00018	1.00019	1.00001
Rv0273c	TRUE	TRUE	0.98	1.00001	1.00033	1.00033	1.00033	1.00037	1.00033	1.00033	1.00033	1.00034	1.0003	1.00037	1.00039	1.00041	1.00038	1.00032	1.00031	1.00035	1.00037	1.00036	1.00033	1.00033	1.00033	1.00033	1.00039	1.00033	1.00018	1.00019	1.00001
Rv0275c	TRUE	TRUE	1.09	1.00002	1.00034	1.00034	1.00033	1.00037	1.00033	1.00033	1.00033	1.00034	1.0003	1.00037	1.0004	1.00042	1.00039	1.00032	1.00031	1.00035	1.00037	1.00036	1.00033	1.00033	1.00033	1.00033	1.0004	1.00034	1.00018	1.0002	1.00001
Rv0302	FALSE	TRUE	1.17	0.127663	0.127702	0.127702	0.127702	0.127707	0.127702	0.127702	0.127702	0.127703	0.127698	0.127707	0.127709	0.127712	0.127708	0.127701	0.127699	0.127705	0.127707	0.127705	0.127702	0.127702	0.127702	0.127702	0.127709	0.127702	0.127683	0.127684	0.127695
Rv0324	TRUE	TRUE	3.9	0.0752187	0.0666888	0.0666888	0.0666888	0.0666913	0.0666889	0.0666889	0.0666889	0.0598217	0.0666866	0.0666915	0.0666924	0.066694	0.0666922	0.0666883	0.0666875	0.0666902	0.0666915	0.0666905	0.0666889	0.066689	0.0666889	0.0666888	0.0666925	0.0666889	0.066679	0.0666793	0.066988
Rv0330c	TRUE	TRUE	0.97	1.00001	1.00033	1.00033	1.00033	1.00037	1.00033	1.00033	1.00033	1.00034	1.0003	1.00037	1.00039	1.00041	1.00038	1.00032	1.00031	1.00035	1.00037	1.00036	1.00033	1.00033	1.00033	1.00033	1.00039	1.00033	1.00018	1.00019	1.00001
Rv0339c	TRUE	TRUE	1.08	1.00001	1.00033	1.00033	1.00033	1.00037	1.00033	1.00033	1.00033	1.00034	1.0003	1.00037	1.00039	1.00041	1.00038	1.00032	1.00031	1.00035	1.00037	1.00036	1.00033	1.00033	1.00033	1.00033	1.00039	1.00033	1.00018	1.00019	1.00001
Rv0353	TRUE	TRUE	1.4	1.00001	1.00033	1.00033	1.00033	1.00037	1.00033	1.00033	1.00033	1.00034	1.0003	1.00037	1.00039	1.00041	1.00038	1.00032	1.00031	1.00035	1.00037	1.00036	1.00033	1.00033	1.00033	1.00033	1.00039	1.00033	1.00018	1.00019	1.00001
Rv0465c	FALSE	TRUE	0.98	0.484854	0.485009	0.485009	0.48501	0.485028	0.48501	0.48501	0.48501	0.485012	0.484993	0.485029	0.485036	0.485047	0.485034	0.485006	0.485	0.48502	0.485029	0.485022	0.48501	0.485011	0.48501	0.485009	0.485036	0.48501	0.484938	0.48494	0.484854
Rv0472c	TRUE	TRUE	1.18	1.00001	1.00033	1.00033	1.00033	1.00037	1.00033	1.00033	1.00033	1.00034	1.0003	1.00037	1.00039	1.00041	1.00038	1.00032	1.00031	1.00035	1.00037	1.00036	1.00033	1.00033	1.00033	1.00033	1.00039	1.00033	1.00018	1.00019	1.00001
Rv0494	FALSE	TRUE	1.04	0.10145	0.101483	0.101483	0.101483	0.101487	0.101483	0.101483	0.101483	0.101484	0.10148	0.101487	0.101489	0.0434961	0.101488	0.101482	0.101481	0.101485	0.101487	0.101486	0.101483	0.101483	0.101483	0.101483	0.101489	0.101483	0.101468	0.101468	0.101451
Rv0576	TRUE	FALSE	0.72	1.00001	1.00033	1.00033	1.00033	1.00037	1.00033	1.00033	1.00033	0.920155	1.0003	1.00037	1.00039	1.00041	1.00038	1.00032	1.00031	1.00035	1.00037	1.00036	1.00033	1.00033	1.00033	1.00033	1.00039	1.00033	1.00018	1.00019	1.00001
Rv0602c	FALSE	FALSE	0.94	0.0994609	0.994287	0.994287	1.00033	0.993257	0.999879	1.00033	1.00033	1.00034	0.965096	0.850733	0.998154	0.997576	0.998337	1.00032	0.987888	1.00035	1.00037	1.00036	1.00033	1.00033	1.00033	1.00033	0.998154	0.9749	0.0909259	0.0909263	0.999897
Rv0653c	TRUE	FALSE	1.4	1.00001	1.00033	1.00033	1.00033	1.00037	1.00033	1.00033	1.00033	0.920155	1.0003	1.00037	1.00039	1.00041	1.00038	1.00032	1.00031	1.00035	1.00037	1.00036	1.00033	1.00033	1.00033	1.00033	1.00039	1.00033	1.00018	1.00019	1.00001
Rv0674	FALSE	FALSE	1.57	1.00001	1.00033	1.00033	1.00033	1.00037	1.00033	1.00033	1.00033	1.00034	1.0003	1.00037	1.00039	1.00041	1.00038	1.00032	1.00031	1.00035	1.00037	1.00036	1.00033	1.00033	1.00033	1.00033	1.00039	1.00033	1.00018	1.00019	1.00001
Rv0678	TRUE	FALSE	3.48	0.115465	0.115501	0.115501	0.103227	0.115532	0.103227	0.103227	0.107952	0	0.115516	0.115533	0.115508	0.115502	0.115509	0.115422	0.115528	0.115425	0.115533	0.115538	0.115423	0.115423	0.115423	0.115423	0.115508	0.115513	0.115512	0.115549	0.115386
Rv0681	TRUE	TRUE	1.12	1.00001	1.00033	1.00033	1.00033	1.00037	1.00033	1.00033	1.00033	0.781253	1.0003	1.00037	1.00039	1.00041	1.00038	1.00032	1.00031	1.00035	1.00037	1.00036	1.00033	1.00033	1.00033	1.00033	1.00039	1.00033	1.00018	1.00019	1.00001
Rv0691c	TRUE	FALSE	1.55	0.157896	0.157947	0.157947	0.157947	0.157953	0.157947	0.157947	0.157947	0.105299	0.157942	0.157953	0.157956	0.157959	0.157955	0.157946	0.157944	0.15795	0.157953	0.157951	0.157947	0.157948	0.157947	0.157947	0.157956	0.157947	0.105283	0.157925	0.157897
Rv0735	FALSE	FALSE	1.78	1.00001	1.00033	1.00033	1.00033	1.00037	1.00033	1.00033	1.00033	1.00034	1.0003	1.00037	1.00039	1.00041	1.00038	1.00032	1.00031	1.00035	1.00037	1.00036	1.00033	1.00033	1.00033	1.00033	1.00039	1.00033	1.00018	1.00019	1.00001
Rv0757	TRUE	FALSE	6.74	0.637288	0.571618	0.571618	0.571619	0.57164	0.571619	0.571619	0.571619	0.571622	0.571599	0.571641	0.57165	0.571662	0.571647	0.571614	0.571607	0.57163	0.571641	0.571633	0.571619	0.57162	0.909452	0.571618	0.57165	0.571619	1.00018	1.00019	1.00001
Rv0767c	TRUE	FALSE	1.87	0.0563774	0.0563947	0.0563947	0.070446	0.0564098	0.070446	0.070446	0.070446	0.0563571	0.0564024	0.0564107	0.0563981	0.0563951	0.0563988	0.0704454	0.0564082	0.0563579	0.0564107	0.0564131	0.070446	0.0704461	0.070446	0.0563567	0.0563981	0.0564005	0.0564004	0.269405	0.0563387
Rv0818	FALSE	TRUE	6.73	1.00001	1.00033	1.00033	1.00033	1.00037	1.00033	1.00033	1.00033	1.00034	1.0003	1.00037	1.00039	1.00041	1.00038	1.00032	1.00031	1.00035	1.00037	1.00036	1.00033	1.00033	1.00033	1.00033	1.00039	1.00033	1.00018	1.00019	1.00001
Rv0880	TRUE	TRUE	1.07	1.00001	1.00033	1.00033	1.00033	1.00037	1.00033	1.00033	1.00033	1.00034	1.0003	1.00037	1.00039	1.00041	1.00038	1.00032	1.00031	1.00035	1.00037	1.00036	1.00033	1.00033	1.00033	1.00033	1.00039	1.00033	1.00018	1.00014	1.00001
Rv0967	FALSE	TRUE	0.67	0.0277781	0.027787	0.027787	0.027787	0.027788	0.027787	0.027787	0.027787	0.0277872	0.0277861	0.0277881	0.0277885	0.0277891	0.0277884	0.0277868	0.0277864	0.0277876	0.0277881	0.0277877	0.027787	0.0277871	0.027787	0.027787	0.0277885	0.0277871	0.0277829	0.027783	0.0277781
Rv0981	TRUE	TRUE	1.28	1.00001	1.00033	1.00033	1.00033	1.00037	1.00033	1.00033	1.00033	1.00034	1.0003	1.00037	1.00039	1.00041	1.00038	1.00032	1.00031	1.00035	1.00037	1.00036	1.00033	1.00033	1.00033	1.00033	1.00039	1.00033	1.00018	1.00019	1.00001
Rv1019	TRUE	TRUE	0.9	1.00001	1.00033	1.00033	1.00033	1.00037	1.00033	1.00033	1.00033	1.00034	1.0003	1.00037	1.00039	1.00041	1.00038	1.00032	1.00031	1.00035	1.00037	1.00036	1.00033	1.00033	1.00033	1.00033	1.00039	1.00033	1.00018	1.00019	1.00001
Rv1033c	FALSE	TRUE	1.46	0.0666674	0.0666888	0.0666888	0.0834772	0.0666913	0.0834772	0.0834772	0.0834772	0.083609	0.0666866	0.0666915	0.0666924	0.066694	0.0666922	0.0836978	0.0666875	0.0835074	0.0666915	0.0833631	0.133378	0.0837677	0.0837492	0.0666888	0.0666925	0.0666889	0.066679	0.133359	0.0666675
Rv1049	TRUE	FALSE	3.97	4.38239e-06	4.29768e-06	4.29768e-06	7.01069e-06	5.75813e-06	6.92911e-06	7.01069e-06	7.01068e-06	6.83894e-06	5.3741e-06	5.84858e-06	4.33001e-06	3.84636e-06	4.43871e-06	6.56496e-06	5.94418e-06	6.09108e-06	5.84859e-06	6.21902e-06	6.93956e-06	6.97941e-06	7.00954e-06	6.05143e-06	4.32903e-06	4.93561e-06	5.88075e-06	7.89557e-06	5.66092e-06
Rv1167c	TRUE	TRUE	1.14	1.00001	1.00033	1.00033	1.00033	1.00037	1.00033	1.00033	1.00033	1.00034	1.0003	1.00037	1.00039	1.00041	1.00038	1.00032	1.00031	1.00035	1.00037	1.00036	1.00033	1.00033	1.00033	1.00033	1.00039	1.00033	1.00018	1.00019	1.00001
Rv1186c	TRUE	TRUE	1.09	1.00001	1.00033	1.00033	1.00033	1.00037	1.00033	1.00033	1.00033	1.00034	1.0003	1.00037	1.00039	1.00041	1.00038	1.00032	1.00031	1.00035	1.00037	1.00036	1.00033	1.00033	1.00033	1.00033	1.00039	1.00033	0.998539	0.969438	1.00001
Rv1189	TRUE	TRUE	1.05	1.00001	1.00033	1.00033	1.00033	1.00037	1.00033	1.00033	1.00033	1.00034	1.0003	1.00037	1.00039	1.00041	1.00038	1.00032	1.00031	1.00035	1.00037	1.00036	1.00033	1.00033	1.00033	1.00033	1.00039	1.00033	1.00018	1.00019	1.00001
Rv1219c	FALSE	TRUE	2.99	1.00001	1.00033	1.00033	1.00033	1.00037	1.00033	1.00033	1.00033	1.00034	1.0003	1.00037	1.00039	1.00041	1.00038	1.00032	1.00031	1.00035	1.00037	1.00036	1.00033	1.00033	1.00033	1.00033	1.00039	1.00033	1.00018	1.00019	1.00001
Rv1255c	FALSE	TRUE	1.84	1.00001	1.00033	1.00033	1.00033	1.00037	1.00033	1.00033	1.00033	1.00034	1.0003	1.00037	1.00039	1.00041	1.00038	1.00032	1.00031	1.00035	1.00037	1.00036	1.00033	1.00033	1.00033	1.00033	1.00039	1.00033	1.00018	1.00019	1.00001
Rv1287	FALSE	TRUE	0.92	0.833749	0.780747	0.780747	0.780747	0.780776	0.780748	0.780748	0.780748	0.780752	0.780721	0.780778	0.78079	0.780807	0.780787	0.780741	0.780731	0.780763	0.780778	0.780767	0.780748	0.780749	0.999142	0.780747	0.78079	0.780748	1.00018	1.00019	1.00001
Rv1332	TRUE	TRUE	1.15	1.00001	1.00033	1.00033	1.00033	1.00037	1.00033	1.00033	1.00033	1.00034	1.0003	1.00037	1.00039	1.00041	1.00038	1.00032	1.00031	1.00035	1.00037	1.00036	1.00033	1.00033	1.00033	1.00033	1.00039	1.00033	1.00018	1.00019	1.00001
Rv1353c	FALSE	TRUE	0.3	0.11628	0.0972207	0.0972207	0.0233225	0.0215517	0.0229111	0.0229111	0.022912	0.0229663	0.0233132	0.0210556	0.0225707	0	0.0225598	0.0215674	0.0217289	0.0201665	0.0210556	0.0209153	0	1.39503e-12	0.0229488	0.0204596	0.0225708	0.0930836	0.0973984	0.116301	0.11628
Rv1395	TRUE	TRUE	1.3	1.00001	1.00033	1.00033	1.00033	1.00037	1.00033	1.00033	1.00033	1.00034	1.0003	1.00037	1.00039	1.00041	1.00038	1.00032	1.00031	1.00035	1.00037	1.00036	1.00033	1.00033	1.00033	1.00033	1.00039	1.00033	1.00018	1.00019	1.00001
Rv1404	TRUE	FALSE	1.51	0.775044	0.271892	0.271892	1.00014	0.997942	1.00014	1.00014	0.968084	0.997367	0.187189	0.999131	0.76559	0.680069	0.784806	1.00016	0.828138	1.00015	0.999131	0.997791	0.986988	0.984065	1.00014	0.943423	0.765415	0.486067	0.241896	0.871332	0.99913
Rv1423	TRUE	FALSE	0.74	1.00001	1.00033	1.00033	1.00033	1.00037	1.00033	1.00033	1.00033	1.00034	1.0003	1.00037	1.00039	1.00041	1.00038	1.00032	1.00031	1.00035	1.00037	1.00036	1.00033	1.00033	1.00033	1.00033	1.00039	1.00033	1.00018	1.00019	1.00001
Rv1460	TRUE	TRUE	1.06	1.00001	1.00033	1.00033	1.00033	1.00037	1.00033	1.00033	1.00033	1.00034	1.0003	1.00037	1.00039	1.00041	1.00038	1.00032	1.00031	1.00035	1.00037	1.00036	1.00033	1.00033	1.00033	1.00033	1.00039	1.00033	1.00018	1.00019	1.00001
Rv1473A	TRUE	FALSE	0.8	1.00001	1.00033	1.00033	1.00033	1.00037	1.00033	1.00033	1.00033	1.00034	1.0003	1.00037	1.00039	1.00041	1.00038	1.00032	1.00031	1.00035	1.00037	1.00036	1.00033	1.00033	1.00033	1.00033	1.00039	1.00033	1.00018	1.00019	1.00001
Rv1556	FALSE	TRUE	1.14	0.681762	0.650216	0.650216	0.650216	0.65024	0.650216	0.650216	0.650216	0.65022	0.650194	0.650242	0.650251	0.650266	0.650249	0.650211	0.650203	0.65023	0.650242	0.650232	0.650217	0.650217	0.650216	0.650216	0.650251	0.650217	1.00018	1.00019	0.999897
Rv1657	FALSE	TRUE	1.14	0.687526	0.877842	0.877842	0.877843	0.877875	0.877843	0.877843	0.877843	0.877848	0.877813	0.877877	0.87789	0.87791	0.877887	0.877836	0.877825	0.877861	0.877877	0.877864	0.877843	0.877844	0.877843	0.877842	0.87789	0.877844	0.877713	0.877717	0.877562
Rv1674c	TRUE	TRUE	0.91	1.00001	1.00033	1.00033	1.00033	1.00037	1.00033	1.00033	1.00033	1.00034	1.0003	1.00037	1.00039	1.00041	1.00038	1.00032	1.00031	1.00035	1.00037	1.00036	1.00033	1.00033	1.00033	1.00033	1.00039	1.00033	1.00018	1.00019	1.00001
Rv1719	FALSE	TRUE	1.03	0.0882362	0.058843	0.058843	0.0882647	0.0882679	0.0882647	0.0882647	0.0882647	0.0882651	0.0882617	0.0882681	0.0588463	0.0588476	0.058846	0.0882639	0.0882628	0.0882665	0.0882681	0.0882668	0.0882647	0.0882648	0.0882647	0.0882646	0.0588463	0.0588432	0.0882516	0.088252	0.0882364
Rv1776c	FALSE	FALSE	4.46	0.991865	0.999016	0.999016	0.912119	0.90254	0.91212	0.91212	0.91212	0.911032	0.920709	0.902549	0.96664	0.993265	0.988053	0.914105	0.917209	0.946471	0.902549	0.905963	0.912083	0.911779	0.912111	0.912054	0.99859	0.948828	0.965904	0.962743	0.999833
Rv1816	FALSE	TRUE	0.9	0.0625007	0.0625207	0.0625207	0.0625208	0.0625231	0.0625208	0.0625208	0.0625208	0	0.0625187	0.0625232	0.0625242	0.0625256	0.0625239	0.0625203	0.0625195	0.0625221	0.0625232	0.0625223	0.0625208	0.0625209	0.0625208	0.0625207	0.0625242	0.0625209	0.0625115	0.0625118	0.0625008
Rv1828	TRUE	TRUE	1.01	1.00001	1.00033	1.00033	1.00033	1.00037	1.00033	1.00033	1.00033	1.00034	1.0003	1.00037	1.00039	1.00041	1.00038	1.00032	1.00031	1.00035	1.00037	1.00036	1.00033	1.00033	1.00033	1.00033	1.00039	1.00033	1.00018	1.00019	1.00001
Rv1846c	TRUE	TRUE	1.1	1.00001	1.00033	1.00033	1.00033	1.00037	1.00033	1.00033	1.00033	1.00034	1.0003	1.00037	1.00039	1.00041	1.00038	1.00032	1.00031	1.00035	1.00037	1.00036	1.00033	1.00033	1.00033	1.00033	1.00039	1.00033	1.00018	1.00019	1.00001
Rv1956	FALSE	TRUE	1.14	0.288139	0.288231	0.288231	0.288231	0.288242	0.288232	0.288232	0.288232	0.288233	0.288222	0.288243	0.288247	0.288254	0.288246	0.288229	0.288225	0.288237	0.288243	0.288239	0.288232	0.288232	0.288232	0.288231	0.288247	0.288232	0.288189	0.28819	0.288139
Rv1985c	FALSE	FALSE	2.84	1.00001	1.00033	1.00033	1.00033	1.00037	1.00033	1.00033	1.00033	0.117683	1.0003	1.00037	1.00039	1.00041	1.00038	1.00032	1.00031	1.00035	1.00037	1.00036	1.00033	1.00033	1.00033	1.00033	1.00039	1.00033	1.00018	1.00019	0.999322
Rv1990c	FALSE	TRUE	1.03	0.000466065	0.000457059	0.000457059	0.000745588	0.000612381	0.000745588	0.000745588	0.000745588	0.000727323	0.000571536	0.000621999	0.000460499	0.00040906	0.000472057	0.000698184	0.000632165	0.000655414	0.000621999	0.000661394	0.000745196	0.000742262	0.000745467	0.000643572	0.000679541	0.000524903	0.00062542	0.000839696	0.00060204
Rv1994c	TRUE	TRUE	0.89	1.00001	1.00033	1.00033	1.00033	1.00037	1.00033	1.00033	1.00033	1.00034	1.0003	1.00037	1.00039	1.00041	1.00038	1.00032	1.00031	1.00035	1.00037	1.00036	1.00033	1.00033	1.00033	1.00033	1.00039	1.00033	1.00018	1.00019	1.00001
Rv2009	TRUE	TRUE	1.07	0.999943	1.00022	1.00022	1.00029	1.00035	1.00029	1.00029	1.00029	0.920155	1.00009	1.00036	1.00035	1.00034	1.00035	1.00026	1.00017	1.00031	1.00036	1.00033	1.0003	1.0003	1.00033	1.00029	1.00035	1.00021	0.999917	1.00012	0.999892
Rv2011c	FALSE	FALSE	1	0.0200002	0.0200066	0.0200066	0.0200067	0.0200074	0.0200067	0.0200067	0.0200067	0.0200068	0.020006	0.0200074	0.0200077	0.0200082	0.0200077	0.0200065	0.0200062	0.0200071	0.0200074	0.0200071	0.0200067	0.0200067	0.0200067	0.0200066	0.0200077	0.0200067	0.0200037	0.0200038	0.0200002
Rv2021c	TRUE	TRUE	1.11	1.00001	1.00033	1.00033	1.00033	1.00037	1.00033	1.00033	1.00033	1.00034	1.0003	1.00037	1.00039	1.00041	1.00038	1.00032	1.00031	1.00035	1.00037	1.00036	1.00033	1.00033	1.00033	1.00033	1.00039	1.00033	1.00018	1.00019	1.00001
Rv2034	TRUE	TRUE	4.07	0.054546	0.0545635	0.0545635	0.0545636	0.0545656	0.0545636	0.0545636	0.0545636	0.0545639	0.0545618	0.0545657	0.0545665	0.0545678	0.0545663	0.0545632	0.0545625	0.0545647	0.0545657	0.0545649	0.0545636	0.0545637	0.0545636	0.0545636	0.0545666	0.0545637	0.0545555	0.0545558	0.0545461
Rv2069	TRUE	TRUE	1.39	1.00001	1.00033	1.00033	1.00033	1.00037	1.00033	1.00033	1.00033	1.00034	1.0003	1.00037	1.00039	1.00041	1.00038	1.00032	1.00031	1.00035	1.00037	1.00036	1.00033	1.00033	1.00033	1.00033	1.00039	1.00033	1.00018	1.00019	1.00001
Rv2250c	TRUE	TRUE	2.7	0.0879145	0.0549633	0.0549633	0.0549633	0.0549653	0.0549633	0.0549634	0.0549634	0.0549636	0.0549615	0.0549655	0.0549663	0.0549675	0.0549661	0.0549629	0.0549622	0.0549645	0.0549655	0.0549647	0.0549634	0.0549634	0.0549634	0.0549633	0.0549663	0.0549634	0.0659906	0.0660061	0.0662519
Rv2324	TRUE	FALSE	1.53	0.160827	0.0893153	0.0893153	0.0893154	0.0893187	0.0893154	0.0893154	0.0893154	0.0758188	0.0893124	0.0893189	0.0893202	0.0893223	0.0893199	0.0893147	0.0893136	0.0893172	0.0893189	0.0893176	0.0893155	0.0893156	0.0893154	0.0893153	0.0893203	0.0893155	0.0893022	0.0893026	0.142882
Rv2374c	TRUE	TRUE	1.25	1.00001	1.00033	1.00033	1.00033	1.00037	1.00033	1.00033	1.00033	1.00034	1.0003	1.00037	1.00039	1.00041	1.00038	1.00032	1.00031	1.00035	1.00037	1.00036	1.00033	1.00033	1.00033	1.00033	1.00039	1.00033	1.00018	1.00019	1.00001
Rv2506	TRUE	TRUE	1.17	1.00001	1.00033	1.00033	1.00033	1.00037	1.00033	1.00033	1.00033	1.00034	1.0003	1.00037	1.00039	1.00041	1.00038	1.00032	1.00031	1.00035	1.00037	1.00036	1.00033	1.00033	1.00033	1.00033	1.00039	1.00033	1.00018	1.00019	1.00001
Rv2642	TRUE	FALSE	1.37	0.999841	1.00004	1.00004	1.00023	1.00031	1.00023	1.00023	1.00023	1.00034	0.999747	1.00034	1.00028	1.00024	1.00029	1.00012	0.999943	1.00024	1.00034	1.0003	1.00023	1.00023	1.00033	1.00023	1.00028	1.00005	0.999514	0.99995	0.999345
Rv2745c	FALSE	FALSE	2.41	1.00001	1.00033	1.00033	1.00033	1.00037	1.00033	1.00033	1.00033	1.00034	1.0003	1.00037	1.00039	1.00041	1.00038	1.00032	1.00031	1.00035	1.00037	1.00036	1.00033	1.00033	1.00033	1.00033	1.00039	1.00033	1.00018	1.00019	1.00001
Rv2779c	FALSE	TRUE	1.48	0.397438	1.00033	1.00033	1.00033	1.00037	1.00003	1.00033	1.00033	1.00034	1.0003	0.899782	1.00039	1.00041	1.00038	1.00032	1.00031	1.00035	1.00037	1.00036	1.00033	1.00033	1.00033	1.00033	1.00039	1.00033	0.388961	0.388962	0.999897
Rv2827c	FALSE	TRUE	1.6	1.00001	1.00033	1.00033	1.00033	1.00037	1.00033	1.00033	1.00033	1.00034	1.0003	1.00037	1.00039	1.00041	1.00038	1.00032	1.00031	1.00035	1.00037	1.00036	1.00033	1.00033	1.00033	1.00033	1.00039	1.00033	1.00018	1.00019	1.00001
Rv2887	TRUE	TRUE	2.14	0.444449	0.444592	0.444592	0.444592	0.444609	0.444592	0.444592	0.444592	0.444595	0.444577	0.44461	0.444616	0.444626	0.444615	0.444589	0.444583	0.444601	0.44461	0.444603	0.444593	0.444593	0.444592	0.444592	0.444616	0.444593	0.444526	0.444528	0.44445
Rv2989	FALSE	TRUE	1.19	0.173585	0.0342035	0.0342035	0.0342061	0.183879	0.0342061	0.0342061	0.0342061	0.182744	0.183335	0.0342064	0.0342054	0.0342057	0.181109	0.187262	0.0342045	0.034206	0.0342064	0.0342062	0.186811	0.186495	0.188652	0.0342052	0.0342054	0.0342042	0.177658	0.219827	0.299149
Rv3050c	FALSE	FALSE	2.1	1.00001	1.00033	1.00033	1.00033	1.00037	1.00033	1.00033	1.00033	1.00034	1.0003	1.00037	1.00039	1.00041	1.00038	1.00032	1.00031	1.00035	1.00037	1.00036	1.00033	1.00033	1.00033	1.00033	1.00039	1.00033	1.00018	1.00019	1.00001
Rv3066	TRUE	TRUE	1.23	1.00001	1.00033	1.00033	1.00033	1.00037	1.00033	1.00033	1.00033	0.91945	1.0003	1.00037	1.00039	1.00041	1.00038	1.00032	1.00031	1.00035	1.00037	1.00036	1.00033	1.00033	1.00033	1.00033	1.00039	1.00033	1.00018	1.00019	1.00001
Rv3082c	TRUE	TRUE	1.37	1.00001	1.00033	1.00033	1.00033	1.00037	1.00033	1.00033	1.00033	1.00034	1.0003	1.00037	1.00039	1.00041	1.00038	1.00032	1.00031	1.00035	1.00037	1.00036	1.00033	1.00033	1.00033	1.00033	1.00039	1.00033	1.00018	1.00019	1.00001
Rv3133c	TRUE	TRUE	1.76	0.0384619	0.0384743	0.0384743	0.0384743	0.0384757	0.0384743	0.0384743	0.0384743	0.0384745	0.038473	0.0384758	0.0384764	0.0384773	0.0384763	0.038474	0.0384735	0.0384751	0.0384758	0.0384753	0.0384744	0.0384744	0.0384743	0.0384743	0.0384764	0.0384744	0.0384686	0.0384688	0.038462
Rv3167c	TRUE	FALSE	1.58	0.986523	0.994471	0.994471	0.954318	0.92458	0.652201	0.652201	0.962207	0.907478	0.95064	0.67834	0.957097	0.972646	0.954112	0.942464	0.932105	0.676876	0.67834	0.669881	0.987646	0.98511	0.652095	0.562962	0.957119	0.890844	0.885469	0.828466	0.998856
Rv3173c	FALSE	FALSE	1.98	0.99979	1.00003	1.00003	1.00015	1.00014	1.00015	1.00015	1.00015	1.00015	1.00003	1.00015	1.00013	1.00013	1.00013	1.00013	1.00008	1.00016	1.00015	1.00015	1.00016	1.00016	1.00015	1.00015	1.00013	1.00004	0.999906	0.999981	1.00001
Rv3219	FALSE	FALSE	1.73	1.00001	1.00033	1.00033	1.00033	1.00037	1.00033	1.00033	1.00033	1.00034	1.0003	1.00037	1.00039	1.00041	1.00038	1.00032	1.00031	1.00035	1.00037	1.00036	1.00033	1.00033	1.00033	1.00033	1.00039	1.00033	1.00018	1.00019	1.00001
Rv3246c	TRUE	TRUE	1.37	0.999855	1.00019	1.00019	1.0002	1.00024	1.0002	1.0002	1.0002	1.00021	1.00016	1.00025	1.00025	1.00027	1.00025	1.00019	1.00018	1.00023	1.00025	1.00023	1.0002	1.00021	1.0002	1.0002	1.00025	1.0002	1.00002	1.00001	1.00001
Rv3249c	FALSE	FALSE	1.46	0.000687912	0.000674619	0.000674619	0.00231195	0.000903874	0.00231195	0.00231195	0.00231195	0.00225531	0.000843588	0.00091807	0.000679696	0.000603773	0.000696756	0.00216496	0.000933076	0.000967391	0.00091807	0.000976218	0.00231073	0.00230163	0.00231158	0.000949912	0.000679541	0.000774757	0.00092312	0.00260376	0.000888612
Rv3260c	TRUE	TRUE	1.49	1.00001	1.00033	1.00033	1.00033	1.00037	1.00033	1.00033	1.00033	1.00034	1.0003	1.00037	1.00039	1.00041	1.00038	1.00032	1.00031	1.00035	1.00037	1.00036	1.00033	1.00033	1.00033	1.00033	1.00039	1.00033	1.00018	1.00019	1.00001
Rv3286c	TRUE	FALSE	1.29	1.00001	1.00033	1.00033	1.00033	1.00037	1.00033	1.00033	1.00033	1.00034	1.0003	1.00037	1.00039	1.00041	1.00038	1.00032	1.00031	1.00035	1.00037	1.00036	1.00033	1.00033	1.00033	1.00033	1.00039	1.00033	1.00018	1.00019	1.00001
Rv3291c	TRUE	FALSE	2.07	0.0730681	0.995823	0.995823	1.00033	0.994879	0.999866	1.00033	1.00033	1.00034	0.972894	0.846389	0.998636	0.99819	0.998779	1.00032	0.990573	1.00035	1.00037	1.00036	1.00033	1.00033	1.00033	1.00033	0.998636	0.980616	0.064528	0.0645283	0.999897
Rv3405c	TRUE	FALSE	1.46	1.00001	1.00033	1.00033	1.00033	1.00037	1.00033	1.00033	1.00033	1.00034	1.0003	1.00037	1.00039	1.00041	1.00038	1.00032	1.00031	1.00035	1.00037	1.00036	1.00033	1.00033	1.00033	1.00033	1.00039	1.00033	1.00018	1.00019	1.00001
Rv3416	FALSE	TRUE	2.62	1.00001	1.00033	1.00033	1.00033	1.00037	1.00033	1.00033	1.00033	1.00034	1.0003	1.00037	1.00039	1.00041	1.00038	1.00032	1.00031	1.00035	1.00037	1.00036	1.00033	1.00033	1.00033	1.00033	1.00039	1.00033	1.00018	1.00019	1.00001
Rv3488	TRUE	FALSE	2.44	0.0465121	0.0465271	0.0465271	0.0465271	0.0465288	0.0465271	0.0465271	0.0465271	0.0465273	0.0465255	0.0465289	0.0465296	0.0465307	0.0465294	0.0465267	0.0465261	0.0465281	0.0465289	0.0465282	0.0465271	0.0465272	0.0465271	0.0465271	0.0465296	0.0465272	0.0465202	0.0465204	0.0465122
Rv3557c	TRUE	FALSE	2.21	0.982746	0.993187	0.993187	1.00015	0.992149	1.00015	1.00015	1.00015	1.00015	0.96069	1.00015	0.997642	0.99697	0.997852	1.00012	0.986229	1.00016	1.00015	1.00015	1.00015	1.00015	1.00015	1.00015	0.997643	0.971576	0.97062	0.992191	0.999904
Rv3574	TRUE	TRUE	1.67	0.0384767	0.0384886	0.0384886	0.0385575	0.0384923	0.0385575	0.0385575	0.0385575	0	0.0384874	0.0385443	0.038528	0.0385222	0.0385294	0.0384906	0.0384901	0.0385475	0.0385443	0.0385484	0.0385568	0.0385516	0.0385576	0.0385836	0.038528	0.0384887	0.0385005	0.0387142	0.0384672
Rv3597c	TRUE	FALSE	1.77	0.105337	0.105369	0.105369	0.105298	0.105397	0.105298	0.105298	0.105298	0.0551497	0.105383	0.105399	0.105375	0.10537	0.105377	0.105297	0.105394	0.1053	0.105399	0.105404	0.105298	0.105298	0.105298	0.105298	0.105375	0.10538	0.10538	0.105413	0.105264
Rv3676	FALSE	TRUE	29.67	1.00001	1.00033	1.00033	1.00033	1.00037	1.00033	1.00033	1.00033	1.00034	1.0003	1.00037	1.00039	1.00041	1.00038	1.00032	1.00031	1.00035	1.00037	1.00036	1.00033	1.00033	1.00033	1.00033	1.00039	1.00033	1.00018	1.00019	1.00001
Rv3681c	TRUE	TRUE	1.06	1.00001	1.00033	1.00033	1.00033	1.00037	1.00033	1.00033	1.00033	0.920155	1.0003	1.00037	1.00039	1.00041	1.00038	1.00032	1.00031	1.00035	1.00037	1.00036	1.00033	1.00033	1.00033	1.00033	1.00039	1.00033	1.00018	1.00019	0.999664
Rv3736	TRUE	FALSE	1.87	0.000228718	0.000224298	0.000224298	0.000365891	0.000300521	0.000365891	0.000365891	0.000365891	0.000356928	0.000280477	0.000305241	0.000225986	0.000200743	0.000231658	0.000342628	0.00031023	0.000321639	0.000305241	0.000324574	0.000365699	0.000364259	0.000365832	0.000315827	0.000225934	0.000257592	0.00030692	0.000412074	0.000295446
Rv3765c	TRUE	FALSE	1.7	0.00863806	0.136999	0.136999	0.13673	0.140506	0.999834	0.13673	0.13673	0.139877	0.140204	0.835769	0.13555	0.136542	0.138971	0.142381	0.137086	0.137447	0.13575	0.133793	0.142131	0.141956	0.143152	0.134935	0.135506	0.133526	0.000114768	0.000154089	0.873876
Rv3830c	TRUE	FALSE	2.02	0.0400004	0.0400133	0.0400133	0.0400133	0.0400148	0.0400133	0.0400133	0.0400133	0.0400135	0.040012	0.0400149	0.0400155	0.0400164	0.0400153	0.040013	0.0400125	0.0400141	0.0400149	0.0400143	0.0400133	0.0400134	0.0400133	0.0400133	0.0400155	0.0400134	0.0400074	0.0400076	0.0400005
Rv3849	FALSE	TRUE	6.82	1.00001	1.00033	1.00033	1.00033	1.00037	1.00033	1.00033	1.00033	1.00034	1.0003	1.00037	1.00039	1.00041	1.00038	1.00032	1.00031	1.00035	1.00037	1.00036	1.00033	1.00033	1.00033	1.00033	1.00039	1.00033	1.00018	1.00019	1.00001
Rv3855	TRUE	FALSE	1.51	0.982866	0.993429	0.993429	1.00033	0.99235	1.00033	1.00033	1.00033	1.00034	0.960737	1.00037	0.997885	0.997233	0.99809	1.00032	0.986387	1.00035	1.00037	1.00036	1.00033	1.00033	1.00033	1.00033	0.997885	0.971705	0.970719	0.992343	0.999904

## Sheet: 7H9aaModels
TF	MTBPROM2.0 correct?	iMATcorrect?	Experiment Doubling Time Ratio	Ala	arg	asn	asp	cys	gln	glu	gly	his	ile	leu	lys	met	phe	pro	ser	thr	trp	tyr	val
Rv0602c	FALSE	FALSE	0.94	0.96563	0.0990945	0.975855	0.0988261	0.0994543	0.0991086	0.0994609	0.973925	0.0988413	0.0994506	0.0994511	0.0994569	0.0994572	0.0994539	0.0992669	0.966483	0.099421	0.0992558	0.0994553	0.0994506
Rv2011c	FALSE	FALSE	1	0.0200002	0.0200002	0.0200003	0.0200003	0.0200002	0.0200002	0.0200002	0.0200004	0.0200002	0.0200002	0.0200002	0.0200002	0.0200002	0.0200002	0.0200002	0.0200003	0.0200002	0.0200002	0.0200002	0.0200002
Rv3249c	FALSE	FALSE	1.46	0.000672492	0.000684406	0.000628992	0.000636689	0.000687386	0.000659428	0.000687912	0.000594098	0.000686625	0.000687086	0.000687123	0.000687596	0.000687615	0.00068735	0.000672275	0.000567554	0.000684706	0.000687311	0.000687467	0.000687086
Rv0674	FALSE	FALSE	1.57	1.00001	1.00001	1.00001	1.00001	1.00001	1.00001	1.00001	1.00002	1.00001	1.00001	1.00001	1.00001	1.00001	1.00001	1.00001	1.00002	1.00001	1.00001	1.00001	1.00001
Rv3219	FALSE	FALSE	1.73	1.00001	1.00001	1.00001	1.00001	1.00001	1.00001	1.00001	1.00002	1.00001	1.00001	1.00001	1.00001	1.00001	1.00001	1.00001	1.00002	1.00001	1.00001	1.00001	1.00001
Rv0735	FALSE	FALSE	1.78	1.00001	1.00001	1.00001	1.00001	1.00001	1.00001	1.00001	1.00002	1.00001	1.00001	1.00001	1.00001	1.00001	1.00001	1.00001	1.00002	1.00001	1.00001	1.00001	1.00001
Rv3173c	FALSE	FALSE	1.98	0.999802	0.999789	0.999703	0.999715	0.99979	0.99975	0.99979	0.999642	0.99979	0.99979	0.99979	0.99979	0.99979	0.99979	0.999792	0.999704	0.99979	0.99979	0.99979	0.99979
Rv3050c	FALSE	FALSE	2.1	1.00001	1.00001	1.00001	1.00001	1.00001	1.00001	1.00001	1.00002	1.00001	1.00001	1.00001	1.00001	1.00001	1.00001	1.00001	1.00002	1.00001	1.00001	1.00001	1.00001
Rv2745c	FALSE	FALSE	2.41	1.00001	1.00001	1.00001	1.00001	1.00001	1.00001	1.00001	1.00002	1.00001	1.00001	1.00001	1.00001	1.00001	1.00001	1.00001	1.00002	1.00001	1.00001	1.00001	1.00001
Rv1985c	FALSE	FALSE	2.84	1.00001	1.00001	1.00001	1.00001	1.00001	1.00001	1.00001	1.00002	1.00001	1.00001	1.00001	1.00001	1.00001	1.00001	1.00001	1.00002	1.00001	1.00001	1.00001	1.00001
Rv1776c	FALSE	FALSE	4.46	0.990569	0.992311	1.00001	0.981551	0.991868	0.999246	0.991865	0.990672	0.991923	0.990786	0.991006	0.991824	0.991826	0.9919	0.989296	0.996023	0.991507	0.991936	0.991881	0.990786
Rv1353c	FALSE	TRUE	0.3	0.11628	0.11628	0.116281	0.116281	0.11628	0.116281	0.11628	0.116281	0.11628	0.11628	0.11628	0.11628	0.11628	0.11628	0.11628	0.114335	0.11628	0.11628	0.11628	0.11628
Rv0967	FALSE	TRUE	0.67	0.0277781	0.0277781	0.0277782	0.0277782	0.0277781	0.0277781	0.0277781	0.0277783	0.0277781	0.0277781	0.0277781	0.0277781	0.0277781	0.0277781	0.0277781	0.0277782	0.0277781	0.0277781	0.0277781	0.0277781
Rv1816	FALSE	TRUE	0.9	0.0625007	0.0625007	0.0625009	0.0625009	0.0625007	0.0625008	0.0625007	0.0625011	0.0625007	0.0625007	0.0625007	0.0625007	0.0625007	0.0625007	0.0625007	0.062501	0.0625007	0.0625007	0.0625007	0.0625007
Rv1287	FALSE	TRUE	0.92	0.803733	0.810026	0.842964	0.868783	1.00001	0.846621	0.833749	0.867092	0.805376	0.841934	0.81664	0.828868	1.00001	0.843529	0.826735	0.832417	0.845778	0.812298	0.820068	0.841934
Rv0465c	FALSE	TRUE	0.98	0.484854	0.484854	0.484856	0.484855	0.484854	0.484854	0.484854	0.484857	0.484854	0.484854	0.484854	0.484854	0.484854	0.484854	0.484854	0.484856	0.484854	0.484854	0.484854	0.484854
Rv1719	FALSE	TRUE	1.03	0.0588241	0.0588242	0.0588244	0.0588244	0.0588241	0.0588243	0.0882362	0.0588246	0.0882362	0.0588242	0.0588241	0.0588241	0.0588241	0.0588241	0.0882363	0.0588245	0.0588242	0.0693734	0.0588241	0.0588242
Rv1990c	FALSE	TRUE	1.03	0.000455618	0.000463689	0.000426146	0.000431361	0.000465709	0.000446767	0.000466065	0.000402505	0.000465193	0.000465505	0.000465531	0.000465851	0.000465864	0.000465684	0.000455471	0.000384522	0.000463893	0.000465658	0.000465763	0.000465505
Rv0494	FALSE	TRUE	1.04	0.10145	0.10145	0.0434789	0.0434789	0.10145	0.101451	0.10145	0.043479	0.10145	0.10145	0.10145	0.10145	0.10145	0.10145	0.10145	0.043479	0.10145	0.10145	0.10145	0.10145
Rv1556	FALSE	TRUE	1.14	0.66858	0.671454	0.685007	0.696272	1.00001	0.686972	0.681762	0.695002	0.66947	0.685292	0.67435	0.679646	1.00001	0.685985	0.678527	0.67966	0.686925	0.672474	0.675837	0.685292
Rv1657	FALSE	TRUE	1.14	0.672948	1.00001	0.67577	0.891452	0.681359	0.686129	0.687526	0.899942	0.673431	0.884872	0.679027	0.685102	0.885277	0.885181	0.687715	0.681066	0.885215	0.676868	0.680729	0.884872
Rv1956	FALSE	TRUE	1.14	0.288139	0.288139	0.28814	0.28814	0.288139	0.288139	0.288139	0.288141	0.288139	0.288139	0.288139	0.288139	0.288139	0.288139	0.288139	0.28814	0.288139	0.288139	0.288139	0.288139
Rv0302	FALSE	TRUE	1.17	0.127661	0.127661	0.127661	0.127663	0.127662	0.127662	0.127663	0.127662	0.127661	0.127664	0.127661	0.127662	0.127664	0.127664	0.127665	0.127664	0.127664	0.127661	0.127662	0.127664
Rv2989	FALSE	TRUE	1.19	0.169694	0.172701	0.158718	0.16066	0.173453	0.166398	0.173585	0.149913	0.171693	0.173377	0.173386	0.173505	0.17351	0.173443	0.16964	0.143215	0.172776	0.173476	0.173473	0.173377
Rv1033c	FALSE	TRUE	1.46	0.0666674	0.0666674	0.0666676	0.0666676	0.0666674	0.0666675	0.0666674	0.0666678	0.0666674	0.0666674	0.0666674	0.0666674	0.0666674	0.0666674	0.0666674	0.0666677	0.0666674	0.0666674	0.0666674	0.0666674
Rv2779c	FALSE	TRUE	1.48	0.986884	0.396014	0.999996	0.39681	0.397432	0.397092	0.397438	0.999982	0.39484	0.397428	0.397428	0.397434	0.397435	0.397431	0.397246	0.999993	0.397398	0.396585	0.397433	0.397428
Rv2827c	FALSE	TRUE	1.6	1.00001	1.00001	1.00001	1.00001	1.00001	1.00001	1.00001	1.00002	1.00001	1.00001	1.00001	1.00001	1.00001	1.00001	1.00001	1.00002	1.00001	1.00001	1.00001	1.00001
Rv1255c	FALSE	TRUE	1.84	1.00001	1.00001	1.00001	1.00001	1.00001	1.00001	1.00001	1.00002	1.00001	1.00001	1.00001	1.00001	1.00001	1.00001	1.00001	1.00002	1.00001	1.00001	1.00001	1.00001
Rv3416	FALSE	TRUE	2.62	1.00001	1.00001	1.00001	1.00001	1.00001	1.00001	1.00001	1.00002	1.00001	1.00001	1.00001	1.00001	1.00001	1.00001	1.00001	1.00002	1.00001	1.00001	1.00001	1.00001
Rv1219c	FALSE	TRUE	2.99	1.00001	1.00001	1.00001	1.00001	1.00001	1.00001	1.00001	1.00002	1.00001	1.00001	1.00001	1.00001	1.00001	1.00001	1.00001	1.00002	1.00001	1.00001	1.00001	1.00001
Rv0818	FALSE	TRUE	6.73	1.00001	1.00001	1.00001	1.00001	1.00001	1.00001	1.00001	1.00002	1.00001	1.00001	1.00001	1.00001	1.00001	1.00001	1.00001	1.00002	1.00001	1.00001	1.00001	1.00001
Rv3849	FALSE	TRUE	6.82	1.00001	1.00001	1.00001	1.00001	1.00001	1.00001	1.00001	1.00002	1.00001	1.00001	1.00001	1.00001	1.00001	1.00001	1.00001	1.00002	1.00001	1.00001	1.00001	1.00001
Rv3676	FALSE	TRUE	29.67	1.00001	1.00001	1.00001	1.00001	1.00001	1.00001	1.00001	1.00002	1.00001	1.00001	1.00001	1.00001	1.00001	1.00001	1.00001	1.00002	1.00001	1.00001	1.00001	1.00001
Rv0576	TRUE	FALSE	0.72	1.00001	1.00001	1.00001	1.00001	1.00001	1.00001	1.00001	1.00002	1.00001	1.00001	1.00001	1.00001	1.00001	1.00001	1.00001	1.00002	1.00001	1.00001	1.00001	1.00001
Rv1423	TRUE	FALSE	0.74	1.00001	1.00001	1.00001	1.00001	1.00001	1.00001	1.00001	1.00002	1.00001	1.00001	1.00001	1.00001	1.00001	1.00001	1.00001	1.00002	1.00001	1.00001	1.00001	1.00001
Rv1473A	TRUE	FALSE	0.8	1.00001	1.00001	1.00001	1.00001	1.00001	1.00001	1.00001	1.00002	1.00001	1.00001	1.00001	1.00001	1.00001	1.00001	1.00001	1.00002	1.00001	1.00001	1.00001	1.00001
Rv0195	TRUE	FALSE	1.03	1.00001	1.00001	1.00001	1.00001	1.00001	1.00001	1.00001	1.00002	1.00001	1.00001	1.00001	1.00001	1.00001	1.00001	1.00001	1.00002	1.00001	1.00001	1.00001	1.00001
Rv0158	TRUE	FALSE	1.08	1.00001	1.00001	1.00001	1.00001	1.00001	1.00001	1.00001	1.00002	1.00001	1.00001	1.00001	1.00001	1.00001	1.00001	1.00001	1.00002	1.00001	1.00001	1.00001	1.00001
Rv3286c	TRUE	FALSE	1.29	1.00001	1.00001	1.00001	1.00001	1.00001	1.00001	1.00001	1.00002	1.00001	1.00001	1.00001	1.00001	1.00001	1.00001	1.00001	1.00002	1.00001	1.00001	1.00001	1.00001
Rv2642	TRUE	FALSE	1.37	0.99985	0.99984	0.999775	0.999785	0.999841	0.999811	0.999841	0.999731	0.99984	0.999842	0.999841	0.999841	0.999842	0.999842	0.999908	0.999952	0.999843	0.999841	0.999841	0.999842
Rv0653c	TRUE	FALSE	1.4	1.00001	1.00001	1.00001	1.00001	1.00001	1.00001	1.00001	1.00002	1.00001	1.00001	1.00001	1.00001	1.00001	1.00001	1.00001	1.00002	1.00001	1.00001	1.00001	1.00001
Rv3405c	TRUE	FALSE	1.46	1.00001	1.00001	1.00001	1.00001	1.00001	1.00001	1.00001	1.00002	1.00001	1.00001	1.00001	1.00001	1.00001	1.00001	1.00001	1.00002	1.00001	1.00001	1.00001	1.00001
Rv1404	TRUE	FALSE	1.51	0.757671	0.780098	0.709816	0.717333	0.775494	0.742953	0.775044	0.0387293	0.775205	0.358688	0.213269	0.120009	0.775733	0.775198	0.162231	0.038202	0.73148	0.77509	0.775087	0.358688
Rv3855	TRUE	FALSE	1.51	0.979262	0.983014	0.972825	0.973344	0.98302	0.978725	0.982866	0.970652	0.982826	0.982688	0.982527	0.982885	0.983065	0.982874	0.961234	0.962295	0.982672	0.982864	0.982855	0.982688
Rv0054	TRUE	FALSE	1.52	0.000223872	0.000227838	0.00020939	0.000211953	0.00022883	0.000219523	0.000229005	0.000197774	0.000228576	0.00022873	0.000228742	0.0002289	0.000228906	0.000228818	0.000223799	0.000188938	0.000227938	0.000228805	0.000228857	0.00022873
Rv2324	TRUE	FALSE	1.53	0.160824	0.160826	0.160818	0.160819	0.160826	0.160822	0.160827	0.160449	0.160826	0.160826	0.160826	0.160826	0.160826	0.160826	0.160824	0.156627	0.160826	0.157906	0.160826	0.160826
Rv0691c	TRUE	FALSE	1.55	0.157896	0.157896	0.157897	0.157897	0.157896	0.157897	0.157896	0.157898	0.157896	0.157896	0.157896	0.157896	0.157896	0.157896	0.157897	0.157897	0.157896	0.157896	0.157896	0.157896
Rv0135c	TRUE	FALSE	1.56	0.313552	0.317917	0.625768	0.626017	0.325061	0.328794	0.3327	0.810501	0.315231	0.626016	0.322166	0.329688	0.625974	0.626041	0.331734	0.31907	0.627573	0.31952	0.32429	0.626016
Rv3167c	TRUE	FALSE	1.58	0.984017	0.987332	0.998926	0.969303	0.986527	0.996424	0.986523	0.968513	0.986628	0.99242	0.991144	0.986449	0.986455	0.986206	0.982637	0.987475	0.985852	0.986471	0.986286	0.99242
Rv3765c	TRUE	FALSE	1.7	0.978524	0.00859402	0.134636	0.00799485	0.00863145	0.00828039	0.00863806	0.137625	0.00862189	0.00862768	0.00862815	0.00863408	0.00863432	0.00863099	0.0084417	0.136388	0.0085978	0.0086305	0.00863246	0.00862768
Rv0047c	TRUE	FALSE	1.72	0.000672492	0.000684406	0.000628992	0.000636689	0.000687386	0.000659428	0.000687912	0.000594098	0.000686625	0.000687086	0.000687123	0.000687596	0.000687615	0.00068735	0.000672275	0.000567554	0.000684706	0.000687311	0.000687467	0.000687086
Rv3597c	TRUE	FALSE	1.77	0.105335	0.105336	0.105331	0.105332	0.105337	0.105334	0.105337	0.105328	0.105337	0.105337	0.105337	0.105337	0.105337	0.105337	0.105335	0.105325	0.105336	0.105337	0.105337	0.105337
Rv0767c	TRUE	FALSE	1.87	0.0563765	0.0563772	0.0563743	0.0563747	0.0563773	0.0563759	0.0563774	0.0563725	0.0563773	0.0563773	0.0563773	0.0563774	0.0563774	0.0563773	0.0563766	0.0563709	0.0563772	0.0563773	0.0563773	0.0563773
Rv3736	TRUE	FALSE	1.87	0.000223591	0.000227552	0.000209128	0.000211687	0.000228543	0.000219247	0.000228718	0.000197526	0.00022829	0.000228443	0.000228455	0.000228612	0.000228619	0.000228531	0.000223519	0.000188701	0.000227652	0.000228518	0.000228569	0.000228443
Rv3830c	TRUE	FALSE	2.02	0.0400004	0.0400004	0.0400006	0.0400006	0.0400004	0.0400005	0.0400004	0.0400007	0.0400004	0.0400004	0.0400004	0.0400004	0.0400004	0.0400004	0.0400005	0.0400006	0.0400004	0.0400004	0.0400004	0.0400004
Rv3291c	TRUE	FALSE	2.07	0.969458	0.0727954	0.981309	0.0724327	0.0730616	0.0727153	0.0730681	0.979846	0.0726238	0.0730579	0.0730583	0.0730642	0.0730644	0.0730611	0.072874	0.974021	0.0730283	0.0729204	0.0730626	0.0730579
Rv3557c	TRUE	FALSE	2.21	0.979155	0.982893	0.972679	0.973207	0.982899	0.97859	0.982746	0.970459	0.982706	0.982565	0.982408	0.982765	0.982944	0.982754	0.961222	0.962161	0.982549	0.982744	0.982736	0.982565
Rv3488	TRUE	FALSE	2.44	0.0465121	0.0465121	0.0465123	0.0465123	0.0465121	0.0465122	0.0465121	0.0465124	0.0465121	0.0465121	0.0465121	0.0465121	0.0465121	0.0465121	0.0465122	0.0465124	0.0465121	0.0465121	0.0465121	0.0465121
Rv0678	TRUE	FALSE	3.48	0.115463	0.115465	0.115459	0.11546	0.115465	0.115462	0.115465	0.115455	0.115465	0.115465	0.115465	0.115465	0.115465	0.115465	0.115464	0.115452	0.115465	0.115465	0.115465	0.115465
Rv1049	TRUE	FALSE	3.97	4.2754e-06	4.36005e-06	4.00704e-06	4.05607e-06	4.37904e-06	4.20093e-06	4.38239e-06	3.78474e-06	4.37418e-06	4.335e-06	4.36841e-06	4.38037e-06	4.3805e-06	4.37881e-06	4.28278e-06	3.61564e-06	4.36197e-06	4.36961e-06	4.37059e-06	4.37713e-06
Rv0757	TRUE	FALSE	6.74	0.61471	0.619783	0.641734	0.660938	1.00001	0.645601	0.637288	0.658037	0.616465	0.643249	0.624731	0.633702	1.00001	0.644427	0.631542	0.631613	0.64597	0.62156	0.627255	0.643249
Rv1994c	TRUE	TRUE	0.89	1.00001	1.00001	1.00001	1.00001	1.00001	1.00001	1.00001	1.00002	1.00001	1.00001	1.00001	1.00001	1.00001	1.00001	1.00001	1.00002	1.00001	1.00001	1.00001	1.00001
Rv1019	TRUE	TRUE	0.9	1.00001	1.00001	1.00001	1.00001	1.00001	1.00001	1.00001	1.00002	1.00001	1.00001	1.00001	1.00001	1.00001	1.00001	1.00001	1.00002	1.00001	1.00001	1.00001	1.00001
Rv1674c	TRUE	TRUE	0.91	1.00001	1.00001	1.00001	1.00001	1.00001	1.00001	1.00001	1.00002	1.00001	1.00001	1.00001	1.00001	1.00001	1.00001	1.00001	1.00002	1.00001	1.00001	1.00001	1.00001
Rv0330c	TRUE	TRUE	0.97	1.00001	1.00001	1.00001	1.00001	1.00001	1.00001	1.00001	1.00002	1.00001	1.00001	1.00001	1.00001	1.00001	1.00001	1.00001	1.00002	1.00001	1.00001	1.00001	1.00001
Rv0238	TRUE	TRUE	0.98	1.00001	1.00001	1.00001	1.00001	1.00001	1.00001	1.00001	1.00002	1.00001	1.00001	1.00001	1.00001	1.00001	1.00001	1.00001	1.00002	1.00001	1.00001	1.00001	1.00001
Rv0273c	TRUE	TRUE	0.98	1.00001	1.00001	1.00001	1.00001	1.00001	1.00001	1.00001	1.00002	1.00001	1.00001	1.00001	1.00001	1.00001	1.00001	1.00001	1.00002	1.00001	1.00001	1.00001	1.00001
Rv1828	TRUE	TRUE	1.01	1.00001	1.00001	1.00001	1.00001	1.00001	1.00001	1.00001	1.00002	1.00001	1.00001	1.00001	1.00001	1.00001	1.00001	1.00001	1.00002	1.00001	1.00001	1.00001	1.00001
Rv1189	TRUE	TRUE	1.05	1.00001	1.00001	1.00001	1.00001	1.00001	1.00001	1.00001	1.00002	1.00001	1.00001	1.00001	1.00001	1.00001	1.00001	1.00001	1.00002	1.00001	1.00001	1.00001	1.00001
Rv1460	TRUE	TRUE	1.06	1.00001	1.00001	1.00001	1.00001	1.00001	1.00001	1.00001	1.00002	1.00001	1.00001	1.00001	1.00001	1.00001	1.00001	1.00001	1.00002	1.00001	1.00001	1.00001	1.00001
Rv3681c	TRUE	TRUE	1.06	1.00001	1.00001	1.00001	1.00001	1.00001	1.00001	1.00001	1.00002	1.00001	1.00001	1.00001	1.00001	1.00001	1.00001	1.00001	1.00002	1.00001	1.00001	1.00001	1.00001
Rv0042c	TRUE	TRUE	1.07	1.00001	1.00001	1.00001	1.00001	1.00001	1.00001	1.00001	1.00002	1.00001	1.00001	1.00001	1.00001	1.00001	1.00001	1.00001	1.00002	1.00001	1.00001	1.00001	1.00001
Rv0880	TRUE	TRUE	1.07	1.00001	1.00001	1.00001	1.00001	1.00001	1.00001	1.00001	1.00002	1.00001	1.00001	1.00001	1.00001	1.00001	1.00001	1.00001	1.00002	1.00001	1.00001	1.00001	1.00001
Rv2009	TRUE	TRUE	1.07	0.999944	0.99994	0.999916	0.999925	0.999942	0.999932	0.999943	0.999904	0.99994	0.999946	0.999941	0.999943	0.999945	0.999945	0.999971	0.999991	0.999952	0.999941	0.999942	0.999946
Rv0339c	TRUE	TRUE	1.08	1.00001	1.00001	1.00001	1.00001	1.00001	1.00001	1.00001	1.00002	1.00001	1.00001	1.00001	1.00001	1.00001	1.00001	1.00001	1.00002	1.00001	1.00001	1.00001	1.00001
Rv0275c	TRUE	TRUE	1.09	1.00001	1.00002	1.00002	1.00002	1.00002	1.00002	1.00002	1.00002	1.00002	1.00002	1.00002	1.00002	1.00002	1.00002	1.00002	1.00002	1.00002	1.00002	1.00002	1.00002
Rv1186c	TRUE	TRUE	1.09	1.00001	1.00001	1.00001	1.00001	1.00001	1.00001	1.00001	1.00002	1.00001	1.00001	1.00001	1.00001	1.00001	1.00001	1.00001	1.00002	1.00001	1.00001	1.00001	1.00001
Rv1846c	TRUE	TRUE	1.1	1.00001	1.00001	1.00001	1.00001	1.00001	1.00001	1.00001	1.00002	1.00001	1.00001	1.00001	1.00001	1.00001	1.00001	1.00001	1.00002	1.00001	1.00001	1.00001	1.00001
Rv2021c	TRUE	TRUE	1.11	1.00001	1.00001	1.00001	1.00001	1.00001	1.00001	1.00001	1.00002	1.00001	1.00001	1.00001	1.00001	1.00001	1.00001	1.00001	1.00002	1.00001	1.00001	1.00001	1.00001
Rv0681	TRUE	TRUE	1.12	1.00001	1.00001	1.00001	1.00001	1.00001	1.00001	1.00001	1.00002	1.00001	1.00001	1.00001	1.00001	1.00001	1.00001	1.00001	1.00002	1.00001	1.00001	1.00001	1.00001
Rv1167c	TRUE	TRUE	1.14	1.00001	1.00001	1.00001	1.00001	1.00001	1.00001	1.00001	1.00002	1.00001	1.00001	1.00001	1.00001	1.00001	1.00001	1.00001	1.00002	1.00001	1.00001	1.00001	1.00001
Rv1332	TRUE	TRUE	1.15	1.00001	1.00001	1.00001	1.00001	1.00001	1.00001	1.00001	1.00002	1.00001	1.00001	1.00001	1.00001	1.00001	1.00001	1.00001	1.00002	1.00001	1.00001	1.00001	1.00001
Rv2506	TRUE	TRUE	1.17	1.00001	1.00001	1.00001	1.00001	1.00001	1.00001	1.00001	1.00002	1.00001	1.00001	1.00001	1.00001	1.00001	1.00001	1.00001	1.00002	1.00001	1.00001	1.00001	1.00001
Rv0472c	TRUE	TRUE	1.18	1.00001	1.00001	1.00001	1.00001	1.00001	1.00001	1.00001	1.00002	1.00001	1.00001	1.00001	1.00001	1.00001	1.00001	1.00001	1.00002	1.00001	1.00001	1.00001	1.00001
Rv3066	TRUE	TRUE	1.23	1.00001	1.00001	1.00001	1.00001	1.00001	1.00001	1.00001	1.00002	1.00001	1.00001	1.00001	1.00001	1.00001	1.00001	1.00001	1.00002	1.00001	1.00001	1.00001	1.00001
Rv2374c	TRUE	TRUE	1.25	1.00001	1.00001	1.00001	1.00001	1.00001	1.00001	1.00001	1.00002	1.00001	1.00001	1.00001	1.00001	1.00001	1.00001	1.00001	1.00002	1.00001	1.00001	1.00001	1.00001
Rv0981	TRUE	TRUE	1.28	1.00001	1.00001	1.00001	1.00001	1.00001	1.00001	1.00001	1.00002	1.00001	1.00001	1.00001	1.00001	1.00001	1.00001	1.00001	1.00002	1.00001	1.00001	1.00001	1.00001
Rv0212c	TRUE	TRUE	1.29	1.00001	1.00001	1.00001	1.00001	1.00001	1.00001	1.00001	1.00002	1.00001	1.00001	1.00001	1.00001	1.00001	1.00001	1.00001	1.00002	1.00001	1.00001	1.00001	1.00001
Rv1395	TRUE	TRUE	1.3	1.00001	1.00001	1.00001	1.00001	1.00001	1.00001	1.00001	1.00002	1.00001	1.00001	1.00001	1.00001	1.00001	1.00001	1.00001	1.00002	1.00001	1.00001	1.00001	1.00001
Rv3082c	TRUE	TRUE	1.37	1.00001	1.00001	1.00001	1.00001	1.00001	1.00001	1.00001	1.00002	1.00001	1.00001	1.00001	1.00001	1.00001	1.00001	1.00001	1.00002	1.00001	1.00001	1.00001	1.00001
Rv3246c	TRUE	TRUE	1.37	0.999864	0.999855	0.999878	0.999875	0.999855	0.999866	0.999855	0.999895	0.999855	0.999855	0.999855	0.999855	0.999855	0.999855	0.999861	0.999892	0.999855	0.999855	0.999855	0.999855
Rv2069	TRUE	TRUE	1.39	1.00001	1.00001	1.00001	1.00001	1.00001	1.00001	1.00001	1.00002	1.00001	1.00001	1.00001	1.00001	1.00001	1.00001	1.00001	1.00002	1.00001	1.00001	1.00001	1.00001
Rv0353	TRUE	TRUE	1.4	1.00001	1.00001	1.00001	1.00001	1.00001	1.00001	1.00001	1.00002	1.00001	1.00001	1.00001	1.00001	1.00001	1.00001	1.00001	1.00002	1.00001	1.00001	1.00001	1.00001
Rv3260c	TRUE	TRUE	1.49	1.00001	1.00001	1.00001	1.00001	1.00001	1.00001	1.00001	1.00002	1.00001	1.00001	1.00001	1.00001	1.00001	1.00001	1.00001	1.00002	1.00001	1.00001	1.00001	1.00001
Rv3574	TRUE	TRUE	1.67	0.0384766	0.0384766	0.0384768	0.0384772	0.0384766	0.0384768	0.0384767	0.0384772	0.0384765	0.0384769	0.0384758	0.0384766	0.038477	0.0384769	0.0384789	0.0384791	0.038477	0.0384765	0.0384765	0.0384769
Rv3133c	TRUE	TRUE	1.76	0.0384619	0.0384619	0.0384621	0.0384621	0.0384619	0.038462	0.0384619	0.0384622	0.0384619	0.0384619	0.0384619	0.0384619	0.0384619	0.0384619	0.038462	0.0384622	0.038462	0.0384619	0.0384619	0.0384619
Rv2887	TRUE	TRUE	2.14	0.444449	0.444449	0.444451	0.444451	0.444449	0.44445	0.444449	0.444452	0.444449	0.444449	0.444449	0.444449	0.444449	0.444449	0.44445	0.444452	0.444449	0.444449	0.444449	0.444449
Rv0022c	TRUE	TRUE	2.51	0.932656	0.939781	0.920595	0.923692	0.941254	0.931706	0.941364	0.907214	0.934222	0.941342	0.942201	0.941309	0.941404	0.941479	0.945373	0.910541	0.945439	0.941341	0.941473	0.941342
Rv2250c	TRUE	TRUE	2.7	0.087913	0.087913	0.0879134	0.0879146	0.0879135	0.0879141	0.0879145	0.0879136	0.087913	0.0879151	0.0879132	0.0879141	0.0879154	0.0879154	0.0879156	0.087915	0.0879154	0.087913	0.0879134	0.0879151
Rv0324	TRUE	TRUE	3.9	0.158325	0.0749383	0.133335	0.0745833	0.0752121	0.0748659	0.0752187	0.133336	0.07476	0.0752084	0.0752088	0.0752147	0.075215	0.0752117	0.0750246	0.13357	0.0751788	0.0750662	0.0752131	0.0752084
Rv2034	TRUE	TRUE	4.07	0.054546	0.054546	0.0545463	0.0545462	0.054546	0.0545461	0.054546	0.0545464	0.054546	0.054546	0.054546	0.054546	0.054546	0.054546	0.0545461	0.0545463	0.0545461	0.054546	0.054546	0.054546
Rv0023	TRUE	TRUE	21.68	0.625681	0.150858	0.15069	0.150775	0.151402	0.151057	0.151409	0.150256	0.150444	0.151398	0.151399	0.151405	0.151405	0.151402	0.151215	0.149926	0.151369	0.15109	0.151403	0.151398
Rv0081	TRUE	TRUE	22.95	0.231333	0.118008	0.12979	0.117807	0.118435	0.11809	0.118442	0.122776	0.117696	0.118431	0.118432	0.118438	0.118438	0.118435	0.118248	0.122815	0.118402	0.118195	0.118436	0.118431

## Sheet: SautonaaModels
TF	MTBPROM2.0 correct?	iMATcorrect?	Experiment Doubling Time Ratio	ala	arg	asn	asp	cys	gln	glu	gly	his	ile	leu	lys	met	phe	pro	ser	thr	trp	tyr	val
Rv0602c	FALSE	FALSE	0.94	0.992244	0.994734	0.994287	0.994293	0.994511	0.994287	0.994287	0.995086	0.994247	0.999228	0.994303	0.994318	0.994535	0.994218	0.986568	0.979889	0.993868	0.99425	0.994215	0.999228
Rv2011c	FALSE	FALSE	1	0.0200066	0.0200066	0.0200066	0.0200066	0.0200066	0.0200066	0.0200066	0.020008	0.0200066	0.0200063	0.0200066	0.0200066	0.0200066	0.0200066	0.0200061	0.0200082	0.0200067	0.0200066	0.0200066	0.0200063
Rv3249c	FALSE	FALSE	1.46	0.000674619	0.000673175	0.000674619	0.000674619	0.000674237	0.000674619	0.000674619	0.00064497	0.000673169	0.000667681	0.000674167	0.000674519	0.000674527	0.000673928	0.00061546	0.000605906	0.000673514	0.000673844	0.000674044	0.000667681
Rv0674	FALSE	FALSE	1.57	1.00033	1.00033	1.00033	1.00033	1.00033	1.00033	1.00033	1.0004	1.00033	1.00032	1.00033	1.00033	1.00033	1.00033	1.00031	1.00041	1.00033	1.00033	1.00033	1.00032
Rv3219	FALSE	FALSE	1.73	1.00033	1.00033	1.00033	1.00033	1.00033	1.00033	1.00033	1.0004	1.00033	1.00032	1.00033	1.00033	1.00033	1.00033	1.00031	1.00041	1.00033	1.00033	1.00033	1.00032
Rv0735	FALSE	FALSE	1.78	1.00033	1.00033	1.00033	1.00033	1.00033	1.00033	1.00033	1.0004	1.00033	1.00032	1.00033	1.00033	1.00033	1.00033	1.00031	1.00041	1.00033	1.00033	1.00033	1.00032
Rv3173c	FALSE	FALSE	1.98	1.00003	1.00003	1.00003	1.00003	1.00003	1.00003	1.00003	1.00004	1.00003	1.00003	1.00003	1.00003	1.00003	1.00003	1.00006	1.00004	1.00003	1.00003	1.00003	1.00003
Rv3050c	FALSE	FALSE	2.1	1.00033	1.00033	1.00033	1.00033	1.00033	1.00033	1.00033	1.0004	1.00033	1.00032	1.00033	1.00033	1.00033	1.00033	1.00031	1.00041	1.00033	1.00033	1.00033	1.00032
Rv2745c	FALSE	FALSE	2.41	1.00033	1.00033	1.00033	1.00033	1.00033	1.00033	1.00033	1.0004	1.00033	1.00032	1.00033	1.00033	1.00033	1.00033	1.00031	1.00041	1.00033	1.00033	1.00033	1.00032
Rv1985c	FALSE	FALSE	2.84	1.00033	1.00033	1.00033	1.00033	1.00033	1.00033	1.00033	1.0004	1.00033	1.00032	1.00033	1.00033	1.00033	1.00033	1.00031	1.00041	1.00033	1.00033	1.00033	1.00032
Rv1776c	FALSE	FALSE	4.46	0.999016	0.9989	0.999016	0.999898	0.999027	0.999015	0.999015	0.99163	0.998984	0.993288	0.999531	0.999061	0.999058	0.999006	0.996426	0.995891	0.999366	0.998978	0.99901	0.993288
Rv1353c	FALSE	TRUE	0.3	0.0972207	0.0944323	0.0972207	0.0972207	0.0969071	0.0972207	0.0972207	0.0982916	0.0962025	0.099173	0.0950731	0.0965043	0.0944555	0.0975258	0.116315	0.0973707	0.0992244	0.0995387	0.0937143	0.099173
Rv0967	FALSE	TRUE	0.67	0.027787	0.027787	0.027787	0.027787	0.027787	0.027787	0.027787	0.0277888	0.027787	0.0277866	0.027787	0.027787	0.027787	0.027787	0.0277863	0.0277892	0.027787	0.027787	0.027787	0.0277866
Rv1816	FALSE	TRUE	0.9	0.0625207	0.0625208	0.0625207	0.0625207	0.0625208	0.0625207	0.0625207	0.0625248	0.0625207	0.0625198	0.0625207	0.0625207	0.0625207	0.0625208	0.0625191	0.0625257	0.0625208	0.0625208	0.0625207	0.0625198
Rv1287	FALSE	TRUE	0.92	0.780747	0.780747	0.780747	0.780746	1.00033	0.780746	0.780746	1.0004	0.780746	0.780735	0.780747	0.780747	1.00033	0.780747	0.780727	1.00041	0.780748	0.780747	0.780747	0.780735
Rv0465c	FALSE	TRUE	0.98	0.485009	0.48501	0.485009	0.485009	0.485009	0.485009	0.485009	0.485041	0.485009	0.485002	0.485009	0.485009	0.485009	0.485009	0.484997	0.485048	0.48501	0.485009	0.485009	0.485002
Rv1719	FALSE	TRUE	1.03	0.058843	0.0588431	0.058843	0.058843	0.0588431	0.058843	0.058843	0.0882704	0.058843	0.0588422	0.058843	0.058843	0.0607235	0.0588431	0.0588415	0.0588477	0.0588431	0.0588431	0.0594621	0.0588422
Rv1990c	FALSE	TRUE	1.03	0.000457059	0.000456081	0.000457059	0.000457059	0.0004568	0.000457059	0.000457059	0.000436971	0.000456076	0.000452358	0.000456753	0.000456991	0.000456996	0.000456591	0.000416978	0.000410506	0.00045631	0.000456534	0.00045667	0.000452358
Rv0494	FALSE	TRUE	1.04	0.101483	0.101483	0.101483	0.101483	0.101483	0.101483	0.101483	0.10149	0.101483	0.101481	0.101483	0.101483	0.101483	0.101483	0.0434916	0.0434962	0.101483	0.101483	0.101483	0.101481
Rv1556	FALSE	TRUE	1.14	0.650216	0.650216	0.650216	0.650215	1.00033	0.650215	0.650215	1.0004	0.650215	0.650206	0.650216	0.650216	1.00033	0.650216	0.650199	1.00041	0.650216	0.650216	0.650216	0.650206
Rv1657	FALSE	TRUE	1.14	0.877842	1.00033	0.877842	0.877842	0.877842	0.877842	0.877842	0.878113	0.877841	0.877829	0.877842	0.877842	0.877842	0.877842	0.87782	0.878113	0.877843	0.877842	0.877842	0.877829
Rv1956	FALSE	TRUE	1.14	0.288231	0.288231	0.288231	0.288231	0.288231	0.288231	0.288231	0.28825	0.288231	0.288227	0.288231	0.288231	0.288231	0.288231	0.288224	0.288254	0.288231	0.288231	0.288231	0.288227
Rv0302	FALSE	TRUE	1.17	0.127702	0.127702	0.127702	0.127702	0.127702	0.127702	0.127702	0.12771	0.127702	0.1277	0.127702	0.127702	0.127702	0.127702	0.127699	0.127712	0.127702	0.127702	0.127702	0.1277
Rv2989	FALSE	TRUE	1.19	0.0342035	0.0342035	0.0342035	0.0342035	0.0342035	0.0342035	0.0342035	0.0342056	0.0341993	0.180885	0.0342035	0.0342035	0.0342035	0.0342035	0.17798	0.0342058	0.180968	0.181504	0.0342035	0.180885
Rv1033c	FALSE	TRUE	1.46	0.0666888	0.0666888	0.0666888	0.0666888	0.0666888	0.0666888	0.0666887	0.0666932	0.0666887	0.0666878	0.0666888	0.0666888	0.0666888	0.0666888	0.0666871	0.0666941	0.0666889	0.0666888	0.0666888	0.0666878
Rv2779c	FALSE	TRUE	1.48	0.999094	1.00033	1.00033	1.00033	1.00033	1.00033	1.00033	1.0004	1.00033	1.00032	1.00033	1.00033	1.00033	1.00033	1.00031	1.00041	1.00033	1.00033	1.00033	1.00032
Rv2827c	FALSE	TRUE	1.6	1.00033	1.00033	1.00033	1.00033	1.00033	1.00033	1.00033	1.0004	1.00033	1.00032	1.00033	1.00033	1.00033	1.00033	1.00031	1.00041	1.00033	1.00033	1.00033	1.00032
Rv1255c	FALSE	TRUE	1.84	1.00033	1.00033	1.00033	1.00033	1.00033	1.00033	1.00033	1.0004	1.00033	1.00032	1.00033	1.00033	1.00033	1.00033	1.00031	1.00041	1.00033	1.00033	1.00033	1.00032
Rv3416	FALSE	TRUE	2.62	1.00033	1.00033	1.00033	1.00033	1.00033	1.00033	1.00033	1.0004	1.00033	1.00032	1.00033	1.00033	1.00033	1.00033	1.00031	1.00041	1.00033	1.00033	1.00033	1.00032
Rv1219c	FALSE	TRUE	2.99	1.00033	1.00033	1.00033	1.00033	1.00033	1.00033	1.00033	1.0004	1.00033	1.00032	1.00033	1.00033	1.00033	1.00033	1.00031	1.00041	1.00033	1.00033	1.00033	1.00032
Rv0818	FALSE	TRUE	6.73	1.00033	1.00033	1.00033	1.00033	1.00033	1.00033	1.00033	1.0004	1.00033	1.00032	1.00033	1.00033	1.00033	1.00033	1.00031	1.00041	1.00033	1.00033	1.00033	1.00032
Rv3849	FALSE	TRUE	6.82	1.00033	1.00033	1.00033	1.00033	1.00033	1.00033	1.00033	1.0004	1.00033	1.00032	1.00033	1.00033	1.00033	1.00033	1.00031	1.00041	1.00033	1.00033	1.00033	1.00032
Rv3676	FALSE	TRUE	29.67	1.00033	1.00033	1.00033	1.00033	1.00033	1.00033	1.00033	1.0004	1.00033	1.00032	1.00033	1.00033	1.00033	1.00033	1.00031	1.00041	1.00033	1.00033	1.00033	1.00032
Rv0576	TRUE	FALSE	0.72	1.00033	1.00033	1.00033	1.00033	1.00033	1.00033	1.00033	1.0004	1.00033	1.00032	1.00033	1.00033	1.00033	1.00033	1.00031	1.00041	1.00033	1.00033	1.00033	1.00032
Rv1423	TRUE	FALSE	0.74	1.00033	1.00033	1.00033	1.00033	1.00033	1.00033	1.00033	1.0004	1.00033	1.00032	1.00033	1.00033	1.00033	1.00033	1.00031	1.00041	1.00033	1.00033	1.00033	1.00032
Rv1473A	TRUE	FALSE	0.8	1.00033	1.00033	1.00033	1.00033	1.00033	1.00033	1.00033	1.0004	1.00033	1.00032	1.00033	1.00033	1.00033	1.00033	1.00031	1.00041	1.00033	1.00033	1.00033	1.00032
Rv0195	TRUE	FALSE	1.03	1.00033	1.00033	1.00033	1.00033	1.00033	1.00033	1.00033	1.0004	1.00033	1.00032	1.00033	1.00033	1.00033	1.00033	1.00031	1.00041	1.00033	1.00033	1.00033	1.00032
Rv0158	TRUE	FALSE	1.08	1.00033	1.00033	1.00033	1.00033	1.00033	1.00033	1.00033	1.0004	1.00033	1.00032	1.00033	1.00033	1.00033	1.00033	1.00031	1.00041	1.00033	1.00033	1.00033	1.00032
Rv3286c	TRUE	FALSE	1.29	1.00033	1.00033	1.00033	1.00033	1.00033	1.00033	1.00033	1.0004	1.00033	1.00032	1.00033	1.00033	1.00033	1.00033	1.00031	1.00041	1.00033	1.00033	1.00033	1.00032
Rv2642	TRUE	FALSE	1.37	1.00004	1.00004	1.00004	1.00004	1.00004	1.00004	1.00004	1.00006	1.00004	0.999956	1.00004	1.00004	1.00004	1.00004	0.999891	1.00006	1.00005	1.00005	1.00004	0.999956
Rv0653c	TRUE	FALSE	1.4	1.00033	1.00033	1.00033	1.00033	1.00033	1.00033	1.00033	1.0004	1.00033	1.00032	1.00033	1.00033	1.00033	1.00033	1.00031	1.00041	1.00033	1.00033	1.00033	1.00032
Rv3405c	TRUE	FALSE	1.46	1.00033	1.00033	1.00033	1.00033	1.00033	1.00033	1.00033	1.0004	1.00033	1.00032	1.00033	1.00033	1.00033	1.00033	1.00031	1.00041	1.00033	1.00033	1.00033	1.00032
Rv1404	TRUE	FALSE	1.51	0.271893	0.269295	0.271892	0.271894	0.270692	0.271891	0.271891	0.323969	0.272205	0.117312	0.276301	0.271852	0.270526	0.27234	0.566531	0.4038	0.274859	0.272133	0.272339	0.117312
Rv3855	TRUE	FALSE	1.51	0.993429	0.993929	0.993429	0.99343	0.993669	0.993429	0.993428	0.994281	0.993384	0.998011	0.993506	0.993463	0.993705	0.993351	0.984911	0.97726	0.993086	0.993387	0.993348	0.998011
Rv0054	TRUE	FALSE	1.52	0.00022458	0.000224099	0.00022458	0.00022458	0.000224452	0.00022458	0.00022458	0.00021471	0.000224097	0.00022227	0.000224429	0.000224546	0.000224549	0.00022435	0.000204886	0.000201705	0.000224212	0.000224322	0.000224388	0.00022227
Rv2324	TRUE	FALSE	1.53	0.0893153	0.0893154	0.0893153	0.0893153	0.0893154	0.0893153	0.0893153	0.0893212	0.0893152	0.089314	0.0893153	0.0893153	0.0893153	0.145243	0.0893131	0.0893225	0.0893154	0.144028	0.14301	0.089314
Rv0691c	TRUE	FALSE	1.55	0.157947	0.157947	0.157947	0.157947	0.157947	0.157947	0.157947	0.157958	0.157947	0.157945	0.157947	0.157947	0.157947	0.157947	0.157943	0.15796	0.157947	0.157947	0.157947	0.157945
Rv0135c	TRUE	FALSE	1.56	0.750249	0.750249	0.750249	0.750249	0.750249	0.750249	0.750248	0.812255	0.750248	0.750238	0.750249	0.750249	0.750249	0.750249	0.75023	0.814352	0.75025	0.750249	0.750249	0.750238
Rv3167c	TRUE	FALSE	1.58	0.994471	0.994054	0.994471	0.999876	0.994508	0.99447	0.99447	0.97054	0.994359	0.989788	0.996302	0.994633	0.994623	0.994847	0.984693	0.996384	0.995752	0.994547	0.994745	0.989788
Rv3765c	TRUE	FALSE	1.7	0.998307	0.134366	0.136999	0.136999	0.136703	0.136999	0.136999	0.138024	0.136038	0.138847	0.134971	0.136323	0.134388	0.137288	0.137236	0.137171	0.138892	0.139189	0.133688	0.138847
Rv0047c	TRUE	FALSE	1.72	0.000674619	0.000673175	0.000674619	0.000674619	0.000674237	0.000674619	0.000674619	0.00064497	0.000673169	0.000667681	0.000674167	0.000674519	0.000674527	0.000673928	0.00061546	0.000605906	0.000673514	0.000673844	0.000674044	0.000667681
Rv3597c	TRUE	FALSE	1.77	0.105369	0.105369	0.105369	0.105369	0.105369	0.105369	0.105369	0.105373	0.105369	0.105367	0.105369	0.105369	0.105369	0.105369	0.10536	0.10537	0.105369	0.105369	0.105369	0.105367
Rv0767c	TRUE	FALSE	1.87	0.0563947	0.0563947	0.0563947	0.0563947	0.0563947	0.0563947	0.0563947	0.0563968	0.0563946	0.0563935	0.0563947	0.0563947	0.0563947	0.0563947	0.05639	0.0563954	0.0563947	0.0563947	0.0563947	0.0563935
Rv3736	TRUE	FALSE	1.87	0.000224298	0.000223818	0.000224298	0.000224298	0.000224171	0.000224298	0.000224298	0.00021444	0.000223816	0.000221991	0.000224148	0.000224265	0.000224267	0.000224068	0.000204629	0.000201452	0.00022393	0.00022404	0.000224107	0.000221991
Rv3830c	TRUE	FALSE	2.02	0.0400133	0.0400133	0.0400133	0.0400133	0.0400133	0.0400133	0.0400132	0.0400159	0.0400132	0.0400127	0.0400133	0.0400133	0.0400133	0.0400133	0.0400122	0.0400165	0.0400133	0.0400133	0.0400133	0.0400127
Rv3291c	TRUE	FALSE	2.07	0.993716	0.996173	0.995823	0.995836	0.996017	0.995822	0.995822	0.996526	0.995791	1.00005	0.995729	0.995847	0.996019	0.995769	0.989531	0.984592	0.995269	0.995794	0.995766	1.00005
Rv3557c	TRUE	FALSE	2.21	0.993186	0.993683	0.993187	0.993188	0.993425	0.993186	0.993186	0.99398	0.993141	0.997793	0.993259	0.993221	0.993461	0.993109	0.98475	0.977057	0.992839	0.993145	0.993106	0.997793
Rv3488	TRUE	FALSE	2.44	0.046527	0.0465271	0.0465271	0.046527	0.0465271	0.046527	0.046527	0.0465301	0.046527	0.0465264	0.0465271	0.0465271	0.0465271	0.0465271	0.0465259	0.0465308	0.0465271	0.0465271	0.0465271	0.0465264
Rv0678	TRUE	FALSE	3.48	0.115501	0.115501	0.115501	0.115501	0.115501	0.115501	0.115501	0.115505	0.1155	0.115498	0.115501	0.115501	0.115501	0.115501	0.115491	0.115502	0.115501	0.115501	0.115501	0.115498
Rv1049	TRUE	FALSE	3.97	4.28887e-06	4.28848e-06	4.29768e-06	4.29767e-06	4.29524e-06	4.29768e-06	4.29768e-06	4.10879e-06	4.23855e-06	4.25348e-06	4.2948e-06	4.29705e-06	4.29709e-06	4.29329e-06	3.92081e-06	3.85994e-06	4.29064e-06	4.29276e-06	4.29403e-06	4.25347e-06
Rv0757	TRUE	FALSE	6.74	0.571618	0.571619	0.571618	0.571618	1.00033	0.571618	0.571618	1.0004	0.571617	0.57161	0.571618	0.571618	1.00033	0.571618	0.571604	1.00041	0.571619	0.571618	0.571618	0.57161
Rv1994c	TRUE	TRUE	0.89	1.00033	1.00033	1.00033	1.00033	1.00033	1.00033	1.00033	1.0004	1.00033	1.00032	1.00033	1.00033	1.00033	1.00033	1.00031	1.00041	1.00033	1.00033	1.00033	1.00032
Rv1019	TRUE	TRUE	0.9	1.00033	1.00033	1.00033	1.00033	1.00033	1.00033	1.00033	1.0004	1.00033	1.00032	1.00033	1.00033	1.00033	1.00033	1.00031	1.00041	1.00033	1.00033	1.00033	1.00032
Rv1674c	TRUE	TRUE	0.91	1.00033	1.00033	1.00033	1.00033	1.00033	1.00033	1.00033	1.0004	1.00033	1.00032	1.00033	1.00033	1.00033	1.00033	1.00031	1.00041	1.00033	1.00033	1.00033	1.00032
Rv0330c	TRUE	TRUE	0.97	1.00033	1.00033	1.00033	1.00033	1.00033	1.00033	1.00033	1.0004	1.00033	1.00032	1.00033	1.00033	1.00033	1.00033	1.00031	1.00041	1.00033	1.00033	1.00033	1.00032
Rv0238	TRUE	TRUE	0.98	1.00033	1.00033	1.00033	1.00033	1.00033	1.00033	1.00033	1.0004	1.00033	1.00032	1.00033	1.00033	1.00033	1.00033	1.00031	1.00041	1.00033	1.00033	1.00033	1.00032
Rv0273c	TRUE	TRUE	0.98	1.00033	1.00033	1.00033	1.00033	1.00033	1.00033	1.00033	1.0004	1.00033	1.00032	1.00033	1.00033	1.00033	1.00033	1.00031	1.00041	1.00033	1.00033	1.00033	1.00032
Rv1828	TRUE	TRUE	1.01	1.00033	1.00033	1.00033	1.00033	1.00033	1.00033	1.00033	1.0004	1.00033	1.00032	1.00033	1.00033	1.00033	1.00033	1.00031	1.00041	1.00033	1.00033	1.00033	1.00032
Rv1189	TRUE	TRUE	1.05	1.00033	1.00033	1.00033	1.00033	1.00033	1.00033	1.00033	1.0004	1.00033	1.00032	1.00033	1.00033	1.00033	1.00033	1.00031	1.00041	1.00033	1.00033	1.00033	1.00032
Rv1460	TRUE	TRUE	1.06	1.00033	1.00033	1.00033	1.00033	1.00033	1.00033	1.00033	1.0004	1.00033	1.00032	1.00033	1.00033	1.00033	1.00033	1.00031	1.00041	1.00033	1.00033	1.00033	1.00032
Rv3681c	TRUE	TRUE	1.06	1.00033	1.00033	1.00033	1.00033	1.00033	1.00033	1.00033	1.0004	1.00033	1.00032	1.00033	1.00033	1.00033	1.00033	1.00031	1.00041	1.00033	1.00033	1.00033	1.00032
Rv0042c	TRUE	TRUE	1.07	1.00033	1.00033	1.00033	1.00033	1.00033	1.00033	1.00033	1.0004	1.00033	1.00032	1.00033	1.00033	1.00033	1.00033	1.00031	1.00041	1.00033	1.00033	1.00033	1.00032
Rv0880	TRUE	TRUE	1.07	1.00033	1.00033	1.00033	1.00033	1.00033	1.00033	1.00033	1.0004	1.00033	1.00032	1.00013	1.00013	1.00033	1.00033	1.00031	1.00041	1.00033	1.00033	1.00033	1.00032
Rv2009	TRUE	TRUE	1.07	1.00022	1.00021	1.00022	1.00022	1.00022	1.00022	1.00022	1.00026	1.00021	1.00018	1.00021	1.00022	1.00021	1.00022	1.00014	1.00027	1.00022	1.00022	1.00021	1.00018
Rv0339c	TRUE	TRUE	1.08	1.00033	1.00033	1.00033	1.00033	1.00033	1.00033	1.00033	1.0004	1.00033	1.00032	1.00033	1.00033	1.00033	1.00033	1.00031	1.00041	1.00033	1.00033	1.00033	1.00032
Rv0275c	TRUE	TRUE	1.09	1.00034	1.00034	1.00034	1.00034	1.00034	1.00034	1.00034	1.0004	1.00034	1.00032	1.00034	1.00034	1.00034	1.00034	1.00031	1.00042	1.00034	1.00034	1.00034	1.00032
Rv1186c	TRUE	TRUE	1.09	1.00033	1.00033	1.00033	1.00033	1.00033	1.00033	1.00033	1.0004	1.00033	1.00032	1.00033	1.00033	1.00033	1.00033	1.00031	1.00041	1.00033	1.00033	1.00033	1.00032
Rv1846c	TRUE	TRUE	1.1	1.00033	1.00033	1.00033	1.00033	1.00033	1.00033	1.00033	1.0004	1.00033	1.00032	1.00033	1.00033	1.00033	1.00033	1.00031	1.00041	1.00033	1.00033	1.00033	1.00032
Rv2021c	TRUE	TRUE	1.11	1.00033	1.00033	1.00033	1.00033	1.00033	1.00033	1.00033	1.0004	1.00033	1.00032	1.00033	1.00033	1.00033	1.00033	1.00031	1.00041	1.00033	1.00033	1.00033	1.00032
Rv0681	TRUE	TRUE	1.12	1.00033	1.00033	1.00033	1.00033	1.00033	1.00033	1.00033	1.0004	1.00033	1.00032	1.00033	1.00033	1.00033	1.00033	1.00031	1.00041	1.00033	1.00033	1.00033	1.00032
Rv1167c	TRUE	TRUE	1.14	1.00033	1.00033	1.00033	1.00033	1.00033	1.00033	1.00033	1.0004	1.00033	1.00032	1.00033	1.00033	1.00033	1.00033	1.00031	1.00041	1.00033	1.00033	1.00033	1.00032
Rv1332	TRUE	TRUE	1.15	1.00033	1.00033	1.00033	1.00033	1.00033	1.00033	1.00033	1.0004	1.00033	1.00032	1.00033	1.00033	1.00033	1.00033	1.00031	1.00041	1.00033	1.00033	1.00033	1.00032
Rv2506	TRUE	TRUE	1.17	1.00033	1.00033	1.00033	1.00033	1.00033	1.00033	1.00033	1.0004	1.00033	1.00032	1.00033	1.00033	1.00033	1.00033	1.00031	1.00041	1.00033	1.00033	1.00033	1.00032
Rv0472c	TRUE	TRUE	1.18	1.00033	1.00033	1.00033	1.00033	1.00033	1.00033	1.00033	1.0004	1.00033	1.00032	1.00033	1.00033	1.00033	1.00033	1.00031	1.00041	1.00033	1.00033	1.00033	1.00032
Rv3066	TRUE	TRUE	1.23	1.00033	1.00033	1.00033	1.00033	1.00033	1.00033	1.00033	1.0004	1.00033	1.00032	1.00033	1.00033	1.00033	1.00033	1.00031	1.00041	1.00033	1.00033	1.00033	1.00032
Rv2374c	TRUE	TRUE	1.25	1.00033	1.00033	1.00033	1.00033	1.00033	1.00033	1.00033	1.0004	1.00033	1.00032	1.00033	1.00033	1.00033	1.00033	1.00031	1.00041	1.00033	1.00033	1.00033	1.00032
Rv0981	TRUE	TRUE	1.28	1.00033	1.00033	1.00033	1.00033	1.00033	1.00033	1.00033	1.0004	1.00033	1.00032	1.00033	1.00033	1.00033	1.00033	1.00031	1.00041	1.00033	1.00033	1.00033	1.00032
Rv0212c	TRUE	TRUE	1.29	1.00033	1.00033	1.00033	1.00033	1.00033	1.00033	1.00033	1.0004	1.00033	1.00032	1.00033	1.00033	1.00033	1.00033	1.00031	1.00041	1.00033	1.00033	1.00033	1.00032
Rv1395	TRUE	TRUE	1.3	1.00033	1.00033	1.00033	1.00033	1.00033	1.00033	1.00033	1.0004	1.00033	1.00032	1.00033	1.00033	1.00033	1.00033	1.00031	1.00041	1.00033	1.00033	1.00033	1.00032
Rv3082c	TRUE	TRUE	1.37	1.00033	1.00033	1.00033	1.00033	1.00033	1.00033	1.00033	1.0004	1.00033	1.00032	1.00033	1.00033	1.00033	1.00033	1.00031	1.00041	1.00033	1.00033	1.00033	1.00032
Rv3246c	TRUE	TRUE	1.37	1.00019	1.00019	1.00019	1.00019	1.00019	1.00019	1.00019	1.00027	1.00019	1.00018	1.00019	1.00019	1.00019	1.00019	1.00017	1.00029	1.00019	1.00019	1.00019	1.00018
Rv2069	TRUE	TRUE	1.39	1.00033	1.00033	1.00033	1.00033	1.00033	1.00033	1.00033	1.0004	1.00033	1.00032	1.00033	1.00033	1.00033	1.00033	1.00031	1.00041	1.00033	1.00033	1.00033	1.00032
Rv0353	TRUE	TRUE	1.4	1.00033	1.00033	1.00033	1.00033	1.00033	1.00033	1.00033	1.0004	1.00033	1.00032	1.00033	1.00033	1.00033	1.00033	1.00031	1.00041	1.00033	1.00033	1.00033	1.00032
Rv3260c	TRUE	TRUE	1.49	1.00033	1.00033	1.00033	1.00033	1.00033	1.00033	1.00033	1.0004	1.00033	1.00032	1.00033	1.00033	1.00033	1.00033	1.00031	1.00041	1.00033	1.00033	1.00033	1.00032
Rv3574	TRUE	TRUE	1.67	0.0384886	0.0384887	0.0384886	0.0384886	0.0384886	0.0384886	0.0384886	0.0384912	0.0384886	0.038488	0.0384878	0.0384886	0.0384886	0.0384886	0.0384897	0.0384917	0.0384887	0.0384886	0.0384886	0.038488
Rv3133c	TRUE	TRUE	1.76	0.0384743	0.0384743	0.0384743	0.0384743	0.0384743	0.0384743	0.0384743	0.0384768	0.0384743	0.0384737	0.0384743	0.0384743	0.0384743	0.0384743	0.0384733	0.0384774	0.0384743	0.0384743	0.0384743	0.0384737
Rv2887	TRUE	TRUE	2.14	0.444592	0.444592	0.444592	0.444592	0.444592	0.444592	0.444592	0.444621	0.444591	0.444585	0.444592	0.444592	0.444592	0.444592	0.444581	0.444627	0.444592	0.444592	0.444592	0.444585
Rv0022c	TRUE	TRUE	2.51	0.885383	0.883129	0.885383	0.891268	0.884847	0.885383	0.885383	0.873842	0.885731	0.890298	0.888184	0.886859	0.883581	0.886047	0.896676	0.869438	0.887012	0.886308	0.885715	0.890298
Rv2250c	TRUE	TRUE	2.7	0.0549633	0.0549633	0.0549633	0.0549633	0.0771303	0.0549633	0.0549632	0.0659913	0.0549632	0.0549625	0.0549633	0.0549633	0.0771304	0.0549633	0.0549619	0.0659903	0.0549633	0.0549633	0.0549633	0.0549625
Rv0324	TRUE	TRUE	3.9	0.0666888	0.0666888	0.0666888	0.0666888	0.133378	0.0666888	0.0666887	0.0667245	0.0666887	0.0666878	0.0666888	0.0666888	0.133378	0.0666888	0.0666871	0.0667236	0.0666889	0.0666888	0.0666888	0.0666878
Rv2034	TRUE	TRUE	4.07	0.0545635	0.0545636	0.0545635	0.0545635	0.0545636	0.0545635	0.0545635	0.0545671	0.0545635	0.0545627	0.0545636	0.0545635	0.0545636	0.0545636	0.0545622	0.0545679	0.0545636	0.0545636	0.0545636	0.0545627
Rv0023	TRUE	TRUE	21.68	0.214348	0.142929	0.142928	0.142928	0.142929	0.142928	0.142928	0.142937	0.142928	0.142914	0.142928	0.142928	0.142928	0.142929	0.142912	0.142937	0.142929	0.142929	0.142929	0.142914
Rv0081	TRUE	TRUE	22.95	0.109933	0.109933	0.109933	0.109933	0.109933	0.109933	0.109933	0.10994	0.10993	0.109931	0.109933	0.109933	0.109933	0.109933	0.109935	0.109942	0.109933	0.109933	0.109933	0.109931
