# Supplementary material for: Integrated Modeling of Gene Regulatory and Metabolic Networks in Mycobacterium tuberculosis
Source: PLoS Comput Biol. 2015 Nov 30;11(11):e1004543. doi: 10.1371/journal.pcbi.1004543 (PMC4664399; doi:10.1371/journal.pcbi.1004543)
Supplement: S4 Table — (XLS) [file pcbi.1004543.s005.xls]

## Sheet: Overexpression
	Capreomycin	Cycloserine	Ethionamide	IMTB001	IMTB002	IMTB004	IMTB006	IMTB007	IMTB009	IMTB011	IMTB012	IMTB014	IMTB025	IMTB026	IMTB027	IMTB028	IMTB029	IMTB030	IMTB031	IMTB032	IMTB033	IMTB035	IMTB036	IMTB038	IMTB041	IMTB042	IMTB044	IMTB045	IMTB047	INH	Kanamycin	Moxifloxacin	PA	Rifampicin	Streptomycin
Rv0022c	1	1	1	1	1	0	0	0	1	1	0	1	1	0	0	1	1	1	1	0	0	0	1	1	1	1	1	0	1	1	1	1	1	0	1
Rv0023	1	1	1	1	1	0	0	0	1	1	0	1	1	0	0	1	1	1	1	0	0	0	1	1	1	1	1	0	1	1	1	1	1	0	1
Rv0042c	1	1	1	1	1	0	0	0	1	1	0	1	1	0	0	1	1	1	1	0	0	0	1	1	1	1	1	0	1	1	1	1	1	0	1
Rv0047c	1	1	1	1	1	0	0	0	1	1	0	1	1	0	0	1	1	1	1	0	0	0	1	1	1	1	1	0	1	1	1	1	1	0	1
Rv0054	1	1	1	1	1	0	0	0	1	1	0	1	1	0	0	1	1	1	1	0	0	0	1	1	1	1	1	0	1	1	1	1	1	0	1
Rv0081	2.61574e-11	2.61574e-11	3.03199e-11	2.61574e-11	2.61574e-11	0	0	0	3.03199e-11	2.61574e-11	0	9.39327e-12	4.80385e-11	0	0	2.61574e-11	2.61574e-11	2.61574e-11	4.80385e-11	0	0	0	2.61574e-11	2.69666e-11	2.61574e-11	2.61574e-11	3.03199e-11	0	4.80385e-11	3.03199e-11	2.61574e-11	2.61574e-11	9.39327e-12	0	2.61574e-11
Rv0135c	0.00417848	0.00417848	0.00417316	0.00417848	0.00417848	0	0	0	0.00417316	0.00417848	0	0.00417847	0.00417783	0	0	0.00417848	0.00417848	0.00417848	0.00417783	0	0	0	0.00417848	0.00417848	0.00417848	0.00417848	0.00417316	0	0.00417783	0.00417316	0.00417848	0.00417848	0.00417847	0	0.00417848
Rv0158	1	1	1	1	1	0	0	0	1	1	0	1	1	0	0	1	1	1	1	0	0	0	1	1	1	1	1	0	1	1	1	1	1	0	1
Rv0195	1	1	1	1	1	0	0	0	1	1	0	1	1	0	0	1	1	1	1	0	0	0	1	1	1	1	1	0	1	1	1	1	1	0	1
Rv0212c	1	1	1	1	1	0	0	0	1	1	0	1	1	0	0	1	1	1	1	0	0	0	1	1	1	1	1	0	1	1	1	1	1	0	1
Rv0238	1	1	1	1	1	0	0	0	1	1	0	1	1	0	0	1	1	1	1	0	0	0	1	1	1	1	1	0	1	1	1	1	1	0	1
Rv0273c	1	1	1	1	1	0	0	0	1	1	0	1	1	0	0	1	1	1	1	0	0	0	1	1	1	1	1	0	1	1	1	1	1	0	1
Rv0275c	1	1	1	1	1	0	0	0	1	1	0	1	1	0	0	1	1	1	1	0	0	0	1	1	1	1	1	0	1	1	1	1	1	0	1
Rv0302	0.685661	0.685661	0.684775	0.685661	0.685661	0	0	0	0.684775	0.685661	0	0.68566	0.685555	0	0	0.685661	0.685661	0.685661	0.685555	0	0	0	0.685661	0.685661	0.685661	0.685661	0.684775	0	0.685555	0.684775	0.685661	0.685661	0.68566	0	0.685661
Rv0324	1	1	1	1	1	0	0	0	1	1	0	1	1	0	0	1	1	1	1	0	0	0	1	1	1	1	1	0	1	1	1	1	1	0	1
Rv0330c	1	1	1	1	1	0	0	0	1	1	0	1	1	0	0	1	1	1	1	0	0	0	1	1	1	1	1	0	1	1	1	1	1	0	1
Rv0339c	1	1	1	1	1	0	0	0	1	1	0	1	1	0	0	1	1	1	1	0	0	0	1	1	1	1	1	0	1	1	1	1	1	0	1
Rv0353	1	1	1	1	1	0	0	0	1	1	0	1	1	0	0	1	1	1	1	0	0	0	1	1	1	1	1	0	1	1	1	1	1	0	1
Rv0465c	1	1	1	1	1	0	0	0	1	1	0	1	1	0	0	1	1	1	1	0	0	0	1	1	1	1	1	0	1	1	1	1	1	0	1
Rv0472c	1	1	1	1	1	0	0	0	1	1	0	1	1	0	0	1	1	1	1	0	0	0	1	1	1	1	1	0	1	1	1	1	1	0	1
Rv0494	1	1	1	1	1	0	0	0	1	1	0	1	1	0	0	1	1	1	1	0	0	0	1	1	1	1	1	0	1	1	1	1	1	0	1
Rv0576	1	1	1	1	1	0	0	0	1	1	0	1	1	0	0	1	1	1	1	0	0	0	1	1	1	1	1	0	1	1	1	1	1	0	1
Rv0602c	1	1	1	1	1	0	0	0	1	1	0	1	1	0	0	1	1	1	1	0	0	0	1	1	1	1	1	0	1	1	1	1	1	0	1
Rv0653c	1	1	1	1	1	0	0	0	1	1	0	1	1	0	0	1	1	1	1	0	0	0	1	1	1	1	1	0	1	1	1	1	1	0	1
Rv0674	1	1	1	1	1	0	0	0	1	1	0	1	1	0	0	1	1	1	1	0	0	0	1	1	1	1	1	0	1	1	1	1	1	0	1
Rv0678	0.699716	0.699716	0.701269	0.699716	0.699716	0	0	0	0.701269	0.699716	0	0.699715	0.699608	0	0	0.699716	0.699716	0.699716	0.699608	0	0	0	0.699716	0.699716	0.699716	0.699716	0.701269	0	0.699608	0.701269	0.699716	0.699716	0.699715	0	0.699716
Rv0681	1	1	1	1	1	0	0	0	1	1	0	1	1	0	0	1	1	1	1	0	0	0	1	1	1	1	1	0	1	1	1	1	1	0	1
Rv0691c	6.28697e-06	6.28697e-06	6.27898e-06	6.28697e-06	6.28697e-06	0	0	0	6.27898e-06	6.28697e-06	0	6.28695e-06	6.28602e-06	0	0	6.28697e-06	6.28697e-06	6.28697e-06	6.28602e-06	0	0	0	6.28697e-06	6.28696e-06	6.28697e-06	6.28697e-06	6.27898e-06	0	6.28602e-06	6.27898e-06	6.28697e-06	6.28697e-06	6.28695e-06	0	6.28697e-06
Rv0735	1	1	1	1	1	0	0	0	1	1	0	1	1	0	0	1	1	1	1	0	0	0	1	1	1	1	1	0	1	1	1	1	1	0	1
Rv0757	1	1	1	1	1	0	0	0	1	1	0	1	1	0	0	1	1	1	1	0	0	0	1	1	1	1	1	0	1	1	1	1	1	0	1
Rv0767c	1	1	1	1	1	0	0	0	1	1	0	1	1	0	0	1	1	1	1	0	0	0	1	1	1	1	1	0	1	1	1	1	1	0	1
Rv0818	1	1	1	1	1	0	0	0	1	1	0	1	1	0	0	1	1	1	1	0	0	0	1	1	1	1	1	0	1	1	1	1	1	0	1
Rv0880	0.256995	0.256995	0.255255	0.256995	0.256995	0	0	0	0.255255	0.256995	0	0.256995	0.256956	0	0	0.256995	0.256995	0.256995	0.256956	0	0	0	0.256995	0.256995	0.256995	0.256995	0.255255	0	0.256956	0.255255	0.256995	0.256995	0.256995	0	0.256995
Rv0967	1	1	1	1	1	0	0	0	1	1	0	1	1	0	0	1	1	1	1	0	0	0	1	1	1	1	1	0	1	1	1	1	1	0	1
Rv0981	1	1	1	1	1	0	0	0	1	1	0	1	1	0	0	1	1	1	1	0	0	0	1	1	1	1	1	0	1	1	1	1	1	0	1
Rv1019	1	1	1	1	1	0	0	0	1	1	0	1	1	0	0	1	1	1	1	0	0	0	1	1	1	1	1	0	1	1	1	1	1	0	1
Rv1033c	0.75125	0.75125	0.750551	0.75125	0.75125	0	0	0	0.750551	0.75125	0	0.75125	0.751135	0	0	0.75125	0.75125	0.75125	0.751135	0	0	0	0.75125	0.75125	0.75125	0.75125	0.750551	0	0.751135	0.750551	0.75125	0.75125	0.75125	0	0.75125
Rv1049	0.990008	0.990008	0.98875	0.990008	0.990008	0	0	0	0.98875	0.990008	0	0.99202	0.989856	0	0	0.990008	0.990008	0.990008	0.989856	0	0	0	0.990008	0.990008	0.990008	0.990008	0.98875	0	0.989856	0.98875	0.990008	0.990008	0.99202	0	0.990008
Rv1167c	1	1	1	1	1	0	0	0	1	1	0	1	1	0	0	1	1	1	1	0	0	0	1	1	1	1	1	0	1	1	1	1	1	0	1
Rv1186c	1	1	1	1	1	0	0	0	1	1	0	1	1	0	0	1	1	1	1	0	0	0	1	1	1	1	1	0	1	1	1	1	1	0	1
Rv1189	1	1	1	1	1	0	0	0	1	1	0	1	1	0	0	1	1	1	1	0	0	0	1	1	1	1	1	0	1	1	1	1	1	0	1
Rv1219c	1	1	1	1	1	0	0	0	1	1	0	1	1	0	0	1	1	1	1	0	0	0	1	1	1	1	1	0	1	1	1	1	1	0	1
Rv1255c	1	1	1	1	1	0	0	0	1	1	0	1	1	0	0	1	1	1	1	0	0	0	1	1	1	1	1	0	1	1	1	1	1	0	1
Rv1287	1	1	1	1	1	0	0	0	1	1	0	1	1	0	0	1	1	1	1	0	0	0	1	1	1	1	1	0	1	1	1	1	1	0	1
Rv1332	1	1	1	1	1	0	0	0	1	1	0	1	1	0	0	1	1	1	1	0	0	0	1	1	1	1	1	0	1	1	1	1	1	0	1
Rv1353c	0.204532	0.204532	0.204031	0.204532	0.204532	0	0	0	0.204031	0.204532	0	0.204532	0.204203	0	0	0.204532	0.204532	0.204532	0.204203	0	0	0	0.204532	0.204532	0.204532	0.204532	0.204031	0	0.204203	0.204031	0.204532	0.204532	0.204532	0	0.204532
Rv1395	1	1	1	1	1	0	0	0	1	1	0	1	1	0	0	1	1	1	1	0	0	0	1	1	1	1	1	0	1	1	1	1	1	0	1
Rv1404	1	1	1	1	1	0	0	0	1	1	0	1	1	0	0	1	1	1	1	0	0	0	1	1	1	1	1	0	1	1	1	1	1	0	1
Rv1423	1	1	1	1	1	0	0	0	1	1	0	1	1	0	0	1	1	1	1	0	0	0	1	1	1	1	1	0	1	1	1	1	1	0	1
Rv1460	1	1	1	1	1	0	0	0	1	1	0	1	1	0	0	1	1	1	1	0	0	0	1	1	1	1	1	0	1	1	1	1	1	0	1
Rv1473A	1	1	1	1	1	0	0	0	1	1	0	1	1	0	0	1	1	1	1	0	0	0	1	1	1	1	1	0	1	1	1	1	1	0	1
Rv1556	1	1	1	1	1	0	0	0	1	1	0	1	1	0	0	1	1	1	1	0	0	0	1	1	1	1	1	0	1	1	1	1	1	0	1
Rv1657	0.984015	0.984015	0.981707	0.984015	0.984015	0	0	0	0.981707	0.984015	0	0.984014	0.983863	0	0	0.984015	0.984015	0.984015	0.983863	0	0	0	0.984015	0.984015	0.984015	0.984015	0.981707	0	0.983863	0.981707	0.984015	0.984015	0.984014	0	0.984015
Rv1674c	1	1	1	1	1	0	0	0	1	1	0	1	1	0	0	1	1	1	1	0	0	0	1	1	1	1	1	0	1	1	1	1	1	0	1
Rv1719	0.794944	0.794944	0.667156	0.794944	0.794944	0	0	0	0.667156	0.794944	0	0.667777	0.794822	0	0	0.794944	0.794944	0.794944	0.794822	0	0	0	0.794944	0.794944	0.794944	0.794944	0.667156	0	0.794822	0.667156	0.794944	0.794944	0.667777	0	0.794944
Rv1776c	0.921921	0.921921	0.920764	0.921921	0.921921	0	0	0	0.920764	0.921921	0	0.92192	0.921779	0	0	0.921921	0.921921	0.921921	0.921779	0	0	0	0.921921	0.921921	0.921921	0.921921	0.920764	0	0.921779	0.920764	0.921921	0.921921	0.92192	0	0.921921
Rv1816	0.507476	0.507476	0.50696	0.507476	0.507476	0	0	0	0.50696	0.507476	0	0.507476	0.507398	0	0	0.507476	0.507476	0.507476	0.507398	0	0	0	0.507476	0.507476	0.507476	0.507476	0.50696	0	0.507398	0.50696	0.507476	0.507476	0.507476	0	0.507476
Rv1828	1	1	1	1	1	0	0	0	1	1	0	1	1	0	0	1	1	1	1	0	0	0	1	1	1	1	1	0	1	1	1	1	1	0	1
Rv1846c	1	1	1	1	1	0	0	0	1	1	0	1	1	0	0	1	1	1	1	0	0	0	1	1	1	1	1	0	1	1	1	1	1	0	1
Rv1956	1	1	1	1	1	0	0	0	1	1	0	1	1	0	0	1	1	1	1	0	0	0	1	1	1	1	1	0	1	1	1	1	1	0	1
Rv1985c	1	1	1	1	1	0	0	0	1	1	0	1	1	0	0	1	1	1	1	0	0	0	1	1	1	1	1	0	1	1	1	1	1	0	1
Rv1990c	1	1	1	1	1	0	0	0	1	1	0	1	1	0	0	1	1	1	1	0	0	0	1	1	1	1	1	0	1	1	1	1	1	0	1
Rv1994c	1	1	1	1	1	0	0	0	1	1	0	1	1	0	0	1	1	1	1	0	0	0	1	1	1	1	1	0	1	1	1	1	1	0	1
Rv2009	1	1	1	1	1	0	0	0	1	1	0	1	1	0	0	1	1	1	1	0	0	0	1	1	1	1	1	0	1	1	1	1	1	0	1
Rv2011c	1	1	1	1	1	0	0	0	1	1	0	1	1	0	0	1	1	1	1	0	0	0	1	1	1	1	1	0	1	1	1	1	1	0	1
Rv2021c	1	1	1	1	1	0	0	0	1	1	0	1	1	0	0	1	1	1	1	0	0	0	1	1	1	1	1	0	1	1	1	1	1	0	1
Rv2034	1	1	1	1	1	0	0	0	1	1	0	1	1	0	0	1	1	1	1	0	0	0	1	1	1	1	1	0	1	1	1	1	1	0	1
Rv2069	1	1	1	1	1	0	0	0	1	1	0	1	1	0	0	1	1	1	1	0	0	0	1	1	1	1	1	0	1	1	1	1	1	0	1
Rv2250c	0.755071	0.755071	0.753294	0.755071	0.755071	0	0	0	0.753294	0.755071	0	0.75507	0.754955	0	0	0.755071	0.755071	0.755071	0.754955	0	0	0	0.755071	0.755071	0.755071	0.755071	0.753294	0	0.754955	0.753294	0.755071	0.755071	0.75507	0	0.755071
Rv2324	0.896549	0.896549	0.895636	0.896549	0.896549	0	0	0	0.895636	0.896549	0	0.896548	0.896411	0	0	0.896549	0.896549	0.896549	0.896411	0	0	0	0.896549	0.896549	0.896549	0.896549	0.895636	0	0.896411	0.895636	0.896549	0.896549	0.896548	0	0.896549
Rv2374c	1	1	1	1	1	0	0	0	1	1	0	1	1	0	0	1	1	1	1	0	0	0	1	1	1	1	1	0	1	1	1	1	1	0	1
Rv2506	1	1	1	1	1	0	0	0	1	1	0	1	1	0	0	1	1	1	1	0	0	0	1	1	1	1	1	0	1	1	1	1	1	0	1
Rv2642	1	1	1	1	1	0	0	0	1	1	0	1	1	0	0	1	1	1	1	0	0	0	1	1	1	1	1	0	1	1	1	1	1	0	1
Rv2745c	1	1	1	1	1	0	0	0	1	1	0	1	1	0	0	1	1	1	1	0	0	0	1	1	1	1	1	0	1	1	1	1	1	0	1
Rv2779c	1	1	1	1	1	0	0	0	1	1	0	1	1	0	0	1	1	1	1	0	0	0	1	1	1	1	1	0	1	1	1	1	1	0	1
Rv2827c	1	1	1	1	1	0	0	0	1	1	0	1	1	0	0	1	1	1	1	0	0	0	1	1	1	1	1	0	1	1	1	1	1	0	1
Rv2887	1	1	1	1	1	0	0	0	1	1	0	1	1	0	0	1	1	1	1	0	0	0	1	1	1	1	1	0	1	1	1	1	1	0	1
Rv2989	0.295924	0.295924	0.295648	0.295924	0.295924	0	0	0	0.295648	0.295924	0	0.295924	0.295878	0	0	0.295924	0.295924	0.295924	0.295878	0	0	0	0.295924	0.295924	0.295924	0.295924	0.295648	0	0.295878	0.295648	0.295924	0.295924	0.295924	0	0.295924
Rv3050c	1	1	1	1	1	0	0	0	1	1	0	1	1	0	0	1	1	1	1	0	0	0	1	1	1	1	1	0	1	1	1	1	1	0	1
Rv3066	1	1	1	1	1	0	0	0	1	1	0	1	1	0	0	1	1	1	1	0	0	0	1	1	1	1	1	0	1	1	1	1	1	0	1
Rv3082c	1	1	1	1	1	0	0	0	1	1	0	1	1	0	0	1	1	1	1	0	0	0	1	1	1	1	1	0	1	1	1	1	1	0	1
Rv3133c	1	1	1	1	1	0	0	0	1	1	0	1	1	0	0	1	1	1	1	0	0	0	1	1	1	1	1	0	1	1	1	1	1	0	1
Rv3167c	0.946553	0.946553	0.945415	0.946553	0.946553	0	0	0	0.945415	0.946553	0	0.946552	0.946407	0	0	0.946553	0.946553	0.946553	0.946407	0	0	0	0.946553	0.946553	0.946553	0.946553	0.945415	0	0.946407	0.945415	0.946553	0.946553	0.946552	0	0.946553
Rv3173c	1	1	1	1	1	0	0	0	1	1	0	1	1	0	0	1	1	1	1	0	0	0	1	1	1	1	1	0	1	1	1	1	1	0	1
Rv3219	1	1	1	1	1	0	0	0	1	1	0	1	1	0	0	1	1	1	1	0	0	0	1	1	1	1	1	0	1	1	1	1	1	0	1
Rv3223c	1	1	1	1	1	0	0	0	1	1	0	1	1	0	0	1	1	1	1	0	0	0	1	1	1	1	1	0	1	1	1	1	1	0	1
Rv3246c	1	1	1	1	1	0	0	0	1	1	0	1	1	0	0	1	1	1	1	0	0	0	1	1	1	1	1	0	1	1	1	1	1	0	1
Rv3249c	1	1	1	1	1	0	0	0	1	1	0	1	1	0	0	1	1	1	1	0	0	0	1	1	1	1	1	0	1	1	1	1	1	0	1
Rv3260c	1	1	1	1	1	0	0	0	1	1	0	1	1	0	0	1	1	1	1	0	0	0	1	1	1	1	1	0	1	1	1	1	1	0	1
Rv3286c	1	1	1	1	1	0	0	0	1	1	0	1	1	0	0	1	1	1	1	0	0	0	1	1	1	1	1	0	1	1	1	1	1	0	1
Rv3291c	1	1	1	1	1	0	0	0	1	1	0	1	1	0	0	1	1	1	1	0	0	0	1	1	1	1	1	0	1	1	1	1	1	0	1
Rv3405c	1	1	1	1	1	0	0	0	1	1	0	1	1	0	0	1	1	1	1	0	0	0	1	1	1	1	1	0	1	1	1	1	1	0	1
Rv3416	1	1	1	1	1	0	0	0	1	1	0	1	1	0	0	1	1	1	1	0	0	0	1	1	1	1	1	0	1	1	1	1	1	0	1
Rv3488	1	1	1	1	1	0	0	0	1	1	0	1	1	0	0	1	1	1	1	0	0	0	1	1	1	1	1	0	1	1	1	1	1	0	1
Rv3557c	1	1	1	1	1	0	0	0	1	1	0	1	1	0	0	1	1	1	1	0	0	0	1	1	1	1	1	0	1	1	1	1	1	0	1
Rv3574	1	1	1	1	1	0	0	0	1	1	0	1	1	0	0	1	1	1	1	0	0	0	1	1	1	1	1	0	1	1	1	1	1	0	1
Rv3597c	1	1	1	1	1	0	0	0	1	1	0	1	1	0	0	1	1	1	1	0	0	0	1	1	1	1	1	0	1	1	1	1	1	0	1
Rv3676	1	1	1	1	1	0	0	0	1	1	0	1	1	0	0	1	1	1	1	0	0	0	1	1	1	1	1	0	1	1	1	1	1	0	1
Rv3681c	0.992111	0.992111	0.188188	0.992111	0.992111	0	0	0	0.188188	0.992111	0	1	0.991959	0	0	0.992111	0.992111	0.992111	0.991959	0	0	0	0.992111	0.992111	0.992111	0.992111	0.188188	0	0.991959	0.188188	0.992111	0.992111	1	0	0.992111
Rv3736	1	1	1	1	1	0	0	0	1	1	0	1	1	0	0	1	1	1	1	0	0	0	1	1	1	1	1	0	1	1	1	1	1	0	1
Rv3765c	1	1	1	1	1	0	0	0	1	1	0	1	1	0	0	1	1	1	1	0	0	0	1	1	1	1	1	0	1	1	1	1	1	0	1
Rv3830c	1	1	1	1	1	0	0	0	1	1	0	1	1	0	0	1	1	1	1	0	0	0	1	1	1	1	1	0	1	1	1	1	1	0	1
Rv3849	1	1	1	1	1	0	0	0	1	1	0	1	1	0	0	1	1	1	1	0	0	0	1	1	1	1	1	0	1	1	1	1	1	0	1
Rv3855	1	1	0.999979	1	1	0	0	0	0.999979	1	0	1	1	0	0	1	1	1	1	0	0	0	1	1	1	1	0.999979	0	1	0.999979	1	1	1	0	1

## Sheet: Knockout
	Capreomycin	Cycloserine	Ethionamide	IMTB001	IMTB002	IMTB004	IMTB006	IMTB007	IMTB009	IMTB011	IMTB012	IMTB014	IMTB025	IMTB026	IMTB027	IMTB028	IMTB029	IMTB030	IMTB031	IMTB032	IMTB033	IMTB035	IMTB036	IMTB038	IMTB041	IMTB042	IMTB044	IMTB045	IMTB047	INH	Kanamycin	Moxifloxacin	PA	Rifampicin	Streptomycin
Rv0022c	1	1	1	1	1	0	0	0	1	1	0	1	1	0	0	1	1	1	1	0	0	0	1	1	1	1	1	0	1	1	1	1	1	0	1
Rv0023	1	1	1	1	1	0	0	0	1	1	0	1	1	0	0	1	1	1	1	0	0	0	1	1	1	1	1	0	1	1	1	1	1	0	1
Rv0042c	1	1	1	1	1	0	0	0	1	1	0	1	1	0	0	1	1	1	1	0	0	0	1	1	1	1	1	0	1	1	1	1	1	0	1
Rv0047c	0.92672	0.92672	0.925853	0.92672	0.92672	0	0	0	0.925853	0.92672	0	0.926719	0.926577	0	0	0.92672	0.92672	0.92672	0.926577	0	0	0	0.92672	0.92672	0.92672	0.92672	0.925853	0	0.926577	0.925853	0.92672	0.92672	0.926719	0	0.92672
Rv0054	1	1	1	1	1	0	0	0	1	1	0	1	1	0	0	1	1	1	1	0	0	0	1	1	1	1	1	0	1	1	1	1	1	0	1
Rv0081	0.948548	0.948548	0.947665	0.948548	0.948548	0	0	0	0.947665	0.948548	0	0.948547	0.948402	0	0	0.948548	0.948548	0.948548	0.948402	0	0	0	0.948548	0.948548	0.948548	0.948548	0.947665	0	0.948402	0.947665	0.948548	0.948548	0.948547	0	0.948548
Rv0135c	0.972847	0.972847	0.972219	0.972847	0.972847	0	0	0	0.972219	0.972847	0	0.972846	0.972682	0	0	0.972847	0.972847	0.972847	0.972682	0	0	0	0.972847	0.972847	0.972847	0.972847	0.972219	0	0.972682	0.972219	0.972847	0.972847	0.972846	0	0.972847
Rv0158	1	1	1	1	1	0	0	0	1	1	0	1	1	0	0	1	1	1	1	0	0	0	1	1	1	1	1	0	1	1	1	1	1	0	1
Rv0195	1	1	1	1	1	0	0	0	1	1	0	1	1	0	0	1	1	1	1	0	0	0	1	1	1	1	1	0	1	1	1	1	1	0	1
Rv0212c	1	1	1	1	1	0	0	0	1	1	0	1	1	0	0	1	1	1	1	0	0	0	1	1	1	1	1	0	1	1	1	1	1	0	1
Rv0238	0.634428	0.634428	0.634006	0.634428	0.634428	0	0	0	0.634006	0.634428	0	0.634428	0.634331	0	0	0.634428	0.634428	0.634428	0.634331	0	0	0	0.634428	0.634428	0.634428	0.634428	0.634006	0	0.634331	0.634006	0.634428	0.634428	0.634428	0	0.634428
Rv0273c	1	1	1	1	1	0	0	0	1	1	0	1	1	0	0	1	1	1	1	0	0	0	1	1	1	1	1	0	1	1	1	1	1	0	1
Rv0275c	1	1	1	1	1	0	0	0	1	1	0	1	1	0	0	1	1	1	1	0	0	0	1	1	1	1	1	0	1	1	1	1	1	0	1
Rv0302	0.696152	0.696152	0.695443	0.696152	0.696152	0	0	0	0.695443	0.696152	0	0.696152	0.696045	0	0	0.696152	0.696152	0.696152	0.696045	0	0	0	0.696152	0.696152	0.696152	0.696152	0.695443	0	0.696045	0.695443	0.696152	0.696152	0.696152	0	0.696152
Rv0324	0.966783	0.966783	0.965883	0.966783	0.966783	0	0	0	0.965883	0.966783	0	0.966782	0.966634	0	0	0.966783	0.966783	0.966783	0.966634	0	0	0	0.966783	0.966783	0.966783	0.966783	0.965883	0	0.966634	0.965883	0.966783	0.966783	0.966782	0	0.966783
Rv0330c	1	1	1	1	1	0	0	0	1	1	0	1	1	0	0	1	1	1	1	0	0	0	1	1	1	1	1	0	1	1	1	1	1	0	1
Rv0339c	1	1	1	1	1	0	0	0	1	1	0	1	1	0	0	1	1	1	1	0	0	0	1	1	1	1	1	0	1	1	1	1	1	0	1
Rv0353	1	1	1	1	1	0	0	0	1	1	0	1	1	0	0	1	1	1	1	0	0	0	1	1	1	1	1	0	1	1	1	1	1	0	1
Rv0465c	1	1	1	1	1	0	0	0	1	1	0	1	1	0	0	1	1	1	1	0	0	0	1	1	1	1	1	0	1	1	1	1	1	0	1
Rv0472c	1	1	1	1	1	0	0	0	1	1	0	1	1	0	0	1	1	1	1	0	0	0	1	1	1	1	1	0	1	1	1	1	1	0	1
Rv0494	1	1	1	1	1	0	0	0	1	1	0	1	1	0	0	1	1	1	1	0	0	0	1	1	1	1	1	0	1	1	1	1	1	0	1
Rv0576	1	1	1	1	1	0	0	0	1	1	0	1	1	0	0	1	1	1	1	0	0	0	1	1	1	1	1	0	1	1	1	1	1	0	1
Rv0602c	0.95141	0.95141	0.950524	0.95141	0.95141	0	0	0	0.950524	0.95141	0	0.951409	0.951264	0	0	0.95141	0.95141	0.95141	0.951264	0	0	0	0.95141	0.95141	0.95141	0.95141	0.950524	0	0.951264	0.950524	0.95141	0.95141	0.951409	0	0.95141
Rv0653c	1	1	1	1	1	0	0	0	1	1	0	1	1	0	0	1	1	1	1	0	0	0	1	1	1	1	1	0	1	1	1	1	1	0	1
Rv0674	1	1	1	1	1	0	0	0	1	1	0	1	1	0	0	1	1	1	1	0	0	0	1	1	1	1	1	0	1	1	1	1	1	0	1
Rv0678	0.795219	0.795219	0.794648	0.795219	0.795219	0	0	0	0.794648	0.795219	0	0.795218	0.795097	0	0	0.795219	0.795219	0.795219	0.795097	0	0	0	0.795219	0.795219	0.795219	0.795219	0.794648	0	0.795097	0.794648	0.795219	0.795219	0.795218	0	0.795219
Rv0681	1	1	1	1	1	0	0	0	1	1	0	1	1	0	0	1	1	1	1	0	0	0	1	1	1	1	1	0	1	1	1	1	1	0	1
Rv0691c	0.575381	0.575381	0.574591	0.575381	0.575381	0	0	0	0.574591	0.575381	0	0.575381	0.575293	0	0	0.575381	0.575381	0.575381	0.575293	0	0	0	0.575381	0.575381	0.575381	0.575381	0.574591	0	0.575293	0.574591	0.575381	0.575381	0.575381	0	0.575381
Rv0735	1	1	1	1	1	0	0	0	1	1	0	1	1	0	0	1	1	1	1	0	0	0	1	1	1	1	1	0	1	1	1	1	1	0	1
Rv0757	1	1	1	1	1	0	0	0	1	1	0	1	1	0	0	1	1	1	1	0	0	0	1	1	1	1	1	0	1	1	1	1	1	0	1
Rv0767c	0.71225	0.71225	0.893342	0.71225	0.71225	0	0	0	0.893342	0.71225	0	0.712249	0.71214	0	0	0.71225	0.71225	0.71225	0.71214	0	0	0	0.71225	0.71225	0.71225	0.71225	0.893342	0	0.71214	0.893342	0.71225	0.71225	0.712249	0	0.71225
Rv0818	1	1	1	1	1	0	0	0	1	1	0	1	1	0	0	1	1	1	1	0	0	0	1	1	1	1	1	0	1	1	1	1	1	0	1
Rv0880	0.425954	0.425954	0.422856	0.425954	0.425954	0	0	0	0.422856	0.425954	0	0.425954	0.425889	0	0	0.425954	0.425954	0.425954	0.425889	0	0	0	0.425954	0.425954	0.425954	0.425954	0.422856	0	0.425889	0.422856	0.425954	0.425954	0.425954	0	0.425954
Rv0967	1	1	1	1	1	0	0	0	1	1	0	1	1	0	0	1	1	1	1	0	0	0	1	1	1	1	1	0	1	1	1	1	1	0	1
Rv0981	1	1	1	1	1	0	0	0	1	1	0	1	1	0	0	1	1	1	1	0	0	0	1	1	1	1	1	0	1	1	1	1	1	0	1
Rv1019	1	1	1	1	1	0	0	0	1	1	0	1	1	0	0	1	1	1	1	0	0	0	1	1	1	1	1	0	1	1	1	1	1	0	1
Rv1033c	1	1	1	1	1	0	0	0	1	1	0	1	1	0	0	1	1	1	1	0	0	0	1	1	1	1	1	0	1	1	1	1	1	0	1
Rv1049	1	1	1	1	1	0	0	0	1	1	0	1	1	0	0	1	1	1	1	0	0	0	1	1	1	1	1	0	1	1	1	1	1	0	1
Rv1167c	1	1	1	1	1	0	0	0	1	1	0	1	1	0	0	1	1	1	1	0	0	0	1	1	1	1	1	0	1	1	1	1	1	0	1
Rv1186c	1	1	1	1	1	0	0	0	1	1	0	1	1	0	0	1	1	1	1	0	0	0	1	1	1	1	1	0	1	1	1	1	1	0	1
Rv1189	1	1	1	1	1	0	0	0	1	1	0	1	1	0	0	1	1	1	1	0	0	0	1	1	1	1	1	0	1	1	1	1	1	0	1
Rv1219c	1	1	1	1	1	0	0	0	1	1	0	1	0.716825	0	0	1	1	1	0.716825	0	0	0	1	1	1	1	1	0	0.716825	1	1	1	1	0	1
Rv1255c	1	1	1	1	1	0	0	0	1	1	0	1	1	0	0	1	1	1	1	0	0	0	1	1	1	1	1	0	1	1	1	1	1	0	1
Rv1287	1	1	1	1	1	0	0	0	1	1	0	1	1	0	0	1	1	1	1	0	0	0	1	1	1	1	1	0	1	1	1	1	1	0	1
Rv1332	1	1	1	1	1	0	0	0	1	1	0	1	1	0	0	1	1	1	1	0	0	0	1	1	1	1	1	0	1	1	1	1	1	0	1
Rv1353c	1	1	1	1	1	0	0	0	1	1	0	1	1	0	0	1	1	1	1	0	0	0	1	1	1	1	1	0	1	1	1	1	1	0	1
Rv1395	1	1	1	1	1	0	0	0	1	1	0	1	1	0	0	1	1	1	1	0	0	0	1	1	1	1	1	0	1	1	1	1	1	0	1
Rv1404	1	1	1	1	1	0	0	0	1	1	0	1	1	0	0	1	1	1	1	0	0	0	1	1	1	1	1	0	1	1	1	1	1	0	1
Rv1423	1	1	1	1	1	0	0	0	1	1	0	1	1	0	0	1	1	1	1	0	0	0	1	1	1	1	1	0	1	1	1	1	1	0	1
Rv1460	1	1	1	1	1	0	0	0	1	1	0	1	1	0	0	1	1	1	1	0	0	0	1	1	1	1	1	0	1	1	1	1	1	0	1
Rv1473A	0.515454	0.515454	0.514974	0.515454	0.515454	0	0	0	0.514974	0.515454	0	0.515453	0.515374	0	0	0.515454	0.515454	0.515454	0.515374	0	0	0	0.515454	0.515454	0.515454	0.515454	0.514974	0	0.515374	0.514974	0.515454	0.515454	0.515453	0	0.515454
Rv1556	1	1	1	1	1	0	0	0	1	1	0	1	1	0	0	1	1	1	1	0	0	0	1	1	1	1	1	0	1	1	1	1	1	0	1
Rv1657	1	1	1	1	1	0	0	0	1	1	0	1	1	0	0	1	1	1	1	0	0	0	1	1	1	1	1	0	1	1	1	1	1	0	1
Rv1674c	1	1	1	1	1	0	0	0	1	1	0	1	1	0	0	1	1	1	1	0	0	0	1	1	1	1	1	0	1	1	1	1	1	0	1
Rv1719	1	1	1	1	1	0	0	0	1	1	0	1	1	0	0	1	1	1	1	0	0	0	1	1	1	1	1	0	1	1	1	1	1	0	1
Rv1776c	0.963986	0.963986	0.962935	0.963986	0.963986	0	0	0	0.962935	0.963986	0	0.963985	0.963837	0	0	0.963986	0.963986	0.963986	0.963837	0	0	0	0.963986	0.963986	0.963986	0.963986	0.962935	0	0.963837	0.962935	0.963986	0.963986	0.963985	0	0.963986
Rv1816	1	1	1	1	1	0	0	0	1	1	0	1	1	0	0	1	1	1	1	0	0	0	1	1	1	1	1	0	1	1	1	1	1	0	1
Rv1828	1	1	1	1	1	0	0	0	1	1	0	1	1	0	0	1	1	1	1	0	0	0	1	1	1	1	1	0	1	1	1	1	1	0	1
Rv1846c	0.572472	0.572472	0.572296	0.572472	0.572472	0	0	0	0.572296	0.572472	0	0.572471	0.572384	0	0	0.572472	0.572472	0.572472	0.572384	0	0	0	0.572472	0.572472	0.572472	0.572472	0.572296	0	0.572384	0.572296	0.572472	0.572472	0.572471	0	0.572472
Rv1956	1	1	1	1	1	0	0	0	1	1	0	1	1	0	0	1	1	1	1	0	0	0	1	1	1	1	1	0	1	1	1	1	1	0	1
Rv1985c	1	1	1	1	1	0	0	0	1	1	0	1	1	0	0	1	1	1	1	0	0	0	1	1	1	1	1	0	1	1	1	1	1	0	1
Rv1990c	1	1	1	1	1	0	0	0	1	1	0	1	1	0	0	1	1	1	1	0	0	0	1	1	1	1	1	0	1	1	1	1	1	0	1
Rv1994c	1	1	1	1	1	0	0	0	1	1	0	1	1	0	0	1	1	1	1	0	0	0	1	1	1	1	1	0	1	1	1	1	1	0	1
Rv2009	0.946326	0.946326	0.945445	0.946326	0.946326	0	0	0	0.945445	0.946326	0	0.946325	0.946181	0	0	0.946326	0.946326	0.946326	0.946181	0	0	0	0.946326	0.946326	0.946326	0.946326	0.945445	0	0.946181	0.945445	0.946326	0.946326	0.946325	0	0.946326
Rv2011c	0.951929	0.951929	0.949726	0.951929	0.951929	0	0	0	0.949726	0.951929	0	1	0.951782	0	0	0.951929	0.951929	0.951929	0.951782	0	0	0	0.951929	0.951929	0.951929	0.951929	0.949726	0	0.951782	0.949726	0.951929	0.951929	1	0	0.951929
Rv2021c	1	1	1	1	1	0	0	0	1	1	0	1	1	0	0	1	1	1	1	0	0	0	1	1	1	1	1	0	1	1	1	1	1	0	1
Rv2034	1	1	0.99957	1	1	0	0	0	0.99957	1	0	1	1	0	0	1	1	1	1	0	0	0	1	1	1	1	0.99957	0	1	0.99957	1	1	1	0	1
Rv2069	1	1	1	1	1	0	0	0	1	1	0	1	1	0	0	1	1	1	1	0	0	0	1	1	1	1	1	0	1	1	1	1	1	0	1
Rv2250c	1	1	1	1	1	0	0	0	1	1	0	1	1	0	0	1	1	1	1	0	0	0	1	1	1	1	1	0	1	1	1	1	1	0	1
Rv2324	1	1	1	1	1	0	0	0	1	1	0	1	1	0	0	1	1	1	1	0	0	0	1	1	1	1	1	0	1	1	1	1	1	0	1
Rv2374c	1	1	1	1	1	0	0	0	1	1	0	1	1	0	0	1	1	1	1	0	0	0	1	1	1	1	1	0	1	1	1	1	1	0	1
Rv2506	1	1	1	1	1	0	0	0	1	1	0	1	1	0	0	1	1	1	1	0	0	0	1	1	1	1	1	0	1	1	1	1	1	0	1
Rv2642	0.623322	0.623322	0.622741	0.623322	0.623322	0	0	0	0.622741	0.623322	0	0.623321	0.623226	0	0	0.623322	0.623322	0.623322	0.623226	0	0	0	0.623322	0.623322	0.623322	0.623322	0.622741	0	0.623226	0.622741	0.623322	0.623322	0.623321	0	0.623322
Rv2745c	1	1	1	1	1	0	0	0	1	1	0	1	1	0	0	1	1	1	1	0	0	0	1	1	1	1	1	0	1	1	1	1	1	0	1
Rv2779c	1	1	1	1	1	0	0	0	1	1	0	1	1	0	0	1	1	1	1	0	0	0	1	1	1	1	1	0	1	1	1	1	1	0	1
Rv2827c	1	1	1	1	1	0	0	0	1	1	0	1	1	0	0	1	1	1	1	0	0	0	1	1	1	1	1	0	1	1	1	1	1	0	1
Rv2887	1	1	1	1	1	0	0	0	1	1	0	1	1	0	0	1	1	1	1	0	0	0	1	1	1	1	1	0	1	1	1	1	1	0	1
Rv2989	1	1	1	1	1	0	0	0	1	1	0	1	1	0	0	1	1	1	1	0	0	0	1	1	1	1	1	0	1	1	1	1	1	0	1
Rv3050c	1	1	1	1	1	0	0	0	1	1	0	1	1	0	0	1	1	1	1	0	0	0	1	1	1	1	1	0	1	1	1	1	1	0	1
Rv3066	1	1	1	1	1	0	0	0	1	1	0	1	1	0	0	1	1	1	1	0	0	0	1	1	1	1	1	0	1	1	1	1	1	0	1
Rv3082c	1	1	1	1	1	0	0	0	1	1	0	1	1	0	0	1	1	1	1	0	0	0	1	1	1	1	1	0	1	1	1	1	1	0	1
Rv3133c	0.797624	0.797624	0.796881	0.797624	0.797624	0	0	0	0.796881	0.797624	0	0.797623	0.797501	0	0	0.797624	0.797624	0.797624	0.797501	0	0	0	0.797624	0.797624	0.797624	0.797624	0.796881	0	0.797501	0.796881	0.797624	0.797624	0.797623	0	0.797624
Rv3167c	0.957444	0.957444	0.956341	0.957444	0.957444	0	0	0	0.956341	0.957444	0	0.957443	0.957296	0	0	0.957444	0.957444	0.957444	0.957296	0	0	0	0.957444	0.957444	0.957444	0.957444	0.956341	0	0.957296	0.956341	0.957444	0.957444	0.957443	0	0.957444
Rv3173c	1	1	1	1	1	0	0	0	1	1	0	1	1	0	0	1	1	1	1	0	0	0	1	1	1	1	1	0	1	1	1	1	1	0	1
Rv3219	1	1	1	1	1	0	0	0	1	1	0	1	1	0	0	1	1	1	1	0	0	0	1	1	1	1	1	0	1	1	1	1	1	0	1
Rv3223c	1	1	1	1	1	0	0	0	1	1	0	1	1	0	0	1	1	1	1	0	0	0	1	1	1	1	1	0	1	1	1	1	1	0	1
Rv3246c	1	1	1	1	1	0	0	0	1	1	0	1	1	0	0	1	1	1	1	0	0	0	1	1	1	1	1	0	1	1	1	1	1	0	1
Rv3249c	0.848918	0.848918	0.848365	0.848918	0.848918	0	0	0	0.848365	0.848918	0	0.848917	0.848768	0	0	0.848918	0.848918	0.848918	0.848768	0	0	0	0.848918	0.848918	0.848918	0.848918	0.848365	0	0.848768	0.848365	0.848918	0.848918	0.848917	0	0.848918
Rv3260c	1	1	1	1	1	0	0	0	1	1	0	1	1	0	0	1	1	1	1	0	0	0	1	1	1	1	1	0	1	1	1	1	1	0	1
Rv3286c	1	1	1	1	1	0	0	0	1	1	0	1	1	0	0	1	1	1	1	0	0	0	1	1	1	1	1	0	1	1	1	1	1	0	1
Rv3291c	1	1	1	1	1	0	0	0	1	1	0	1	1	0	0	1	1	1	1	0	0	0	1	1	1	1	1	0	1	1	1	1	1	0	1
Rv3405c	1	1	1	1	1	0	0	0	1	1	0	1	1	0	0	1	1	1	1	0	0	0	1	1	1	1	1	0	1	1	1	1	1	0	1
Rv3416	1	1	1	1	1	0	0	0	1	1	0	1	1	0	0	1	1	1	1	0	0	0	1	1	1	1	1	0	1	1	1	1	1	0	1
Rv3488	0.866074	0.866074	0.865512	0.866074	0.866074	0	0	0	0.865512	0.866074	0	0.839476	0.865941	0	0	0.866074	0.866074	0.866074	0.865941	0	0	0	0.866074	0.866074	0.866074	0.866074	0.865512	0	0.865941	0.865512	0.866074	0.866074	0.839476	0	0.866074
Rv3557c	1	1	1	1	1	0	0	0	1	1	0	1	1	0	0	1	1	1	1	0	0	0	1	1	1	1	1	0	1	1	1	1	1	0	1
Rv3574	1	1	1	1	1	0	0	0	1	1	0	1	1	0	0	1	1	1	1	0	0	0	1	1	1	1	1	0	1	1	1	1	1	0	1
Rv3597c	1	1	1	1	1	0	0	0	1	1	0	1	1	0	0	1	1	1	1	0	0	0	1	1	1	1	1	0	1	1	1	1	1	0	1
Rv3676	1	1	1	1	1	0	0	0	1	1	0	1	1	0	0	1	1	1	1	0	0	0	1	1	1	1	1	0	1	1	1	1	1	0	1
Rv3681c	1	1	1	1	1	0	0	0	1	1	0	1	1	0	0	1	1	1	1	0	0	0	1	1	1	1	1	0	1	1	1	1	1	0	1
Rv3736	1	1	1	1	1	0	0	0	1	1	0	1	1	0	0	1	1	1	1	0	0	0	1	1	1	1	1	0	1	1	1	1	1	0	1
Rv3765c	0.810873	0.810873	0.810118	0.810873	0.810873	0	0	0	0.810118	0.810873	0	0.810873	0.810748	0	0	0.810873	0.810873	0.810873	0.810748	0	0	0	0.810873	0.810873	0.810873	0.810873	0.810118	0	0.810748	0.810118	0.810873	0.810873	0.810873	0	0.810873
Rv3830c	1	1	1	1	1	0	0	0	1	1	0	1	1	0	0	1	1	1	1	0	0	0	1	1	1	1	1	0	1	1	1	1	1	0	1
Rv3849	0.861608	0.861608	0.852041	0.861608	0.861608	0	0	0	0.852041	0.861608	0	0.861607	0.861459	0	0	0.861608	0.861608	0.861608	0.861459	0	0	0	0.861608	0.861608	0.861608	0.861608	0.852041	0	0.861459	0.852041	0.861608	0.861608	0.861607	0	0.861608
Rv3855	1	1	1	1	1	0	0	0	1	1	0	1	1	0	0	1	1	1	1	0	0	0	1	1	1	1	1	0	1	1	1	1	1	0	1
