# Supplementary material for: Integrated Modeling of Gene Regulatory and Metabolic Networks in Mycobacterium tuberculosis
Source: PLoS Comput Biol. 2015 Nov 30;11(11):e1004543. doi: 10.1371/journal.pcbi.1004543 (PMC4664399; doi:10.1371/journal.pcbi.1004543)
Supplement: S1 File — The.xml version has exchange fluxes set to match Middlebrook 7H9 growing conditions. MATLAB files contains a model version with exchange fluxes set to match Middlebrook 7H9 growing conditions and a model version with all exchange fluxes set to 0. File also contains an array detailing which reactions are exchange reactions. Can be imported into the COBRA Toolbox. (ZIP) [file pcbi.1004543.s006.zip]

Archive with 2 entries (2 files):
- MTB_iSM810_COBRA.mat
- MTB_iSM810_media7H9.xml
