# Supplementary material for: Integrated Modeling of Gene Regulatory and Metabolic Networks in Mycobacterium tuberculosis
Source: PLoS Comput Biol. 2015 Nov 30;11(11):e1004543. doi: 10.1371/journal.pcbi.1004543 (PMC4664399; doi:10.1371/journal.pcbi.1004543)
Supplement: S2 File — File contains codes to run knockout and overexpression simulations, where the conditional probability is calculated from the entire input expression dataset (promv2.m, and promv2TFOE.m, respectively), as well as code for simulating where the conditional probability is calculated with sampling (promSampling.m). Code for simulating TF-metabolic gene double knockouts is also provided (PROMdoubleKO.m). Additionally, code describing how to generate the carbon and nitrogen source models is included (Metabolite-condition-specific-ModelCode.m). (ZIP) [file pcbi.1004543.s007.zip]

Archive with 7 entries (7 files):
- Metabolite-condition-specific-ModelCode.m
- PROMdoubleKO.m
- promProbTFOEsampling.m
- promProbTFsampling.m
- promSampling.m
- promv2.m
- promv2TFOE.m
