# Supplementary material for: Integrated Modeling of Gene Regulatory and Metabolic Networks in Mycobacterium tuberculosis
Source: PLoS Comput Biol. 2015 Nov 30;11(11):e1004543. doi: 10.1371/journal.pcbi.1004543 (PMC4664399; doi:10.1371/journal.pcbi.1004543)
Supplement: S2 File — File contains codes to run knockout and overexpression simulations, where the conditional probability is calculated from the entire input expression dataset (promv2.m, and promv2TFOE.m, respectively), as well as code for simulating where the conditional probability is calculated with sampling (promSampling.m). Code for simulating TF-metabolic gene double knockouts is also provided (PROMdoubleKO.m). Additionally, code describing how to generate the carbon and nitrogen source models is included (Metabolite-condition-specific-ModelCode.m). (ZIP) [file pcbi.1004543.s007.zip › Metabolite-condition-specific-ModelCode.m]

% Adjust Transport Reactions:
iSM810noExchange = changeRxnBounds(iSM810,iSM810exchangeRxns(:,1),0,'u');

%% Griffin
iSM810G = iSM810noExchange;
iSM810G = changeRxnBounds(iSM810G,'R800',1,'u'); % ammonia
iSM810G = changeRxnBounds(iSM810G,'R804',1,'u'); % oxygen
iSM810G = changeRxnBounds(iSM810G,'R805',1000,'u'); %CO2
iSM810G = changeRxnBounds(iSM810G,'R812',1,'u'); % glycerol
iSM810G = changeRxnBounds(iSM810G,'R822',1,'u'); % Asparagine
iSM810G = changeRxnBounds(iSM810G,'R838',1,'u'); % Phosphate
iSM810G = changeRxnBounds(iSM810G,'R882',1,'u'); % Phosphate
iSM810G = changeRxnBounds(iSM810G,'R841',1,'u'); % Sulfate
iSM810G = changeRxnBounds(iSM810G,'R851',1,'u'); % Citrate
iSM810G = changeRxnBounds(iSM810G,'R904',1,'u'); % Citrate
iSM810G = changeRxnBounds(iSM810G,'R858',1,'u'); % Ethanol
iSM810G = changeRxnBounds(iSM810G,'R924',1,'u'); % Iron (FE3)

%% Sauton
iSM810S = iSM810G;
iSM810S = changeRxnBounds(iSM810S,'R858',0,'u'); % Ethanol

% carbon source models (based on Sauton for non-carbon metabolites)
tmp = changeRxnBounds(iSM810S,'R812',0,'u');
tmp = changeRxnBounds(tmp,'R851',0,'u');
tmp = changeRxnBounds(tmp,'R904',0,'u');
% tmp = changeRxnBounds(tmp,'R924',10^-4,'u');

iSM810Sac = changeRxnBounds(tmp,'R808',1,'u'); % acetate
iSM810Sac = changeRxnBounds(iSM810Sac,'R844',1,'u'); % acetate

iSM810Sakg = changeRxnBounds(tmp,'R847',1,'u'); % 2-oxoglutarate
iSM810Sala = changeRxnBounds(tmp,'R820',1,'u'); % L-alanine
iSM810Sasn = changeRxnBounds(tmp,'R822',1,'u'); % Asparagine

iSM810Scaproate = changeRxnBounds(tmp,'R908',1,'u'); % caproic acid (hexanoate)

iSM810Schol = changeRxnBounds(tmp,'R932',1,'u'); % cholesterol

iSM810Scit = changeRxnBounds(tmp,'R851',1,'u'); % citrate
iSM810Scit = changeRxnBounds(iSM810Scit,'R904',1,'u');

iSM810Sdala = changeRxnBounds(tmp,'R853',1,'u'); % D-alanine

iSM810Sf6p = changeRxnBounds(tmp,'R899',1,'u'); % D-fructose-6-phosphate

iSM810Sg6p = changeRxnBounds(tmp,'bDG6P_Transport',1,'u'); % D-glucose-6-phosphate

iSM810Sglc = changeRxnBounds(tmp,'R863',1,'u'); % D-glucose

iSM810Sgln = changeRxnBounds(tmp,'R829',1,'u'); % l-glutamine

iSM810Sglu = changeRxnBounds(tmp,'R830',1,'u'); % l-glutamate
iSM810Sglu = changeRxnBounds(iSM810Sglu,'R864',1,'u'); % l-glutamate

iSM810Sgly = changeRxnBounds(tmp,'R866',1,'u'); % glycine

iSM810Sllac = changeRxnBounds(tmp,'R876',1,'u'); % l-lactate

iSM810Smal = changeRxnBounds(tmp,'R879',1,'u'); % l-malic acid
iSM810Smal = changeRxnBounds(iSM810Smal,'R880',1,'u'); % l-malic acid

iSM810Soleate = changeRxnBounds(tmp,'R918',1,'u'); % oleate (9-octadecenoate)

iSM810Spalmitate = changeRxnBounds(tmp,'R916',1,'u'); % palmitate (hexadecanoate)

iSM810Spropionate = changeRxnBounds(tmp,'R907',1,'u'); % propionate

iSM810Spyruvate = changeRxnBounds(tmp,'R885',1,'u'); % pyruvate

iSM810Stre = changeRxnBounds(tmp,'R902',1,'u'); % trehalose

% nitrogen sources
tmp = changeRxnBounds(iSM810S,'R800',0,'u');
tmp = changeRxnBounds(tmp,'R822',0,'u');

iSM810SnitALA = changeRxnBounds(tmp,'R820',1,'u'); % Alanine

iSM810SnitASN = changeRxnBounds(tmp,'R822',1,'u'); % Asparagine

iSM810SnitGLN = changeRxnBounds(tmp,'R829',1,'u'); % Glutamine

iSM810SnitGLU = changeRxnBounds(tmp,'R830',1,'u'); % l-glutamate
iSM810SnitGLU = changeRxnBounds(iSM810SnitGLU,'R864',1,'u'); % l-glutamate

iSM810SnitSER = changeRxnBounds(tmp,'R886',1,'u'); % serine


%% 7H9
iSM810_7H9 = iSM810noExchange;
iSM810_7H9 = changeRxnBounds(iSM810_7H9,'R800',1,'u'); % ammonia
iSM810_7H9 = changeRxnBounds(iSM810_7H9,'R804',1,'u'); % oxygen
iSM810_7H9 = changeRxnBounds(iSM810_7H9,'R805',1000,'u'); %CO2
iSM810_7H9 = changeRxnBounds(iSM810_7H9,'R812',1,'u'); % glycerol
iSM810_7H9 = changeRxnBounds(iSM810_7H9,'R830',1,'u'); % glutamate
iSM810_7H9 = changeRxnBounds(iSM810_7H9,'R864',1,'u'); % glutamate
iSM810_7H9 = changeRxnBounds(iSM810_7H9,'R838',1,'u'); % Phosphate
iSM810_7H9 = changeRxnBounds(iSM810_7H9,'R882',1,'u'); % Phosphate
iSM810_7H9 = changeRxnBounds(iSM810_7H9,'R841',1,'u'); % Sulfate
iSM810_7H9 = changeRxnBounds(iSM810_7H9,'R851',1,'u'); % Citrate
iSM810_7H9 = changeRxnBounds(iSM810_7H9,'R904',1,'u'); % Citrate
iSM810_7H9 = changeRxnBounds(iSM810_7H9,'R858',1,'u'); % Ethanol
iSM810_7H9 = changeRxnBounds(iSM810_7H9,'R863',1,'u'); % Glucose
iSM810_7H9 = changeRxnBounds(iSM810_7H9,'R924',1,'u'); % Iron (FE3)
iSM810_7H9 = changeRxnBounds(iSM810_7H9,'R925',1,'u'); % Biotin

% to account for BSA:
iSM810_7H9 = changeRxnBounds(iSM810_7H9,'R820',10^-4,'u'); % ALA
iSM810_7H9 = changeRxnBounds(iSM810_7H9,'R821',10^-4,'u'); % ARG
iSM810_7H9 = changeRxnBounds(iSM810_7H9,'R822',10^-4,'u'); % ASN
iSM810_7H9 = changeRxnBounds(iSM810_7H9,'R823',10^-4,'u'); % ASP
iSM810_7H9 = changeRxnBounds(iSM810_7H9,'R848',10^-4,'u'); % ASP
iSM810_7H9 = changeRxnBounds(iSM810_7H9,'R849',10^-4,'u'); % ASP
iSM810_7H9 = changeRxnBounds(iSM810_7H9,'R850',10^-4,'u'); % ASP
iSM810_7H9 = changeRxnBounds(iSM810_7H9,'R826',10^-4,'u'); % CYS
iSM810_7H9 = changeRxnBounds(iSM810_7H9,'R829',10^-4,'u'); % GLN
% iSM810_7H9 = changeRxnBounds(iSM810_7H9,'R830',10^-4,'u'); % GLU
% iSM810_7H9 = changeRxnBounds(iSM810_7H9,'R864',10^-4,'u'); % GLU
iSM810_7H9 = changeRxnBounds(iSM810_7H9,'R866',10^-4,'u'); % GLY
iSM810_7H9 = changeRxnBounds(iSM810_7H9,'R831',10^-4,'u'); % HIS
iSM810_7H9 = changeRxnBounds(iSM810_7H9,'R868',10^-4,'u'); % HIS
iSM810_7H9 = changeRxnBounds(iSM810_7H9,'R869',10^-4,'u'); % HIS

iSM810_7H9 = changeRxnBounds(iSM810_7H9,'R832',10^-4,'u'); % ILE
iSM810_7H9 = changeRxnBounds(iSM810_7H9,'R870',10^-4,'u'); % ILE
iSM810_7H9 = changeRxnBounds(iSM810_7H9,'R871',10^-4,'u'); % ILE

iSM810_7H9 = changeRxnBounds(iSM810_7H9,'R833',10^-4,'u'); % LEU
iSM810_7H9 = changeRxnBounds(iSM810_7H9,'R874',10^-4,'u'); % LEU
iSM810_7H9 = changeRxnBounds(iSM810_7H9,'R875',10^-4,'u'); % LEU

iSM810_7H9 = changeRxnBounds(iSM810_7H9,'R834',10^-4,'u'); % LYS
iSM810_7H9 = changeRxnBounds(iSM810_7H9,'R877',10^-4,'u'); % LYS
iSM810_7H9 = changeRxnBounds(iSM810_7H9,'R878',10^-4,'u'); % LYS

iSM810_7H9 = changeRxnBounds(iSM810_7H9,'R835',10^-4,'u'); % MET
iSM810_7H9 = changeRxnBounds(iSM810_7H9,'R881',10^-4,'u'); % PHE

iSM810_7H9 = changeRxnBounds(iSM810_7H9,'R839',10^-4,'u'); % PRO
iSM810_7H9 = changeRxnBounds(iSM810_7H9,'R883',10^-4,'u'); % PRO
iSM810_7H9 = changeRxnBounds(iSM810_7H9,'R884',10^-4,'u'); % PRO

iSM810_7H9 = changeRxnBounds(iSM810_7H9,'R886',10^-4,'u'); % SER
iSM810_7H9 = changeRxnBounds(iSM810_7H9,'R887',10^-4,'u'); % SER

iSM810_7H9 = changeRxnBounds(iSM810_7H9,'R842',10^-4,'u'); % THR
iSM810_7H9 = changeRxnBounds(iSM810_7H9,'R891',10^-4,'u'); % THR
iSM810_7H9 = changeRxnBounds(iSM810_7H9,'R892',10^-4,'u'); % THR

iSM810_7H9 = changeRxnBounds(iSM810_7H9,'R893',10^-4,'u'); % TRP
iSM810_7H9 = changeRxnBounds(iSM810_7H9,'R894',10^-4,'u'); % TYR

iSM810_7H9 = changeRxnBounds(iSM810_7H9,'R843',10^-4,'u'); % VAL
iSM810_7H9 = changeRxnBounds(iSM810_7H9,'R897',10^-4,'u'); % VAL
iSM810_7H9 = changeRxnBounds(iSM810_7H9,'R898',10^-4,'u'); % VAL
