# Supplementary material for: Integrated Modeling of Gene Regulatory and Metabolic Networks in Mycobacterium tuberculosis
Source: PLoS Comput Biol. 2015 Nov 30;11(11):e1004543. doi: 10.1371/journal.pcbi.1004543 (PMC4664399; doi:10.1371/journal.pcbi.1004543)
Supplement: S2 File — File contains codes to run knockout and overexpression simulations, where the conditional probability is calculated from the entire input expression dataset (promv2.m, and promv2TFOE.m, respectively), as well as code for simulating where the conditional probability is calculated with sampling (promSampling.m). Code for simulating TF-metabolic gene double knockouts is also provided (PROMdoubleKO.m). Additionally, code describing how to generate the carbon and nitrogen source models is included (Metabolite-condition-specific-ModelCode.m). (ZIP) [file pcbi.1004543.s007.zip › PROMdoubleKO.m]

function [fko] = PROMdoubleKO(model,expression,expressionid,regulator,targets,litevidence,prob_prior,subsets,KAPPA,datathresh,DATATHRESHVAL,probtfgene,sizeflag)

%%%%%%%%%%%%%%%%%%%%%%%%%%%%%%%%%%%%%%%%
%
% Shuyi Ma 2015
%
% This code predicts the growth phenotype and the flux response
% after a TF-metabolic gene double-knockout. 
% To reduce computational time, the conditional probability of TF influence 
% is estimate from the entire expression dataset rather than by sampling. 
%
% Inputs:
% model - genome-scale metabolic tools from COBRA toolbox (Schellenberger et al. 2011)
% expression - matrix of expression data values. Rows = genes, columns = samples
% expressionid - cell array of gene names corresponding to the rows of the 'expression' matrix
% regulator,regulated - cell arrays listing the TF-target gene interactions. 
%			   Regulator and Regulated have the same number of rows; 
%			   each row describes a separate interaction. For each row, 
%			   regulator(i) lists the TF regulator of that interaction, 
% 			   and regulated(i) lists target gene regulated in that interaction.
% sizeflag  - tells PROM if the regulatory network is large. It is 0 for large networks
%  			   and 1 for small networks ( less than 1000 interactions)
% Optional Inputs:
% litevidence,prob_prior - these should have the same length as the regulator/target arrays;
%			   high confidence interactions (not necessarily based on literature) 
%			   should be flagged as "1" in litevidence array, and the rest should be set as 0. 
%			   User can set the desired conditional probability in the corresponding row of prob_prior
% subsets - cell array denoting subsets of TFs to simulate
% v11,v12 - vmin, vmax derived from Flux Variability Analysis
% KAPPA - determines strength of regulatory constraints - default value 1 works for most systems
% datathresh - expression threshold value for ON vs. OFF gene expression
% DATATHRESHVAL - If user does not want to set an explicit expression threshold value for ON/OFF, can set a quantile value instead. Default = 0.33
% probtfgene - vector of conditional probabilities. Can be input directly if calculated from previous simulation.
% 
%
% Outputs:
% f - matrix of simulated growth rates from the TF perturbations. rows = TFs, columns = sampling iterations;
% probtfgene - matrix of conditional probabilities calculated across sampling iterations.
% metregulator,metregulated - arrays describing the interactions between TFs and target genes 
%			   featured in the metabolic model. These are the only genes that the 
%   		   PROM model will generate a solution. Those TFs with no interactions to any 
%			   metabolic genes would yield a predicted growth rate equal to the wild-type rate.
%%%%%%%%%%%%%%%%%%%%%%%%%%%%%%%%%%%%%%%%


numtf = size(unique(regulator),1);
fko = nan(size(model.genes,1),numtf);

[grRatio grKO] = singleGeneDeletion(model);
nonlethal = find(grRatio > 0.01);

fko(grRatio <= 0.01,:) = repmat(grKO(grRatio <= 0.01),1,numtf);
clear grKO

for i = 1:size(nonlethal,1)
    [modelDel] = deleteModelGenes(model,model.genes{nonlethal(i)});
    [f] =  promv2(modelDel,expression,expressionid,regulator,targets,litevidence,prob_prior,subsets,[],[],KAPPA,datathresh,DATATHRESHVAL,probtfgene,sizeflag);
    fko(nonlethal(i),:) = f;
end
