# Supplementary material for: Integrated Modeling of Gene Regulatory and Metabolic Networks in Mycobacterium tuberculosis
Source: PLoS Comput Biol. 2015 Nov 30;11(11):e1004543. doi: 10.1371/journal.pcbi.1004543 (PMC4664399; doi:10.1371/journal.pcbi.1004543)
Supplement: S2 File — File contains codes to run knockout and overexpression simulations, where the conditional probability is calculated from the entire input expression dataset (promv2.m, and promv2TFOE.m, respectively), as well as code for simulating where the conditional probability is calculated with sampling (promSampling.m). Code for simulating TF-metabolic gene double knockouts is also provided (PROMdoubleKO.m). Additionally, code describing how to generate the carbon and nitrogen source models is included (Metabolite-condition-specific-ModelCode.m). (ZIP) [file pcbi.1004543.s007.zip › promProbTFOEsampling.m]

function [probtfgene, data, data1] =  promProbTFOEsampling(model,expression,expressionid,regulator,regulated,TFsamples,litevidence,prob_prior,datathreshoff,datathreshOE,probtfgene,DATATHRESHVAL,DATATHRESHVALOE,nboots,nsamples)

%% Shuyi Ma 2015
%% This function calculates the conditional probability of Target Gene = ON when TF = OVEREXPRESSED by sampling the expression data.
%% Key Variables:
%% nboots = number of sampling iterations
%% TFsamples = a cell array containing the column numbers of the samples belonging to each group. 
%%             In our work, we had input data comprising multiple replicates of overexpression data from each TF. 
%%             Therefore, each cell of TFsamples contained the column numbers of the matrix "expression" corresponding 
%%             to the overexpression data for a different TF.
%%             If the user has an expression set that should be uniformly sampled without grouping, 
%%             then TFsamples should be a 1 x 1 cell array containing all of the column numbers.
%% nsamples = minimum number of samples to include from each group in TFsamples

%% INPUT HANDLING
%===========================================================
if nargin == 6, litevidence = [];prob_prior = [];
elseif (nargin < 5) || (nargin == 14),
    error('Incorrect number of input arguments to %s',mfilename)
end
%===========================================================
%SOME BASIC INITIALIZATION
%===========================================================
disp('initializing data')

% set default value
if (~exist('DATATHRESHVAL','var')) || (isempty(DATATHRESHVAL))
    DATATHRESHVAL = 0.33; 
end

if (~exist('DATATHRESHVALOE','var')) || (isempty(DATATHRESHVALOE))
    DATATHRESHVAL = 0.9; 
end

if (~exist('nboots','var')) | (isempty(nboots))
    nboots = 500;
end

if (~exist('nsamples','var')) | (isempty(nsamples))
    nsamples = 3;
end
%%%%%%%%%%%%%%%%%%%%%%%%%%%%%%%%%%%%%%%%%%%%%%%%%%%%%%%%%%%%%%%%%%%%

litevidence = logical(litevidence);


%%%%%%%%%%%%%%%%%%%%%%%%%%%%%%%%%%%%%%%%%%%%%%%
%% Find Probabilities using a Global Threshold
%%%%%%%%%%%%%%%%%%%%%%%%%%%%%%%%%%%%%%%%%%%%%%%
tic
lost_xn = false(size(regulated));
disp('finding probabilities')

data = expression;
data = knnimpute(data);
data = quantilenorm(data);  %its already normalized..

data1 = data; %data will be binned into 3 categories, data1 is the original values

if isempty(datathreshoff)
    datathreshoff = quantile(data(:),DATATHRESHVAL);
end

if isempty(datathreshOE)
    datathreshOE = quantile(data(:),1-DATATHRESHVAL);
end

if datathreshoff < 0,
    data(data1>=datathreshoff) = 1;
    data(data1 < datathreshoff) = 0;
else
    data(data1 < datathreshoff) = 0;
    data(data1>=datathreshoff) = 1;
end


data(data1 >= datathreshOE) = 2;

%%%%%%%%%%%%%%%%%%%%%%%%%%%%%%%%%%%%%%

% To reduce the calculation burden, will calculate only the conditional probabilities for the TF-metabolic gene interactions.
% This is done in the wrapper function now.
%mettarints=cellfun(@(x) any(strcmp(x,model.genes)),regulated);
%
%metregulated = regulated(mettarints);
%metregulator = regulator(mettarints);

if (~exist('probtfgene','var')) || (isempty(probtfgene))
    %%%%%%%%%%%%%%%%%%%%%%%%%%%%%%%%%%%%%%
%     try probtfgene = ones(size(regulated));
    try probtfgene = ones(size(regulated,1),nboots);
    catch M1
        probtfgene = 1; 
    end
    %%%%%%%%%%%%%%%%%%%%%%%%%%%%%%%%%%%%%%%%
    %%%%%%%%%%%%%%%%%%%%%%%%%%%%%%%%%%%%%%
    k = cellfun(@(x) find(strcmp(x,expressionid)),regulated,'UniformOutput',false);
    l = cellfun(@(x) find(strcmp(x,expressionid)),regulator,'UniformOutput',false);
    for n = 1:nboots
        bootsamples = [];
        for utf = 1:size(TFsamples,1)
            try
                bootsamples = [bootsamples;randsample(TFsamples{utf},nsamples)];
            catch M1
                bootsamples = [bootsamples;TFsamples{utf}];
            end
        end
        
        datatmp = data1(:,bootsamples);
        databintmp = data(:,bootsamples);
        for  i = 1:length(regulated)
%             k = find(strcmp(regulated(i),expressionid));
%             l = find(strcmp(regulator(i),expressionid));
            if ~isempty(k{i}) & ~isempty(l{i})
                tarexp = datatmp(k{i},:);

                tarbin = databintmp(k{i},:);
                tfbin = databintmp(l{i},:);

                try ksh = kstest2(tarexp(tfbin == 2),tarexp(tfbin== 0));

                    if  ksh

                        prob1 = sum(tarbin(tfbin == 2)>0)/length(tarbin(tfbin==2));
                            probtfgene(i,n) = prob1;
                        %   this formula also gives the same answer  - (sum(~tfbin(tarbin == 1))/length(tfbin(tarbin==1))) * (sum(tarbin)/sum(~tfbin))

                    end

                catch ERRLG    % cant be estimated from microarray ; if it has strong evidence, i might consider setting this to zero later on
    %                 probtfgene(i) = 1;
                    lost_xn(i) = 1;

                end
            else
    %             probtfgene(i) = 1;
                lost_xn(i) = 1;
            end
        end
    end
    
    toc
    
    if ~isempty(litevidence)
        probtfgene(litevidence) = prob_prior(litevidence);  % u could set those interactions that u think have strong literature evidence to have predefined
    end                                                            % probabilities
    
    toc
end
