# Supplementary material for: Integrated Modeling of Gene Regulatory and Metabolic Networks in Mycobacterium tuberculosis
Source: PLoS Comput Biol. 2015 Nov 30;11(11):e1004543. doi: 10.1371/journal.pcbi.1004543 (PMC4664399; doi:10.1371/journal.pcbi.1004543)
Supplement: S2 File — File contains codes to run knockout and overexpression simulations, where the conditional probability is calculated from the entire input expression dataset (promv2.m, and promv2TFOE.m, respectively), as well as code for simulating where the conditional probability is calculated with sampling (promSampling.m). Code for simulating TF-metabolic gene double knockouts is also provided (PROMdoubleKO.m). Additionally, code describing how to generate the carbon and nitrogen source models is included (Metabolite-condition-specific-ModelCode.m). (ZIP) [file pcbi.1004543.s007.zip › promv2.m]

function [f,f_ko,v,v_ko,status1,lostxns,probtfgene,bnumstobekoed] =  promv2(model,expression,expressionid,regulator,regulated,litevidence,prob_prior,subsets,v11,v12,KAPPA,datathresh,DATATHRESHVAL,probtfgene,sizeflag)
%%%%%%%%%%%%%%%%%%%%%%%%%%%%%%%%%%%%%%%%
%%
% Shuyi Ma 2015
% Updated from PROM code from Chandrasekaran et al., PNAS (2010) 
%
% The PROM algorithm predicts the growth phenotype and the flux response
% after transcriptional perturbation, given a metabolic and regulatory
% network. Conditional probabilities are calculated based on the entire expression matrix, not sampled.
%
% Inputs:
% model - genome-scale metabolic tools from COBRA toolbox (Schellenberger et al. 2011)
% expression - matrix of expression data values. Rows = genes, columns = samples
% expressionid - cell array of gene names corresponding to the rows of the 'expression' matrix
% regulator,regulated - cell arrays listing the TF-target gene interactions. 
%              Regulator and Regulated have the same number of rows; 
%              each row describes a separate interaction. For each row, 
%              regulator(i) lists the TF regulator of that interaction, 
%              and regulated(i) lists target gene regulated in that interaction.
% sizeflag  - tells PROM if the regulatory network is large. It is 0 for large networks
%              and 1 for small networks ( less than 1000 interactions)
% Optional Inputs:
% litevidence,prob_prior - these should have the same length as the regulator/target arrays;
%              high confidence interactions (not necessarily based on literature) 
%              should be flagged as "1" in litevidence array, and the rest should be set as 0. 
%              User can set the desired conditional probability in the corresponding row of prob_prior
% subsets - cell array denoting subsets of TFs to simulate
% v11,v12 - vmin, vmax derived from Flux Variability Analysis
% KAPPA - determines strength of regulatory constraints - default value 1 works for most systems
% datathresh - expression threshold value for ON vs. OFF gene expression
% DATATHRESHVAL - If user does not want to set an explicit expression threshold value for ON/OFF, can set a quantile value instead. Default = 0.33
% probtfgene - vector of conditional probabilities. Can be input directly if calculated from previous simulation.
%
%%
% Outputs: - the algorithm gives the growth rate (f) and flux response (v) after knock out of all
% f - the simulated growth rate of each TF overexpression perturbation.
% v - The flux response profile of each TF overexpression perturbation. 
%
% status - glpk solver status(should be 5 for glpk for correct function; if not then check solver error log)
%
% lostxns - the interactions that could not be quantified based on the
%              threshold set for binarization
%
% probtfgene -  the conditional probabilities of TF influence estimated for each interaction
%
% EXAMPLE
% load MTBPROM2_0Inputs
% 
% [f,f_ko,v,v_ko,status1,lostxns,probtfgene] =  promv2(iSM810_7H9,expression,expressionid,MinchChIPseqOperonTFints(:,1),MinchChIPseqOperonTFints(:,2),[],[],[],[],[],[],0,[],[],1);
%
%
%%%%%%%%%%%%%%%%%%%%%%%%%%%%%%%%%%%%%%%%%%%%%%%%%%

%% INPUT HANDLING
%===========================================================
if nargin == 5, litevidence = [];prob_prior = [];subsets = [];
elseif (nargin < 5) || (nargin == 6),
    error('Incorrect number of input arguments to %s',mfilename)
end
%===========================================================
%SOME BASIC INITIALIZATION
%===========================================================
disp('initializing data')

[tfnames] = unique(regulator);

thresh = 10^(-6); mthresh = 10^(-3);

if (~exist('KAPPA','var')) || (isempty(KAPPA))
    KAPPA = 1;% KAPPA = 100;
end


if ~sizeflag
    if (~exist('v11','var')) || (isempty(v11))
        [v11,v12] = fluxVariability(model); 
        
    end
    % flooring small values to zero
    v11(abs(v11) < thresh) = 0;
    v12(abs(v12) < thresh) = 0;
end


%fprintf('params used - KAPPA: %d and DATATHRESH: %1.3f \n', KAPPA,DATATHRESHVAL)
%%%%%%%%%%%%%%%%%%%%%%%%%%%%%%%%%%%%%%%%%%%%%%%%%%%%%%%%%%%%

litevidence = logical(litevidence);
if ~isempty(subsets)
    bnumstobekoed = subsets;
    regulated = regulated(ismember(regulator,subsets));
    regulator = regulator(ismember(regulator,subsets));
else
    bnumstobekoed= tfnames;   % bnumstobekoed -  gives the geneids of the genes to be knocked out - by default it knocksout all the tfs in the model one by one
end
%%%%%%%%%%%%%%%%%%%%%%%%%%%%%%%%%%%%%%%%%%%%%%%
scou = 1;

%%%%%%%%%%%%%%%%%%%%%%%%%%%%%%%%%%%%%%%%%%%%%%%
%% Find Probabilities using a Global Threshold
%%%%%%%%%%%%%%%%%%%%%%%%%%%%%%%%%%%%%%%%%%%%%%%

if (~exist('probtfgene','var')) || (isempty(probtfgene))
    [probtfgene lost_xn datathreshflag] = probtfgenecalc(expression,expressionid,regulated,regulator,datathresh,DATATHRESHVAL,litevidence,prob_prior);
end
%%%%%%%%%%%%%%%%%%%%%%%%%%%%%%%%%%%%%%%%%%%%%%%
%%%%%%%%%%%%%%%%%%%%%%%%%%%%%%%%%%%%%%%%%%%%%%%
%%  run PROM for each knockout
%%%%%%%%%%%%%%%%%%%%%%%%%%%%%%%%%%%%%%%%%%%%%%%

disp('running PROM')

[rxnpos,genelist] = find(model.rxnGeneMat);
% u - reaction; v - genes
% finding rxn position

[posgenelist,posgenelist] = ismember(regulated,model.genes);

weights = model.c; S = model.S; ctype = repmat('S',size(model.b));lbf = model.lb; ubf = model.ub;dxdt = model.b; param.msglev = 1;

lbf(lbf==ubf) = ubf(lbf == ubf) - thresh;

% [v,f_wt] = glpk(-weights,stoic,dxdt,lbf,ubf,ctype);
% f_wt = -f_wt;

[v,f0] = glpk(-weights,S,dxdt,lbf,ubf,ctype);

% flooring small values to zero
v(abs(v) < thresh) = 0;
vm = zeros(size(v));
%vm = nan(size(v));

%% new additions

% lbg = model.lb; ubg = model.ub;
% lbg(lbg==ubg) = ubg(lbg == ubg) - thresh;
a1 = [S,zeros(size(S,1),numel(ubf)),zeros(size(S,1),numel(ubf))];
a2 = sparse([eye(numel(ubf)), eye(numel(ubf)),zeros(numel(ubf))]);
a3 = sparse([eye(numel(ubf)), zeros(numel(ubf)),-eye(numel(ubf))]);
A = [a1;a2;a3];
weights11 = [weights;zeros(2*numel(lbf),1)];
weights00 = [weights;zeros(2*numel(lbf),1)];
lb11 = [-1000*ones(numel(lbf),1);zeros(numel(lbf),1);zeros(numel(lbf),1)];
ub11 = [1000*ones(numel(lbf),1);zeros(numel(lbf),1);zeros(numel(lbf),1)];
lb11(lb11==ub11) = ub11(lb11 == ub11) - thresh;
dxdt0 = [zeros(size(S,1),1);lbf;ubf];
ctype1 = [repmat('S',size(S,1),1);repmat('L',size(lbf,1),1);repmat('U',size(lbf,1),1)];

% [f0,f0] = glpk(-weights11,A,dxdt0,lb11,ub11,ctype1,[],[],param);

%%

%%%%%%%%%%%%%%%%%%%%%%%%%%%%%%%%%%%%%%%%%%%%%%%%%%%%%%%%%%%%%%%%%%%%%5

v00 = zeros(length(bnumstobekoed),numel(lb11));
f00 = zeros(length(bnumstobekoed),1);
status1 = zeros(length(bnumstobekoed),1);
f = zeros(length(bnumstobekoed),1);
f_ko = zeros(length(bnumstobekoed),1);
v_ko = zeros(length(bnumstobekoed),numel(lbf));

for ci = 1:length(bnumstobekoed)
    
%     disp(ci)
    
    %% resetting the flux bounds
    lbg = lbf; ubg = ubf;
    lb11 = [-1000*ones(numel(lbg),1);zeros(numel(lbg),1);zeros(numel(lbg),1)];
    ub11 = [1000*ones(numel(lbg),1);zeros(numel(lbg),1);zeros(numel(lbg),1)];
    % check if its a metabolic or regulatory gene or both
    
    if any(strcmpi(model.genes,bnumstobekoed(ci)))
        temppos = rxnpos(genelist == find(strcmp(model.genes,bnumstobekoed(ci))));
        for jj = 1:numel(temppos)
            if model.rev(temppos(jj))
                lbg(temppos) = -thresh;
                ubg(temppos) = thresh;
            else
                lbg(temppos) = -thresh;
            end
        end
        
    end
    
%     [v1,fk(ci)]  = glpk(-weights,S,dxdt,lbg,ubg,ctype);
%     % flooring small values to zero
%     v1(abs(v1) < thresh) = 0;
    
    if any(ismember(tfnames,bnumstobekoed(ci))),
        
        
%         tfstate = false(size(tfnames));
%         tfstate(ismember(tfnames,bnumstobekoed(ci))) = true;
%         tfstate = logical(ismember(tfnames,bnumstobekoed(ci)));
%         k = find(ismember(regulator,tfnames(tfstate)));

        %% This section isolates the interactions associated with the TF being knocked out
        k = ismember(regulator,bnumstobekoed(ci));
        %    k(tempgeneprobs == 1) = '';
        tempgene = regulated(k);
        tempgeneprobs = probtfgene(k);
        tempgenepos = posgenelist(k);
        temprxnpos = rxnpos(ismember(genelist,tempgenepos));
        
        %%%%%%%%%%%%%%%%%%%%%%%%%%%%%%%%%%%%%%%%%%%%%%%%%%%%%%%%%%%%%%%%%%%%%%%%%%%%
        %% this section is for gene-protein-reaction relationship
        x = true(size(model.genes));
        [geneInd,geneInd] = ismember(tempgene,model.genes);
%         x(geneInd) = false;
        x(geneInd(geneInd > 0)) = false;
        
        constrainRxn = false(numel(temprxnpos),1);
        % Figure out if any of the reaction states is changed
        for j = 1:numel(temprxnpos)
            if (~eval(model.rules{temprxnpos(j)}))
                constrainRxn(j) = true;
            end
        end
        % Constrain flux through the reactions associated with these genes
        
        %%%%%%%%%%%%%%%%%%%%%%%%%%%%%%%%%%%%%%%%%%%%%%%%%%%%%%%%%%%%%%%%%%%%%%%%%%%%%%%%%%%%%%%%%%%
        tempgeneprobs(tempgenepos == 0)  = '';
        tempgene(tempgenepos == 0) = '';
        tempgenepos(tempgenepos == 0)  = '';
        
        % temprxnpos has the rxns that are going to  be affected by this tf
        % krxnpos are the rxns that will be affected by this target gene alone..
        % we loop around all the genes..
        
        for l = 1:numel(tempgenepos)
            if ~isnan(tempgeneprobs(l))
                krxnpos = ismember(temprxnpos,rxnpos(ismember(genelist,tempgenepos(l))));
                for m = 1:numel(temprxnpos)
                    if krxnpos(m)
                        if constrainRxn(m)
                            if (tempgeneprobs(l) < 1)    % if its 1 no use in changing the bounds - might as well save time
                                
                                if (tempgeneprobs(l) ~= 0)   % if its zero no point in estimating vm again - saves time.. but cant include in the above statement coz u have to change the bounds
                                    %if v(temprxnpos(m))
                                    if ~(vm(temprxnpos(m)))    % done to save time - if estimated already use it
                                        
                                        if sizeflag
                                            %% redoing FVA with the
                                            % temporary reactions minimized
                                            % and maximized
                                            weights1 = weights; lbv = lbf; ubv = ubf;
                                            grwthpos = find(weights == 1);
                                            lbv(grwthpos) = v(grwthpos);
                                            weights1(temprxnpos(m)) = -1;
                                            [v11,fva1]  = glpk(-weights1,S,dxdt,lbv,ubv,ctype);
                                            weights1(temprxnpos(m)) = 1;
                                            [v12,fva2]  = glpk(-weights1,S,dxdt,lbv,ubv,ctype);
                                        end
                                        
                                        %% modifying the fva flux bounds
                                        if  v(temprxnpos(m)) < 0
                                            vm(temprxnpos(m)) = min([v11(temprxnpos(m)),v12(temprxnpos(m)),v(temprxnpos(m))]);
                                        elseif v(temprxnpos(m)) > 0
                                            vm(temprxnpos(m)) = max([v11(temprxnpos(m)),v12(temprxnpos(m)),v(temprxnpos(m))]);
                                        else
                                            vm(temprxnpos(m)) = max([abs(v11(temprxnpos(m))),abs(v12(temprxnpos(m))),abs(v(temprxnpos(m)))]);
                                        end
                                    end
                                    %end
                                end
                                
                                %%
                                xx =    vm(temprxnpos(m))*tempgeneprobs(l); % flux times probability
                                
                                %%
                                if  v(temprxnpos(m)) < 0
                                    
                                    %%Update the flux bounds
                                    
                                    tem = max([lbf(temprxnpos(m)),xx,lbg(temprxnpos(m))]);  %make sure we arent violating the original bounds; also get the lowest value if there were multiple modifications for the rxn
                                    lbg(temprxnpos(m)) = min([tem,-thresh]);   % prevents the solver from crashing
                                    
                                    ub11(1*numel(ubg) + temprxnpos(m)) = 1000;
                                    
%                                     weights11(1*numel(ubg) + temprxnpos(m)) = (-1*KAPPA/abs(vm(temprxnpos(m))))*abs(f0);   % v0 f0 are the wild type values..
%                                     weights11(1*numel(ubg) + temprxnpos(m))
                                    vv = max([abs(vm(temprxnpos(m))),mthresh]);
                                    
%                                     weights11(1*numel(ubg) + temprxnpos(m)) = min([(KAPPA*(-1)*abs(f0))/(abs(vv)), weights11(1*numel(ubg) + temprxnpos(m)) ]);
                                    weights11(1*numel(ubg) + temprxnpos(m)) = min([((-1)*KAPPA*abs(f0))/(abs(vv)), (-1*KAPPA*abs(f0)/abs(vm(temprxnpos(m))))]);
                                elseif v(temprxnpos(m)) > 0
                                    
                                    tem = min([xx,ubf(temprxnpos(m)),ubg(temprxnpos(m))]);
                                    ubg(temprxnpos(m)) = max(tem,thresh);
                                    
                                    ub11(2*numel(ubg) + temprxnpos(m)) = 1000;
                                    
                                    vv = max([abs(vm(temprxnpos(m))),mthresh]);
                                    
                                    weights11(2*numel(ubg) + temprxnpos(m)) = min([((-1)*KAPPA*abs(f0))/abs(vv), weights11(2*numel(ubg) + temprxnpos(m)) ]);  % new weights based on KAPPA, normalized with growth rate
                                end
                            end
                        end
                    end
                end
            end
        end
    end
    
    dxdt0 = [zeros(size(S,1),1);lbg;ubg];
%     lb11(lb11==ub11) = ub11(lb11 == ub11) - thresh; % prevents solver from crashing
    param.itlim = 1000000;
    %  optimizeCbModel
    [v00(ci,:),f00(ci),status1(ci)] = glpk(-weights11,A,dxdt0,lb11,ub11,ctype1,[],[],param);
    
    %f(ci) = v00(ci,weights);
    %%%%%%%%%%%%%%%%%%%%%%%%%%%%%%%%%%%%%%%%%%%%%%%%%%%%
    
    %%
    coun  = 1;        lbh = lbg; ubh  = ubg;
    
    % clean up section for TFs that did not compute properly
    while ((status1(ci) ~= 5) || (v00(ci,logical(weights)) < 0))
        disp(ci)
        lbh(lbh ~= lbf) = lbh(lbh ~= lbf) - mthresh;
        ubh(ubh ~= ubf) = ubh(ubh ~= ubf) + mthresh;
        dxdt0 = [zeros(size(S,1),1);lbh;ubh];
        [v00(ci,:),f00(ci),status1(ci)] = glpk(-weights11,A,dxdt0,lb11,ub11,ctype1,[],[],param);
        coun = coun + 1;
        if (coun > 50),
            % if its impossible to estimate, then
            % check the unweighted g.r and the one with max weight prom -
            % if very less difference use it - any way warn the user about
            % the problem at the iteration number - ci;
            [v3,f3,status3] = glpk(-weights,S,dxdt,lbg,ubg,ctype);
            [v30,f30,status30] = glpk(-weights00,A,dxdt0,lb11,ub11,ctype1);
            %if abs((f3- v30(find(weights)))/abs(f3)) < 0.1
            f00(ci) = -f3;
            v00(ci,logical(weights)) = -f3;
            %else
            disp(' problem in'); disp(ci);break;  % if that doesnt work,  display a warning
            %end
            
            disp('check'); disp(ci); break;
            
        end
    end
    %%%%%%%%%%%%%%%%%%%%%%%%%%%%%%%%%%%%%%%%%%%%%%%%%%%%%%%%%%%
    %%
    
    f(ci) = v00(ci,logical(weights));

%     lbg_st(ci,:) = lbg;
%     ubg_st(ci,:) = ubg;
%     
%     lb_st(ci,:) = lbf;
%     ub_st(ci,:) = ubf;
%     
    [v_ko(ci,:),f1] = glpk(-weights,S,dxdt,lbg,ubg,ctype);
    
    f_ko(ci) = -f1;
    
%     ktime = toc;
%     waitpar = [num2str(ceil(ci/numel(tfnames)*100)),'% complete. Time taken:',num2str(ceil(ktime)),' secs'];
    %waitbar(ci/numel(tfnames),hw,waitpar);
    
    
%     ff00(scou,ci) = v00(ci,logical(weights));
    %disp(ff00(scou,ci))
    
    %%%%%%%%%%%%%%%%%%%%%%%%%%%%
%     if datathreshflag
%         if all(lost_xn(k))   % if none of the probabilities of a gene can be estimated, then ->
%             disp('Error: xns cant be estimated')
%             v00(ci,:) = NaN;
%             f_ko(ci) = NaN;
%             v_ko(ci,:) = NaN;
%             f00(ci) = NaN;
%             %break;
%         end
%     end
%     
    %%%%%%%%%%%%%%%%%%%%%%%%%%%%%%%
    
    clear tempgenepos tempgeneprobs temprxnpos k
    %disp(bnumstobekoed(ci))
end

% f_ko = -f1';
% v_ko = v_ko;
%
% f00_ko(:,scou) = v00(:,find(weights));
% v00_ko = v00;
%
% f = f00_ko;
% v = v00_ko;
v = v00;

%lostxns(:,scou) = lost_xn;
lostxns = [];

end


function [probtfgene lost_xn datathreshflag] = probtfgenecalc(expression,expressionid,regulated,regulator,datathresh,DATATHRESHVAL,litevidence,prob_prior)
% i need to find the reactions that each gene has influence on
%%%%%%%%%%%%%%%%%%%%%%%%%%%%%%%%%%%%%%%%%%%%%%%%%%%%%%%%%%%%%%%%%%%%
% expressionid = expressionid;
tic
lost_xn = false(size(regulated));
% remove_inte.ractions1 = false(size(regulated));
disp('finding probabilities')
% cou = 1;cou1 = 1;cou3 = 1;
%data= knnimpute(datbackup);
data = expression;
data = knnimpute(data);
data = quantilenorm(data);  %its already normalized..
data1 = data;
%kappavals = [0,0.0001,0.001,0.05,0.1,0.25,0.33,0.5,0.75,1];
%datathreshvals = [0,0.01,0.05,0.1,0.2,0.25,0.33,0.4,0.5,0.75,1];
%datathresh = quantile(data(:),datathreshvals(scou));
if isempty(datathresh)
    if (~exist('DATATHRESHVAL','var')) | (isempty(DATATHRESHVAL))
        DATATHRESHVAL = 0.33; 
    end
    datathresh = quantile(data(:),DATATHRESHVAL);
end

if datathresh < 0,
    data(data1>=datathresh) = 1;
    data(data1 < datathresh) = 0;
else
    data(data1 < datathresh) = 0;
    data(data1>=datathresh) = 1;
end
%%%%%%%%%%%%%%%%%%%%%%%%%%%%%%%%%%%%%%
%%%%%%%%%%%%%%%%%%%%%%%%%%%%%%%%%%%%%%
try probtfgene = ones(size(regulated));
catch M1
    probtfgene = 1; 
end
%%%%%%%%%%%%%%%%%%%%%%%%%%%%%%%%%%%%%%%%
%%%%%%%%%%%%%%%%%%%%%%%%%%%%%%%%%%%%%%
k = cellfun(@(x) find(strcmp(x,expressionid)),regulated,'UniformOutput',false);
l = cellfun(@(x) find(strcmp(x,expressionid)),regulator,'UniformOutput',false);

for  i = 1:length(regulated)
%         k = find(ismember(expressionid,regulated(i)));
%         l = find(ismember(expressionid,regulator(i)));
    if ~isempty(k{i}) & ~isempty(l{i})
        tarexp = data1(k{i},:);
        tarbin = data(k{i},:);
        tfbin = data(l{i},:);

        try ksh = kstest2(tarexp(tfbin == 1),tarexp(tfbin== 0));
            if  ksh

                prob1 = sum(tarbin(tfbin == 0))/numel(tarbin(tfbin==0));
                probtfgene(i) = prob1;
                %   this formula also gives the same answer  - (sum(~tfbin(tarbin == 1))/numel(tfbin(tarbin==1))) * (sum(tarbin)/sum(~tfbin))

%                 else

%                     probtfgene(i) = 1;  % no effect

            end

        catch ERRLG    % cant be estimated from microarray ; if it has strong evidence, i might consider setting this to zero later on
%                 probtfgene(i) = 1;
            lost_xn(i) = 1;

        end
    else
%             probtfgene(i) = 1;
        lost_xn(i) = 1;
    end
end

probtfgene = probtfgene(:);

toc

datathreshflag = 0;

if ~isempty(litevidence)
    probtfgene(litevidence) = prob_prior(litevidence);  % u could set those interactions that u think have strong literature evidence to have predefined
end                                                            % probabilities

toc


end
