# Supplementary material for: Integrated Modeling of Gene Regulatory and Metabolic Networks in Mycobacterium tuberculosis
Source: PLoS Comput Biol. 2015 Nov 30;11(11):e1004543. doi: 10.1371/journal.pcbi.1004543 (PMC4664399; doi:10.1371/journal.pcbi.1004543)
Supplement: S3 File — Code in S3 File includes instructions on how to use these input files. (ZIP) [file pcbi.1004543.s008.zip]

Archive with 1 entries (1 files):
- MTBPROM2inputFiles.mat
